# Supplementary material for: Static Magnetic Field Inhibits Growth of Escherichia coli Colonies via Restriction of Carbon Source Utilization
Source: Cells. 2022 Feb 27;11(5):827. doi: 10.3390/cells11050827 (PMC8909705; doi:10.3390/cells11050827)
Supplement: Supplementary file 1 [file cells-11-00827-s001.zip › Supplementary Table S1.xlsx]

## Sheet: Sheet1
Supplementary Table S1. An overview of the RNA sequencing quality of all samples.
Sample name	Sample characteristics	Clean reads	Clean bases	Q20 (%)	Total mapped (%)
M1	250 mT SMF-treated	7792560	1.17G	98.5	91.59
M2	250 mT SMF-treated	7602614	1.15G	98.44	87.59
M3	250 mT SMF-treated	7698924	1.16G	98.36	89.2
M4	250 mT SMF-treated	7459066	1.12G	98.31	86.8
CK1	SMF-absent control	7544192	1.14G	98.39	92.14
CK2	SMF-absent control	8114556	1.22G	98.49	87.83
CK3	SMF-absent control	7378524	1.11G	98.13	87.59
CK4	SMF-absent control	7468154	1.13G	98.35	89.21
