# Supplementary material for: Static Magnetic Field Inhibits Growth of Escherichia coli Colonies via Restriction of Carbon Source Utilization
Source: Cells. 2022 Feb 27;11(5):827. doi: 10.3390/cells11050827 (PMC8909705; doi:10.3390/cells11050827)
Supplement: Supplementary file 1 [file cells-11-00827-s001.zip › Supplementary Table S2.xlsx]

## Sheet: M.vs.CK_all
Supplementary Table S2. The total number of genes detected by RNA-seq.
Gene ID	M1_fpkm	M2_fpkm	M3_fpkm	M4_fpkm	CK1_fpkm	CK2_fpkm	CK3_fpkm	CK4_fpkm	MvsCK_M	MvsCK_CK	Log2FC	P-value	Gene Name	Gene Description
GQF08_RS18715	79.406	83.858	140.775	75.5961	221.717	268.017	288.974	215.916	378.559	991.805	-1.3903	1.50256e-09	glcD	glycolate oxidase subunit GlcD && PF02913:FAD linked oxidases, C-terminal domain|PF01565:FAD binding domain
GQF08_RS21770	750.064	667.721	826.007	485.034	1312.07	1238.66	1205.2	1194.68	2791.84	5064.93	-0.859695	7.09425e-07	GQF08_RS21770	aldehyde dehydrogenase && PF00171:Aldehyde dehydrogenase family
GQF08_RS09930	52.9563	42.7828	43.069	34.6029	19.472	22.509	23.476	19.9991	180.182	88.7928	1.01446	7.15818e-07	trpE	anthranilate synthase component I && PF00425:chorismate binding enzyme|PF04715:Anthranilate synthase component I, N terminal region
GQF08_RS21535	547.385	466.657	692.073	369.98	968.296	948.234	1000.27	883.416	2219.27	4062.29	-0.872565	6.24906e-06	dppA	dipeptide ABC transporter substrate-binding protein DppA && PF00496:Bacterial extracellular solute-binding proteins, family 5 Middle
GQF08_RS14905	117.277	100.879	97.7964	70.5196	54.2188	53.6408	49.7409	61.3429	587.315	332.724	0.818358	9.90965e-06	GQF08_RS14905	ribonucleoside-diphosphate reductase 1 subunit alpha && PF00317:Ribonucleotide reductase, all-alpha domain|PF02867:Ribonucleotide reductase, barrel domain|PF03477:ATP cone domain
GQF08_RS00820	938.359	938.974	1223.02	646.353	1612.62	1664.83	1857.64	1590.44	3758.51	6746.71	-0.844244	1.12725e-05	glpK	glycerol kinase GlpK && PF02782:FGGY family of carbohydrate kinases, C-terminal domain|PF00370:FGGY family of carbohydrate kinases, N-terminal domain
GQF08_RS18705	105.228	94.4986	124.757	77.7	158.919	176.923	239.164	169.545	327.252	605.832	-0.890403	1.3462e-05	glcF	glycolate oxidase subunit GlcF && PF13183:4Fe-4S dicluster domain|PF02754:Cysteine-rich domain
GQF08_RS11080	33.1533	23.6731	38.0967	27.5835	61.2255	67.1116	57.5464	44.985	83.3126	157.006	-0.918619	7.14158e-05	GQF08_RS11080	ABC transporter permease && PF00528:Binding-protein-dependent transport system inner membrane component
GQF08_RS01545	2425.23	2391.08	2812.33	1650.22	3507.49	3668.85	3774.29	3792.31	12083.8	19199.7	-0.668091	7.94823e-05	acs	acetate--CoA ligase && PF13193:AMP-binding enzyme C-terminal domain|PF16177:Acetyl-coenzyme A synthetase N-terminus|PF00501:AMP-binding enzyme
GQF08_RS21045	179.449	200.472	220.32	200.776	273.875	268.853	274.836	264.705	570.305	770.55	-0.433386	8.3573e-05	GQF08_RS21045	sn-glycerol-3-phosphate import ATP-binding protein UgpC && PF08402:TOBE domain|PF00005:ABC transporter
GQF08_RS00825	1324.39	1107.44	1431.02	804.523	1871.21	2008.23	2147.16	1774.05	2624.93	4387.1	-0.741394	9.78565e-05	glpF	glycerol uptake facilitator protein GlpF && PF00230:Major intrinsic protein
GQF08_RS18710	35.6597	55.2655	72.6767	95.0323	92.9917	166.081	199.12	159.146	181.047	432.144	-1.2521	0.000111548	glcE	glycolate oxidase subunit GlcE && PF01565:FAD binding domain
GQF08_RS01535	764.696	671.653	734.15	449.713	1036.68	1051.41	1062.79	1019.85	2874.06	4574.79	-0.671047	0.000138843	actP	cation/acetate symporter ActP && PF00474:Sodium:solute symporter family
GQF08_RS19175	1361.03	953.703	1316.68	672.381	2282.92	1755.26	1865.73	1816.08	4265.84	7651.93	-0.843176	0.000224848	ygjG	putrescine aminotransferase && PF00202:Aminotransferase class-III
GQF08_RS12635	393.382	351.041	377.477	268.602	555.131	509.16	493.661	467.284	1186.9	1728.69	-0.543474	0.000343229	GQF08_RS12635	YeaH/YhbH family protein && PF04285:Protein of unknown function (DUF444)
GQF08_RS09925	62.9925	50.5043	57.7179	47.1477	35.6514	40.6629	31.8331	33.1868	231.679	149.953	0.622432	0.000419456	trpD	bifunctional anthranilate synthase glutamate amidotransferase component TrpG/anthranilate phosphoribosyltransferase TrpD && PF00117:Glutamine amidotransferase class-I|PF02885:Glycosyl transferase family, helical bundle domain|PF00591:Glycosyl transferase family, a/b domain
GQF08_RS15170	191.921	169.652	187.212	153.486	238.343	240.221	265.799	216.425	624.65	854.593	-0.453924	0.000522497	nuoF	NADH-quinone oxidoreductase subunit NuoF && PF10589:NADH-ubiquinone oxidoreductase-F iron-sulfur binding region|PF01512:Respiratory-chain NADH dehydrogenase 51 Kd subunit|PF10531:SLBB domain
GQF08_RS11015	15.1066	22.9497	18.0765	39.9914	8.50158	10.4562	9.60045	8.36793	56.3608	21.651	1.38656	0.000534612	yddG	aromatic amino acid efflux DMT transporter YddG && PF00892:EamA-like transporter family
GQF08_RS11085	242.36	171.989	233.687	124.49	355.482	328.355	319.247	295.03	796.527	1338.45	-0.749948	0.000578174	GQF08_RS11085	ABC transporter substrate-binding protein && PF00496:Bacterial extracellular solute-binding proteins, family 5 Middle
GQF08_RS14795	21.6124	22.646	24.9992	26.382	11.0002	14.1281	12.5086	17.9575	104.524	60.7588	0.785601	0.000689366	yojI	microcin J25 efflux ABC transporter YojI && PF00005:ABC transporter
GQF08_RS01540	1304.85	1152.07	1287.85	682.638	1841.34	1839.05	1930.33	1644.25	927.12	1519.23	-0.713641	0.000712224	GQF08_RS01540	DUF485 domain-containing protein && PF04341:Protein of unknown function, DUF485
GQF08_RS19605	151.89	154.528	215.766	155.937	308.524	227.893	242.785	237.518	852.01	1277.44	-0.584052	0.000755846	GQF08_RS19605	DEAD/DEAH family ATP-dependent RNA helicase && PF03880:DbpA RNA binding domain|PF12343:Cold shock protein DEAD box A|PF00270:DEAD/DEAH box helicase|PF00271:Helicase conserved C-terminal domain
GQF08_RS18700	168.482	143.69	174.088	119.994	208.017	225.182	232.971	249.769	163.225	246.602	-0.600031	0.00076309	GQF08_RS18700	protein GlcG && PF03928:Haem-degrading
GQF08_RS11790	128.793	117.892	121.815	93.4368	148.244	167.768	159.774	161.248	556.438	767.357	-0.466224	0.000861991	uidA	beta-glucuronidase && PF02837:Glycosyl hydrolases family 2, sugar binding domain|PF00703:Glycosyl hydrolases family 2|PF02836:Glycosyl hydrolases family 2, TIM barrel domain
GQF08_RS21595	1753.41	1357.58	2062.59	1047.56	4151.97	2655.57	2737.35	2021.95	880.899	1637.83	-0.895197	0.000895816	cspA	RNA chaperone/antiterminator CspA && PF00313:'Cold-shock' DNA-binding domain
GQF08_RS17085	247.27	200.207	232.153	143.04	297.203	310.118	338.75	308.955	766.197	1168.87	-0.610831	0.000946204	gabP	GABA permease && PF00324:Amino acid permease
GQF08_RS12445	1168.14	874.193	1093.08	637.911	1801.61	1449.41	1410.31	1356.16	3709.96	5916.43	-0.67356	0.00109873	astD	succinylglutamate-semialdehyde dehydrogenase && PF00171:Aldehyde dehydrogenase family
GQF08_RS10850	411.723	298.719	365.829	173.669	620.299	541.321	549.952	474.823	842.565	1473.81	-0.807749	0.00125569	GQF08_RS10850	ABC transporter ATP-binding protein && PF00005:ABC transporter|PF08402:TOBE domain
GQF08_RS10855	145.302	124.707	142.547	80.4356	215.859	187.101	207.602	174.673	308.721	491.73	-0.674427	0.00136284	GQF08_RS10855	ABC transporter permease && PF00528:Binding-protein-dependent transport system inner membrane component
GQF08_RS11220	66.5046	62.3607	85.1148	65.6594	137.264	88.95	97.9171	103.167	285.539	436.313	-0.610651	0.00142051	lsrA	autoinducer 2 ABC transporter ATP-binding protein LsrA && PF00005:ABC transporter
GQF08_RS02315	376.114	303.494	391.325	251.391	592.878	467.733	443.904	488.905	487.873	735.475	-0.59345	0.00142155	GQF08_RS02315	YtfJ family protein && PF09695:Bacterial protein of unknown function (YtfJ_HI0045)
GQF08_RS12120	168.638	133.067	175.489	100.733	271.617	219.939	216.454	207.484	286.992	454.623	-0.666158	0.00153968	sufC	Fe-S cluster assembly ATPase SufC && PF00005:ABC transporter
GQF08_RS06310	1349.32	1349.89	1534.45	1053.92	1618.56	1804.67	1843.2	1928.52	7402.71	10073.1	-0.44452	0.00182329	cstA	carbon starvation protein CstA && PF02554:Carbon starvation protein CstA|PF13722:5TM C-terminal transporter carbon starvation CstA
GQF08_RS15450	227.197	177.443	197.548	129.481	321.198	274.051	262.797	245.309	1043.32	1573.33	-0.593591	0.0019761	fadJ	fatty acid oxidation complex subunit alpha FadJ && PF00725:3-hydroxyacyl-CoA dehydrogenase, C-terminal domain|PF00378:Enoyl-CoA hydratase/isomerase|PF02737:3-hydroxyacyl-CoA dehydrogenase, NAD binding domain
GQF08_RS12450	1629.47	1116.85	1573.63	790.142	2797.78	2066.24	1958.44	1843.98	3515.97	5962.89	-0.762286	0.00205918	astA	arginine N-succinyltransferase && PF04958:Arginine N-succinyltransferase beta subunit
GQF08_RS17075	1533.67	1266.47	1600.34	870.021	2110.74	1966.9	2073.7	1849.25	5076.87	7706.66	-0.602366	0.0021018	gabD	NADP-dependent succinate-semialdehyde dehydrogenase && PF00171:Aldehyde dehydrogenase family
GQF08_RS09110	251.425	184.039	172.607	120.589	109.867	112.605	79.7576	101.778	132.24	73.3209	0.844863	0.00214997	GQF08_RS09110	two-component-system connector protein YmgA && -
GQF08_RS20245	72.3011	54.3587	63.9935	48.2046	103.603	90.2905	85.3324	74.0408	204.835	302.948	-0.568282	0.00296555	rsmB	16S rRNA (cytosine(967)-C(5))-methyltransferase RsmB && PF01029:NusB family|PF01189:16S rRNA methyltransferase RsmB/F
GQF08_RS17080	1467.53	1308.41	1531.42	915.999	1836.98	1819.03	1964.79	1818.95	4448.11	6335.53	-0.510529	0.00310829	GQF08_RS17080	4-aminobutyrate aminotransferase GabT && PF00202:Aminotransferase class-III
GQF08_RS18695	129.196	143.618	159.043	113.557	161.852	180.534	200.124	198.085	787.519	1069.34	-0.442141	0.0032046	glcB	malate synthase G && PF01274:Malate synthase
GQF08_RS06840	66.0128	57.5682	77.9008	84.1462	111.592	95.8028	101.444	93.3158	269.438	379.36	-0.490297	0.00353082	phrB	deoxyribodipyrimidine photo-lyase && PF03441:FAD binding domain of DNA photolyase|PF00875:DNA photolyase
GQF08_RS18860	40.8245	47.7926	50.3892	46.7395	28.9154	36.4339	30.4654	26.5313	111.132	73.1995	0.598303	0.00363836	GQF08_RS18860	AraC family transcriptional regulator && PF06719:AraC-type transcriptional regulator N-terminus|PF12833:Helix-turn-helix domain
GQF08_RS00020	563.357	366.788	404.465	242.779	230.3	242.826	239.077	240.766	355.48	214.76	0.724262	0.00365392	maoP	macrodomain Ori organization protein MaoP && PF04219:Protein of unknown function, DUF
GQF08_RS21165	23.072	27.1953	28.6813	32.5974	32.7661	47.1689	47.2342	47.5495	77.8609	121.956	-0.643215	0.00400719	GQF08_RS21165	AI-2E family transporter && PF01594:AI-2E family transporter
GQF08_RS12920	122.91	133.139	118.639	128.451	191.337	180.402	157.728	147.359	219.75	295.61	-0.427777	0.00412859	pphA	protein-serine/threonine phosphatase && PF00149:Calcineurin-like phosphoesterase
GQF08_RS16410	175.78	144.132	178.253	145.493	193.403	227.978	222.964	199.492	549.41	720.276	-0.392634	0.00417233	pepB	aminopeptidase PepB && PF12404:Peptidase|PF00883:Cytosol aminopeptidase family, catalytic domain
GQF08_RS04410	33.0348	28.4784	30.0617	38.0039	21.3858	13.4557	10.9969	13.156	28.4266	12.942	1.1473	0.00442975	GQF08_RS04410	YkgJ family cysteine cluster protein && PF03692:Putative zinc- or iron-chelating domain
GQF08_RS15645	20.6044	41.2085	58.0881	30.3546	65.6116	75.6568	74.8648	59.3948	91.9954	168.695	-0.875229	0.00445483	lpxP	kdo(2)-lipid IV(A) palmitoleoyltransferase && PF03279:Bacterial lipid A biosynthesis acyltransferase
GQF08_RS17770	88.4425	75.2042	89.5481	71.0137	139.918	102.846	104.866	104.641	294.193	410.4	-0.48106	0.00447353	ppnN	nucleotide 5'-monophosphate nucleosidase && PF14793:Domain of unknown function (DUF4478)|PF11892:Domain of unknown function (DUF3412)|PF03641:Possible lysine decarboxylase
GQF08_RS12435	317.091	299.536	307.498	193.329	416.957	400.082	416.535	360.222	719.828	1026.67	-0.51382	0.00451715	astE	succinylglutamate desuccinylase && PF04952:Succinylglutamate desuccinylase / Aspartoacylase family
GQF08_RS12750	1018.74	680.251	919.79	455.142	1585.38	1246.54	1150.58	1067.86	3445.29	5660.53	-0.716535	0.00455581	fadD	long-chain-fatty-acid--CoA ligase FadD && PF13193:AMP-binding enzyme C-terminal domain|PF00501:AMP-binding enzyme
GQF08_RS09105	316.874	250.122	215.27	146.624	154.472	112.415	131.004	142.884	146.349	85.2002	0.778064	0.00459034	GQF08_RS09105	two-component-system connector protein YcgZ && -
GQF08_RS12455	3857.37	2733.87	3424.02	1639.56	5884.71	4603.76	4393.47	4194.28	9460.13	15484	-0.710933	0.00493831	astC	succinylornithine/acetylornithine transaminase && PF00202:Aminotransferase class-III
GQF08_RS08820	275.002	207.73	298.919	159.587	429.176	339.746	322.727	332.901	1993.52	3017.17	-0.59822	0.0052671	rne	ribonuclease E && PF10150:Ribonuclease E/G family|PF00575:S1 RNA binding domain|PF12111:Polyribonucleotide phosphorylase C terminal
GQF08_RS07165	1976.76	1532.83	2235.43	1159.9	2911.48	2437.63	2628.05	2346.97	4805.97	7185.81	-0.580481	0.00541476	galT	galactose-1-phosphate uridylyltransferase && PF02744:Galactose-1-phosphate uridyl transferase, C-terminal domain|PF01087:Galactose-1-phosphate uridyl transferase, N-terminal domain
GQF08_RS17070	1525.95	1108.58	1543.11	747.182	2214.1	1944.17	1925.85	1641.83	4154.59	6517.62	-0.649848	0.00541854	GQF08_RS17070	L-2-hydroxyglutarate oxidase LhgO && PF01266:FAD dependent oxidoreductase
GQF08_RS21530	32.0632	36.5001	63.5654	60.9646	73.9461	66.3044	97.6422	90.2347	130.931	222.494	-0.760009	0.00564073	dppB	dipeptide ABC transporter permease DppB && PF00528:Binding-protein-dependent transport system inner membrane component
GQF08_RS10115	47.7753	46.6817	58.2829	41.661	72.2407	60.3782	63.4212	74.2374	179.117	249.029	-0.476074	0.0057547	puuP	putrescine/proton symporter PuuP && PF00324:Amino acid permease
GQF08_RS03850	84.8234	82.3487	80.3871	72.089	110.991	100.461	88.8512	110.868	455.164	585.489	-0.364148	0.00598473	ldcC	lysine decarboxylase LdcC && PF03711:Orn/Lys/Arg decarboxylase, C-terminal domain|PF01276:Orn/Lys/Arg decarboxylase, major domain|PF03709:Orn/Lys/Arg decarboxylase, N-terminal domain
GQF08_RS22615	468.963	374.927	536.216	309.692	678.061	578.12	600.237	559.988	1085.15	1551.75	-0.516682	0.00625373	rbsC	ribose ABC transporter permease && PF02653:Branched-chain amino acid transport system / permease component
GQF08_RS19715	321.837	300.444	298.119	230.316	408.744	394.274	350.281	356.053	897.309	1176.97	-0.392795	0.00625711	cgtA	Obg family GTPase CgtA && PF01926:50S ribosome-binding GTPase|PF01018:GTP1/OBG
GQF08_RS09245	1002.16	720.32	979.926	538.575	1551.7	1196.49	1137.59	1067.39	3302.89	5047.79	-0.612147	0.00631158	GQF08_RS09245	SpoVR family protein && PF04293:SpoVR like protein
GQF08_RS14575	5429.9	5587.76	6067.98	3381.3	6795.67	7739.3	7128.26	7514.14	12776	18213.3	-0.511641	0.00638793	fruK	1-phosphofructokinase && PF00294:pfkB family carbohydrate kinase
GQF08_RS10120	137.033	164.299	234.052	112.428	328.807	325.007	219.938	242.07	71.0574	122.393	-0.788861	0.00643878	GQF08_RS10120	protein YmjE && -
GQF08_RS10845	1434.3	1068.92	1414.41	609.646	2274.31	1796.66	1676.91	1639.61	3449.03	5628.04	-0.706661	0.00678899	GQF08_RS10845	ABC transporter substrate-binding protein && PF13416:Bacterial extracellular solute-binding protein
GQF08_RS13360	2.94715	12.3124	7.75837	18.4356	0	1.66213	3.92427	1.05632	11.3261	1.81495	2.6343	0.00705474	fliS	flagellar export chaperone FliS && PF02561:Flagellar protein FliS
GQF08_RS00815	106.631	97.2466	117.399	82.6989	163.17	124.329	163.521	120.239	271.507	383.937	-0.501302	0.00708156	glpX	class II fructose-bisphosphatase && PF03320:Bacterial fructose-1,6-bisphosphatase, glpX-encoded
GQF08_RS17140	95.2911	94.1019	98.2727	77.5566	54.7328	74.7959	49.0534	58.0977	99.7873	64.6665	0.616814	0.00716614	nrdI	class Ib ribonucleoside-diphosphate reductase assembly flavoprotein NrdI && PF07972:NrdI Flavodoxin like
GQF08_RS19215	449.755	328.695	469.766	250.924	670.471	547.118	543.217	485.11	2012.12	3014.44	-0.583551	0.00752115	GQF08_RS19215	NADPH-dependent 2%2C4-dienoyl-CoA reductase && PF00724:NADH:flavin oxidoreductase / NADH oxidase family|PF07992:Pyridine nucleotide-disulphide oxidoreductase
GQF08_RS07620	30.9762	38.2494	37.4919	51.8406	14.0026	19.8796	18.1342	28.7135	39.8434	20.2863	0.983039	0.00758272	GQF08_RS07620	hypothetical protein && PF11045:Putative inner membrane protein of Enterobacteriaceae
GQF08_RS02275	761.228	613.684	734.926	406.431	987.362	904.08	863.796	889.189	2363.61	3423.32	-0.534838	0.00772762	cycA	D-serine/D-alanine/glycine transporter && PF00324:Amino acid permease
GQF08_RS12125	187.77	173.198	204.77	137.662	266.191	248.601	223.017	210.947	695.794	938.498	-0.433038	0.00788206	sufB	Fe-S cluster assembly protein SufB && PF01458:Uncharacterized protein family (UPF0051)
GQF08_RS12115	162.202	123.896	166.565	100.855	238.919	198.711	197.489	168.949	468.052	679.917	-0.540288	0.00796524	sufD	Fe-S cluster assembly protein SufD && PF01458:Uncharacterized protein family (UPF0051)
GQF08_RS03495	250.19	226.269	269.701	216.143	308.734	284.55	295.438	295.166	1210.98	1489.83	-0.299479	0.00796823	aceF	pyruvate dehydrogenase complex dihydrolipoyllysine-residue acetyltransferase && PF02817:e3 binding domain|PF00198:2-oxoacid dehydrogenases acyltransferase (catalytic domain)|PF00364:Biotin-requiring enzyme
GQF08_RS06780	51.7293	61.5217	49.2192	67.3384	45.0117	37.9096	43.4005	45.5977	410.191	306.864	0.42208	0.00838458	kdbD	two-component system sensor histidine kinase KdbD && PF00512:His Kinase A (phospho-acceptor) domain|PF02518:Histidine kinase-, DNA gyrase B-, and HSP90-like ATPase|PF13493:Domain of unknown function (DUF4118)|PF02702:Osmosensitive K+ channel His kinase sensor domain|PF13492:GAF domain
GQF08_RS14570	3844.54	5049.93	4789.32	3273.84	4738.5	5993.39	6049.71	6968.18	19074	26713.8	-0.486011	0.00843028	fruA	PTS fructose transporter subunit IIBC && PF02378:Phosphotransferase system, EIIC|PF02302:PTS system, Lactose/Cellobiose specific IIB subunit
GQF08_RS21520	55.8041	58.4062	73.8123	66.1158	84.2718	79.8381	112.688	82.0646	166.242	234.747	-0.495871	0.00884072	dppD	dipeptide ABC transporter ATP-binding protein && PF08352:Oligopeptide/dipeptide transporter, C-terminal region|PF00005:ABC transporter
GQF08_RS15150	141.861	153.701	148.742	112.514	166.101	196.325	186.716	194.78	205.439	274.471	-0.422445	0.00954969	nuoJ	NADH-quinone oxidoreductase subunit J && PF00499:NADH-ubiquinone/plastoquinone oxidoreductase chain 6
GQF08_RS18490	211.743	180.14	230.044	157.163	294.534	264.057	242.106	241.822	477.006	638.292	-0.421808	0.0100728	speB	agmatinase && PF00491:Arginase family
GQF08_RS02110	298.099	252.48	318.34	182.244	453.81	358.901	353.469	339.111	702.283	1005.69	-0.519087	0.0102219	hflC	protease modulator HflC && PF01145:SPFH domain / Band 7 family
GQF08_RS12440	760.353	532.773	601.57	345.259	971.103	819.357	842.14	736.178	2001.31	3009.87	-0.589234	0.0103594	astB	N-succinylarginine dihydrolase && PF04996:Succinylarginine dihydrolase
GQF08_RS15180	419.659	339.605	471.809	240.844	581.994	518.888	518.392	502.774	1764.23	2543.47	-0.528238	0.0107864	nuoC	NADH-quinone oxidoreductase subunit C/D && PF00329:Respiratory-chain NADH dehydrogenase, 30 Kd subunit|PF00346:Respiratory-chain NADH dehydrogenase, 49 Kd subunit
GQF08_RS00655	421.535	352.364	406.107	230.466	531.24	480.129	536.357	466.231	596.345	851.498	-0.515499	0.0108067	fdoI	formate dehydrogenase cytochrome b556 subunit && PF01292:Prokaryotic cytochrome b561
GQF08_RS20930	934.866	739.235	1141.47	531.228	1428.98	1188.23	1279.81	1109.01	3350.66	5011.8	-0.581085	0.0109971	glpD	glycerol-3-phosphate dehydrogenase && PF16901:C-terminal domain of alpha-glycerophosphate oxidase|PF01266:FAD dependent oxidoreductase
GQF08_RS12110	163.356	120.486	144.505	98.4335	203.021	174.84	191.867	161.783	427.583	593.763	-0.475824	0.0113696	sufS	cysteine desulfurase SufS && PF00266:Aminotransferase class-V
GQF08_RS07155	19.6492	18.158	27.2538	17.022	38.7765	40.4841	29.7508	23.1727	69.5181	111.95	-0.692009	0.0114307	GQF08_RS07155	- && PF00665:Integrase core domain|PF13276:HTH-like domain|PF01527:Transposase
GQF08_RS12630	1559.53	1267.99	1407.86	949.779	1955.58	1717.9	1662.26	1644.38	6669.9	8978.83	-0.429028	0.0115768	GQF08_RS12630	protein kinase YeaG && PF06798:PrkA serine protein kinase C-terminal domain|PF08298:PrkA AAA domain
GQF08_RS04375	94.5275	65.7898	64.7398	45.8773	45.9657	44.8598	43.7468	45.2431	252.336	167.472	0.587828	0.01165	GQF08_RS04375	integrase family protein && PF00589:Phage integrase family|PF13356:Arm DNA-binding domain
GQF08_RS07900	135.528	104.898	117.687	82.22	148.57	153.666	141.456	159.896	251.156	344.273	-0.459082	0.0122223	focA	formate transporter FocA && PF01226:Formate/nitrite transporter
GQF08_RS21825	43.3233	41.6454	40.1975	36.7672	22.8882	29.7408	31.9171	30.5469	122.398	86.9931	0.487544	0.0126574	GQF08_RS21825	HlyD family secretion protein && PF16576:Barrel-sandwich domain of CusB or HlyD membrane-fusion|PF00529:HlyD membrane-fusion protein of T1SS
GQF08_RS01835	31.4035	47.1902	33.9536	48.9894	20.2163	31.3104	24.0811	24.1193	77.3179	47.7333	0.695032	0.0127428	dcuR	two-component system response regulator DcuR && PF00072:Response regulator receiver domain
GQF08_RS02175	974.289	658.742	878.045	417.475	1382.38	1211.58	1086.94	924.924	537.326	845.068	-0.654783	0.0131212	yjfN	protease activator YjfN && PF07338:Protein of unknown function (DUF1471)
GQF08_RS08120	58.1995	53.473	52.4141	52.8996	42.8743	44.2144	42.6353	45.2881	304.218	245.369	0.308781	0.0132338	rlmKL	bifunctional 23S rRNA (guanine(2069)-N(7))-methyltransferase RlmK/23S rRNA (guanine(2445)-N(2))-methyltransferase RlmL && PF10672:S-adenosylmethionine-dependent methyltransferase|PF02926:THUMP domain|PF01170:Putative RNA methylase family UPF0020
GQF08_RS10005	824.719	689.416	819.415	526.166	1029.85	927.825	911.763	917.292	5087.27	6736.38	-0.405291	0.0139945	acnA	aconitate hydratase AcnA && PF00694:Aconitase C-terminal domain|PF00330:Aconitase family (aconitate hydratase)
GQF08_RS02180	1579.56	1003.32	1188.51	494.051	2583.67	1567.07	1774.16	1464.26	935.736	1621.01	-0.793363	0.0140075	bsmA	biofilm peroxide resistance protein BsmA && PF07338:Protein of unknown function (DUF1471)
GQF08_RS16095	140.784	131.742	158.347	113.22	177.207	157.451	172.606	182.418	824.677	1045.35	-0.342747	0.014055	maeB	NADP-dependent oxaloacetate-decarboxylating malate dehydrogenase && PF01515:Phosphate acetyl/butaryl transferase|PF00390:Malic enzyme, N-terminal domain|PF03949:Malic enzyme, NAD binding domain
GQF08_RS01150	29.8376	35.2364	33.4244	67.3733	20.1122	30.6122	17.1178	21.1613	70.1302	37.6305	0.901024	0.0141337	thiE	thiamine phosphate synthase && PF02581:Thiamine monophosphate synthase
GQF08_RS19645	208.935	207.449	240.009	167.863	251.666	274.999	269.626	248.293	815.344	1033.29	-0.343195	0.0145488	nusA	transcription termination/antitermination protein NusA && PF08529:NusA N-terminal domain|PF14520:Helix-hairpin-helix domain|PF13184:NusA-like KH domain
GQF08_RS11090	573.033	317.983	417.61	197.08	807.135	616.818	586.122	497.555	582.558	970.202	-0.737118	0.0147279	ddpX	D-alanyl-D-alanine dipeptidase && PF01427:D-ala-D-ala dipeptidase
GQF08_RS10035	23.46	32.0558	26.0036	46.3427	9.44213	12.5346	17.2632	21.2427	27.7949	13.1478	1.0943	0.0156284	yciH	stress response translation initiation inhibitor YciH && PF01253:Translation initiation factor SUI1
GQF08_RS15165	282.646	229.572	311.424	185.011	366.841	320.525	358.121	315.382	1828.54	2467.05	-0.43255	0.0164694	nuoG	NADH-quinone oxidoreductase subunit NuoG && PF04879:Molybdopterin oxidoreductase Fe4S4 domain|PF10588:NADH-ubiquinone oxidoreductase-G iron-sulfur binding region|PF13510:2Fe-2S iron-sulfur cluster binding domain|PF00384:Molybdopterin oxidoreductase|PF01568:Molydopterin dinucleotide binding domain
GQF08_RS14910	92.4612	82.4544	103.063	61.4497	54.209	58.8911	53.1208	71.7822	255.204	178.946	0.509865	0.0165734	GQF08_RS14910	ribonucleoside-diphosphate reductase 1 subunit beta && PF00268:Ribonucleotide reductase, small chain
GQF08_RS08720	913.443	720.125	884.654	538.279	1089.77	985.171	1046.63	1006.98	1316.67	1778.48	-0.43453	0.0167801	grxB	glutaredoxin 2 && PF04399:Glutaredoxin 2, C terminal domain|PF13417:Glutathione S-transferase, N-terminal domain
GQF08_RS17135	215.01	198.361	182.91	160.377	125.511	140.237	119.654	155.305	123.74	88.4247	0.48004	0.0170317	nrdH	glutaredoxin-like protein NrdH && PF00462:Glutaredoxin
GQF08_RS03160	101.144	84.7051	104.5	64.9233	132.77	117.996	134.406	114.896	116.908	164.555	-0.498963	0.0171466	lspA	lipoprotein signal peptidase && PF01252:Signal peptidase (SPase) II
GQF08_RS06930	502.754	404.543	522.344	277.222	631.399	587.687	627.134	542.143	3179.38	4448.82	-0.484984	0.0172114	sucA	2-oxoglutarate dehydrogenase E1 component && PF02779:Transketolase, pyrimidine binding domain|PF00676:Dehydrogenase E1 component|PF16870:2-oxoglutarate dehydrogenase C-terminal|PF16078:2-oxoglutarate dehydrogenase N-terminus
GQF08_RS13030	97.4454	92.9563	85.1579	86.0586	70.2416	77.7059	66.2061	70.855	243.04	191.551	0.340058	0.0172447	ruvB	Holliday junction branch migration DNA helicase RuvB && PF05491:Holliday junction DNA helicase ruvB C-terminus|PF05496:Holliday junction DNA helicase ruvB N-terminus
GQF08_RS01155	47.0627	43.4663	44.4742	41.8925	22.1006	35.1296	30.8369	38.6978	222.962	159.777	0.478116	0.0172703	thiC	phosphomethylpyrimidine synthase ThiC && PF01964:Radical SAM ThiC family|PF13667:ThiC-associated domain
GQF08_RS01475	84.8234	78.9738	69.9666	64.7703	117.993	98.5477	98.8282	86.3432	141.699	190.673	-0.431897	0.0172995	GQF08_RS01475	class B acid phosphatase && PF03767:HAD superfamily, subfamily IIIB (Acid phosphatase)
GQF08_RS06935	672.601	616.673	786.555	455.84	777.507	812.136	972.956	850.83	2049.89	2763.85	-0.431563	0.0179896	odhB	2-oxoglutarate dehydrogenase complex dihydrolipoyllysine-residue succinyltransferase && PF00198:2-oxoacid dehydrogenases acyltransferase (catalytic domain)|PF00364:Biotin-requiring enzyme|PF02817:e3 binding domain
GQF08_RS15290	156.92	128.378	135.118	81.0072	208.663	186.943	176.078	152.931	229.001	330.933	-0.535136	0.0181748	GQF08_RS15290	histidine ABC transporter permease HisQ && PF00528:Binding-protein-dependent transport system inner membrane component
GQF08_RS18855	246.538	198.801	248.546	134.993	357.544	286.193	289.585	258.515	363.673	522.922	-0.526028	0.0183101	GQF08_RS18855	DedA family protein && PF09335:SNARE associated Golgi protein
GQF08_RS17115	63.8039	41.0544	55.1132	32.9015	28.3164	20.2411	29.8681	32.1591	51.9281	29.7732	0.800499	0.0186108	stpA	DNA-binding protein StpA && PF00816:H-NS histone family
GQF08_RS18485	411.207	293.356	335.627	213.084	545.105	480.175	396.313	380.38	632.359	909.214	-0.525311	0.01886	GQF08_RS18485	metalloprotease LoiP && PF01435:Peptidase family M48
GQF08_RS13795	128.074	118.542	132.576	94.3968	185.918	141.769	144.812	153.119	292.793	386.784	-0.403234	0.0191949	GQF08_RS13795	LysR family transcriptional regulator && PF00126:Bacterial regulatory helix-turn-helix protein, lysR family|PF03466:LysR substrate binding domain
GQF08_RS19160	65.4459	50.0842	65.7653	65.9169	41.5136	43.3099	44.275	51.0762	125.721	91.6287	0.458425	0.0195745	nfeF	NADPH-dependent ferric chelate reductase && PF08021:Siderophore-interacting FAD-binding domain|PF04954:Siderophore-interacting protein
GQF08_RS18870	832.388	753.472	737.267	601.126	932.239	910.436	850.266	907.621	1609.61	1981.88	-0.301005	0.0199719	dkgA	2%2C5-didehydrogluconate reductase DkgA && PF00248:Aldo/keto reductase family
GQF08_RS07295	82.0649	85.2216	70.5717	94.527	50.2045	55.5395	52.4512	60.0042	54.3567	35.6833	0.610869	0.0208162	moaD	molybdopterin synthase sulfur carrier subunit && PF02597:ThiS family
GQF08_RS10425	56.9404	71.828	79.4901	149.062	33.9294	59.1176	51.6947	22.264	37.056	17.3194	1.09687	0.0210406	GQF08_RS10425	YdaF family protein && PF07151:Protein of unknown function (DUF1391)
GQF08_RS04035	228.286	222.67	226.482	167.019	187.041	154.931	148.868	143.8	266.092	199.978	0.409926	0.0214067	ivy	C-lysozyme inhibitor && PF08816:Inhibitor of vertebrate lysozyme (Ivy)
GQF08_RS09510	34.6266	28.6592	25.7985	32.9767	14.9882	21.5553	19.5737	21.0751	50.1466	31.7131	0.657061	0.0215031	tdk	thymidine kinase && PF00265:Thymidine kinase
GQF08_RS11760	572.28	519.788	589.741	333.482	746.761	736.415	630.963	631.741	1880.96	2562.86	-0.446856	0.0218825	fumC	class II fumarate hydratase && PF00206:Lyase|PF10415:Fumarase C C-terminus
GQF08_RS16405	72.2298	75.8269	73.8693	43.7143	93.6661	89.2385	102.232	88.8411	137.212	193.171	-0.499083	0.0223195	sseB	enhanced serine sensitivity protein SseB && PF07179:SseB protein N-terminal domain|PF14581:SseB protein C-terminal domain
GQF08_RS16400	415.213	294.378	349.273	236.879	469.236	478.841	408.938	396.173	728.728	985.996	-0.437794	0.0225055	sseA	3-mercaptopyruvate sulfurtransferase && PF00581:Rhodanese-like domain
GQF08_RS10860	147.791	132.762	128.795	92.022	153.685	163.695	208.457	157.276	264.973	361.024	-0.449815	0.0226932	GQF08_RS10860	ABC transporter permease && PF00528:Binding-protein-dependent transport system inner membrane component
GQF08_RS13140	15.6496	20.7347	17.0283	40.103	4.78694	16.4165	8.75204	12.7889	40.0977	18.3279	1.12873	0.0228902	cheZ	protein phosphatase CheZ && PF04344:Chemotaxis phosphatase, CheZ
GQF08_RS19685	28.5342	31.5051	43.8179	31.6979	62.8633	43.4504	42.2691	50.1137	76.5067	112.143	-0.548493	0.0233263	folP	dihydropteroate synthase && PF00809:Pterin binding enzyme
GQF08_RS19630	74.7702	61.1991	77.9832	46.7257	117.155	89.2776	87.4708	77.6413	163.762	233.41	-0.514618	0.0234349	truB	tRNA pseudouridine(55) synthase TruB && PF09157:Pseudouridine synthase II TruB, C-terminal|PF16198:tRNA pseudouridylate synthase B C-terminal domain|PF01509:TruB family pseudouridylate synthase (N terminal domain)
GQF08_RS10760	944.208	620.985	834.869	418.548	1318.32	1049.86	923.143	903.829	2518.32	3748.21	-0.57405	0.023789	GQF08_RS10760	VOC family protein && PF07063:Domain of unknown function (DUF1338)
GQF08_RS08395	271.803	197.801	240.816	140.426	352.004	263.315	304.275	279.533	520.938	734.177	-0.496461	0.0238155	cbpA	curved DNA-binding protein && PF01556:DnaJ C terminal domain|PF00226:DnaJ domain
GQF08_RS17825	74.0775	77.4785	68.5428	80.685	58.0898	62.9776	56.7656	61.9085	220.15	175.471	0.328085	0.0238274	rlmM	23S rRNA (cytidine(2498)-2'-O)-methyltransferase RlmM && PF01728:FtsJ-like methyltransferase
GQF08_RS08350	51.05	41.5468	36.6516	67.5716	17.7447	27.4825	27.8082	24.951	22.7664	11.3342	1.00857	0.0243052	GQF08_RS08350	addiction module toxin%2C GnsA/GnsB family && PF08178:GnsA/GnsB toxin of bacterial toxin-antitoxin system
GQF08_RS01210	30.3602	28.5803	32.1341	53.8757	20.8574	25.9486	25.0058	23.895	124.304	82.0745	0.603643	0.0246562	purD	phosphoribosylamine--glycine ligase && PF01071:Phosphoribosylglycinamide synthetase, ATP-grasp (A) domain|PF02844:Phosphoribosylglycinamide synthetase, N domain|PF02843:Phosphoribosylglycinamide synthetase, C domain
GQF08_RS19640	188.814	213.385	230.235	178.192	218.643	267.581	246.185	265.719	1440.44	1773.62	-0.300735	0.0248398	infB	translation initiation factor IF-2 && PF04760:Translation initiation factor IF-2, N-terminal region|PF00009:Elongation factor Tu GTP binding domain|PF08364:Bacterial translation initiation factor IF-2 associated region|PF11987:Translation-initiation factor 2
GQF08_RS17065	6098.09	4006.7	5568.8	2479.73	8397.25	6921.12	6224.74	5899.18	11802.4	17841.7	-0.596235	0.0250049	csiD	carbon starvation induced protein CsiD && PF08943:CsiD
GQF08_RS04920	662.579	615.404	663.538	430.638	896.188	758.807	708.838	736.493	1537.53	2009.5	-0.386811	0.025406	yajO	1-deoxyxylulose-5-phosphate synthase YajO && PF00248:Aldo/keto reductase family
GQF08_RS18310	93.2833	105.394	126.482	86.365	133.522	120.393	134.547	131.121	786.246	992.696	-0.336708	0.0257942	gcvP	aminomethyl-transferring glycine dehydrogenase && PF02347:Glycine cleavage system P-protein
GQF08_RS12745	43.415	35.6275	46.6684	33.0108	52.171	57.8462	49.1378	52.1289	117.754	156.75	-0.418635	0.027182	rnd	ribonuclease D && PF01612:3'-5' exonuclease|PF00570:HRDC domain
GQF08_RS15455	358.179	264.407	322.409	169.202	505.344	401.232	389.071	323.541	971.048	1411.16	-0.540085	0.0274067	fadI	acetyl-CoA C-acyltransferase FadI && PF00108:Thiolase, N-terminal domain|PF02803:Thiolase, C-terminal domain
GQF08_RS07510	64.0631	62.6525	73.6942	71.0673	41.7558	61.0268	51.612	45.7303	135.354	99.7788	0.435959	0.0276363	moeB	molybdopterin-synthase adenylyltransferase MoeB && PF00899:ThiF family
GQF08_RS02995	64.5385	83.8468	86.3301	81.9992	67.9249	49.271	62.0941	46.5461	108.009	77.0171	0.492754	0.0278582	yjjX	non-canonical purine NTP phosphatase && PF01931:Protein of unknown function DUF84
GQF08_RS20305	1215.82	1092.51	1247.49	826.984	1514.65	1359.86	1400.37	1280.61	3880.91	4919.29	-0.342333	0.02845	secY	preprotein translocase subunit SecY && PF00344:SecY translocase
GQF08_RS21390	227.084	159.479	184.665	123.196	136.334	121.722	116.811	131.034	380.851	277.457	0.454888	0.0285056	gadX	acid resistance transcriptional activator GadX && PF12833:Helix-turn-helix domain
GQF08_RS21030	222.38	191.201	241.281	159.944	290.512	239.666	241.978	270.004	944.121	1207.56	-0.355683	0.0292557	ggt	gamma-glutamyltransferase && PF01019:Gamma-glutamyltranspeptidase
GQF08_RS03515	466.047	356.478	454.83	313.1	606.336	497.767	467.645	514.28	383.799	503.388	-0.393008	0.0294546	GQF08_RS03515	YacL family protein && PF06062:Uncharacterised protein family (UPF0231)
GQF08_RS15295	812.159	633.358	743.439	405.43	928.92	975.847	833.731	841.127	1350.43	1863.27	-0.465249	0.0295995	hisJ	histidine ABC transporter substrate-binding protein HisJ && PF00497:Bacterial extracellular solute-binding proteins, family 3
GQF08_RS07135	207.823	179.184	219.376	117.86	287.353	260.15	230.52	219.342	506.977	698.165	-0.463376	0.030675	aroG	3-deoxy-7-phosphoheptulonate synthase AroG && PF00793:DAHP synthetase I family
GQF08_RS22410	33.9701	54.1606	73.8123	74.9496	97.9004	84.5709	91.112	75.8368	196.536	289.893	-0.557106	0.0311394	tnaB	low affinity tryptophan permease TnaB && PF03222:Tryptophan/tyrosine permease family
GQF08_RS16335	102.935	93.8753	87.9106	63.5827	59.8332	72.1787	64.0423	66.5871	339.676	256.135	0.403264	0.0314602	guaB	IMP dehydrogenase && PF00571:CBS domain|PF00478:IMP dehydrogenase / GMP reductase domain
GQF08_RS07170	4006.23	3132.63	3915.4	2210.96	5055.31	4303.36	4355.72	4126.75	8968.33	12062	-0.427664	0.0315166	galE	UDP-glucose 4-epimerase GalE && PF16363:GDP-mannose 4,6 dehydratase
GQF08_RS02105	518.799	394.16	550.007	314.776	715.183	594.491	575.707	522.356	1489.07	2016.77	-0.438146	0.0316175	hflK	FtsH protease activity modulator HflK && PF12221:Bacterial membrane protein N terminal|PF01145:SPFH domain / Band 7 family
GQF08_RS07765	90.2868	69.4964	70.7117	47.2319	46.551	53.5373	45.9257	50.3557	176.687	124.929	0.494151	0.0324584	GQF08_RS07765	DUF535 domain-containing protein && PF04393:Protein of unknown function (DUF535)
GQF08_RS19665	14.6506	18.0062	8.71584	19.9252	8.13805	9.87312	10.6632	9.34513	66.2584	41.0964	0.691797	0.03278	GQF08_RS19665	phosphoethanolamine transferase && PF00884:Sulfatase
GQF08_RS18985	567.186	439.988	543.047	354.201	752.859	590.12	589.228	577.572	850.763	1121.19	-0.399082	0.0330494	GQF08_RS18985	DUF1190 family protein && PF06693:Protein of unknown function (DUF1190)
GQF08_RS11235	59.5969	63.9528	65.8033	55.167	71.5734	69.115	80.8014	91.2432	166.29	212.679	-0.355238	0.0333057	lsrB	autoinducer 2 ABC transporter substrate-binding protein LsrB && PF13407:Periplasmic binding protein domain
GQF08_RS16105	1121.62	927.271	1042.92	722.032	1318.62	1164.98	1115.49	1222.5	5080.85	6423.4	-0.338471	0.0333633	tkt	transketolase && PF00456:Transketolase, thiamine diphosphate binding domain|PF02780:Transketolase, C-terminal domain|PF02779:Transketolase, pyrimidine binding domain
GQF08_RS10570	233.521	157.988	199.049	107.279	284.805	286.525	237.214	199.823	420.299	607.327	-0.53328	0.0335796	feaR	transcriptional regulator FeaR && PF12833:Helix-turn-helix domain|PF14525:AraC-binding-like domain
GQF08_RS15285	56.8754	58.9825	75.6035	49.1944	79.3579	94.8006	77.0446	73.2663	114.707	154.657	-0.43638	0.0339293	GQF08_RS15285	ABC transporter permease && PF00528:Binding-protein-dependent transport system inner membrane component
GQF08_RS12645	24.9134	25.6971	28.9903	22.9559	19.2289	19.0142	19.2009	19.509	101.652	76.2745	0.412237	0.0341992	GQF08_RS12645	GGDEF domain-containing protein && PF17155:Gammaproteobacterial periplasmic sensor domain|PF00990:Diguanylate cyclase, GGDEF domain
GQF08_RS04300	2820.98	2423.49	3381.14	1729.37	3716.25	3126.53	3493.74	3585.25	13547.2	18213.6	-0.427069	0.0343118	GQF08_RS04300	xylonate dehydratase YagF && PF00920:Dehydratase family
GQF08_RS11190	23.194	29.2335	20.085	26.4634	13.3358	19.3633	17.9818	18.7048	87.0493	61.0247	0.510622	0.0348448	hipA	type II toxin-antitoxin system serine/threonine protein kinase toxin HipA && PF07804:HipA-like C-terminal domain|PF13657:HipA N-terminal domain
GQF08_RS01275	216.317	149.402	190.677	107.678	266.253	250.483	210.163	203.655	364.206	510.354	-0.489253	0.0351529	iclR	glyoxylate bypass operon transcriptional repressor IclR && PF09339:IclR helix-turn-helix domain|PF01614:Bacterial transcriptional regulator
GQF08_RS19720	160.919	153.413	166.88	106.837	205.473	180.331	186.583	184.266	377.63	485.903	-0.366008	0.0357216	GQF08_RS19720	DMT family transporter && PF00892:EamA-like transporter family
GQF08_RS10135	106.367	128.907	139.688	94.5841	158.884	170.784	149.581	135.379	174.176	227.994	-0.392065	0.0359404	puuR	HTH-type transcriptional regulator PuuR && PF07883:Cupin domain|PF01381:Helix-turn-helix
GQF08_RS18320	154.498	165.379	174.076	135.53	208.255	182.794	197.007	177.228	458.22	557.073	-0.282966	0.0360492	gcvT	glycine cleavage system aminomethyltransferase GcvT && PF08669:Glycine cleavage T-protein C-terminal barrel domain|PF01571:Aminomethyltransferase folate-binding domain
GQF08_RS10245	24.8378	24.0454	26.1036	46.3495	18.9306	22.2337	19.6129	20.4963	112.765	75.5321	0.583883	0.0371976	GQF08_RS10245	YcjX family protein && PF04317:YcjX-like family, DUF463
GQF08_RS17335	9.25727	15.6185	13.747	35.2516	9.72403	9.63861	9.24488	10.7197	55.6908	29.6471	0.920794	0.0374602	norW	NADH:flavorubredoxin reductase NorW && PF07992:Pyridine nucleotide-disulphide oxidoreductase
GQF08_RS20240	434.85	329.048	397.278	216.628	572.755	476.682	437.246	421.783	868.304	1202.73	-0.471035	0.0376272	fmt	methionyl-tRNA formyltransferase && PF02911:Formyl transferase, C-terminal domain|PF00551:Formyl transferase
GQF08_RS15135	138.017	143.165	158.392	127.052	174.415	164.31	169.984	161.741	576.321	681.921	-0.243644	0.0378602	nuoM	NADH-quinone oxidoreductase subunit M && PF00361:Proton-conducting membrane transporter
GQF08_RS04540	166.383	165.883	196.993	164.251	218.894	190.842	201.199	212.211	679.096	806.038	-0.246825	0.038182	betB	betaine-aldehyde dehydrogenase && PF00171:Aldehyde dehydrogenase family
GQF08_RS16420	165.83	161.365	161.333	87.8699	189.035	255.16	194.409	184.771	128.747	183.913	-0.52178	0.0390112	fdx	ISC system 2Fe-2S type ferredoxin && PF00111:2Fe-2S iron-sulfur cluster binding domain
GQF08_RS19255	274.037	250.552	310.474	183.209	320.98	338.825	310.916	335.811	842.77	1081.35	-0.36084	0.03918	sstT	serine/threonine transporter SstT && PF00375:Sodium:dicarboxylate symporter family
GQF08_RS21150	67.2932	49.3883	60.6458	83.5615	42.3863	40.5163	55.6999	46.9349	115.506	82.1451	0.496957	0.0399496	GQF08_RS21150	7-cyano-7-deazaguanine/7-aminomethyl-7-deazaguanine transporter && PF02592:Putative vitamin uptake transporter
GQF08_RS04970	135.81	161.013	137.425	158.35	185.789	185.275	171.063	214.443	130.002	165.973	-0.34878	0.0400072	GQF08_RS04970	cytochrome o ubiquinol oxidase subunit IV && PF03626:Prokaryotic Cytochrome C oxidase subunit IV
GQF08_RS16685	113.113	98.0131	108.015	90.8108	98.7892	75.2217	76.7173	76.7483	363.823	290.628	0.323777	0.0403113	srmB	ATP-dependent RNA helicase SrmB && PF00271:Helicase conserved C-terminal domain|PF00270:DEAD/DEAH box helicase
GQF08_RS11440	11.3735	42.4245	31.6041	42.9328	37.2745	65.7479	51.1123	114.142	18.1719	37.9873	-1.0511	0.0407422	cspI	cold shock protein CspI && PF00313:'Cold-shock' DNA-binding domain
GQF08_RS09900	113.633	91.6268	104.663	83.9632	74.8343	87.2669	69.2152	59.7928	131.185	96.9549	0.428578	0.0412825	GQF08_RS09900	ferritin-like domain-containing protein && PF05974:Domain of unknown function (DUF892)
GQF08_RS01765	107.186	97.3986	122.814	93.6981	140.571	120.674	123.675	127.962	420.743	512.452	-0.285064	0.0420952	GQF08_RS01765	proline/glycine betaine transporter ProP && PF00083:Sugar (and other) transporter|PF08946:Osmosensory transporter coiled coil
GQF08_RS18360	79.0109	52.7499	59.9312	53.7286	91.4349	95.1633	72.2183	74.158	98.3794	133.476	-0.446672	0.0422667	GQF08_RS18360	5-formyltetrahydrofolate cyclo-ligase && PF01812:5-formyltetrahydrofolate cyclo-ligase family
GQF08_RS01080	32.3689	21.9619	21.228	11.9063	15.6333	10.9532	11.9094	14.6548	68.9016	41.8701	0.714153	0.0423639	tuf	elongation factor Tu && PF00009:Elongation factor Tu GTP binding domain|PF03144:Elongation factor Tu domain 2|PF03143:Elongation factor Tu C-terminal domain
GQF08_RS21575	13.4586	20.8112	24.6936	53.8389	10.0246	18.1135	11.6078	17.7606	49.4923	25.2311	0.978958	0.0425916	GQF08_RS21575	OmpA family lipoprotein && PF13488:Glycine zipper|PF00691:OmpA family
GQF08_RS10195	3.66222	9.83556	8.83739	31.9931	3.50065	6.19625	8.22896	2.95339	31.8545	12.2422	1.38525	0.0431928	GQF08_RS10195	sugar ABC transporter permease && PF00528:Binding-protein-dependent transport system inner membrane component
GQF08_RS14430	2052.44	1295.22	1649.18	880.254	2867.03	2179.53	1819.29	1783.11	328.184	482.969	-0.559474	0.043488	yohP	protein YohP && -
GQF08_RS02290	31.4191	30.6462	39.9152	56.7465	26.1268	26.1829	32.782	20.6737	90.8511	60.5373	0.591519	0.0436302	qorB	NAD(P)H:quinone oxidoreductase && PF05368:NmrA-like family
GQF08_RS22625	204.485	162.073	231.628	138.224	263.226	244.974	246.701	207.738	455.279	595.144	-0.388217	0.0442288	rbsK	ribokinase && PF00294:pfkB family carbohydrate kinase
GQF08_RS00275	284.882	251.234	189.257	162.371	169.29	167.731	148.398	182.15	561.234	422.04	0.409661	0.0446349	corA	magnesium/cobalt transporter CorA && PF01544:CorA-like Mg2+ transporter protein
GQF08_RS08390	271.812	272.865	295.249	216.877	358.92	300.267	322.839	336.252	214.977	268.166	-0.320969	0.0449093	cbpM	chaperone modulator CbpM && PF13591:MerR HTH family regulatory protein
GQF08_RS08185	34.3241	38.0055	40.4234	37.4088	27.6293	29.8012	18.9432	23.31	44.6214	29.6215	0.588266	0.0454326	GQF08_RS08185	YccF domain-containing protein && PF03733:Inner membrane component domain
GQF08_RS18435	2452.39	2126.2	2435.96	1549.7	2679.46	2861.37	2651.41	2566.1	6627.02	8324.8	-0.329263	0.0455178	pgk	phosphoglycerate kinase && PF00162:Phosphoglycerate kinase
GQF08_RS09805	288.941	301.214	352.398	246.469	353.073	322.439	394.159	382.755	2357.08	2879.24	-0.288861	0.0458034	GQF08_RS09805	beta-galactosidase && PF02929:Beta galactosidase small chain|PF00703:Glycosyl hydrolases family 2|PF16353:Domain of unknown function(DUF4981)|PF02837:Glycosyl hydrolases family 2, sugar binding domain|PF02836:Glycosyl hydrolases family 2, TIM barrel domain
GQF08_RS21515	34.5505	56.4664	68.0395	73.0535	73.2942	77.4901	89.8717	86.8296	155.073	218.793	-0.491887	0.0460874	dppF	dipeptide ABC transporter ATP binding subunit DppF && PF00005:ABC transporter|PF08352:Oligopeptide/dipeptide transporter, C-terminal region
GQF08_RS11465	63.5547	43.5087	70.5317	95.5596	118.439	77.4854	143.74	100.497	39.2228	63.2036	-0.676134	0.046323	cspB	cold shock-like protein CspB && PF00313:'Cold-shock' DNA-binding domain
GQF08_RS05190	106.162	83.4725	96.1803	70.0919	72.4551	65.5811	71.8267	72.7053	443.622	352.209	0.331123	0.0463819	htpG	molecular chaperone HtpG && PF02518:Histidine kinase-, DNA gyrase B-, and HSP90-like ATPase|PF00183:Hsp90 protein
GQF08_RS18290	837.495	565.735	642.569	346.786	1082.66	828.561	769.782	737.394	1049.75	1499.83	-0.5155	0.0467971	GQF08_RS18290	hemolysin III family protein && PF03006:Haemolysin-III related
GQF08_RS19825	152.059	137.396	144.62	94.1208	186.235	171.383	165.532	156.903	300.218	386.531	-0.367904	0.0468353	rapZ	RNase adapter RapZ && PF03668:P-loop ATPase protein family
GQF08_RS19680	82.6831	83.7456	97.975	90.412	111.095	101.092	100.051	112.268	315.599	377.586	-0.256646	0.0471388	glmM	phosphoglucosamine mutase && PF00408:Phosphoglucomutase/phosphomannomutase, C-terminal domain|PF02880:Phosphoglucomutase/phosphomannomutase, alpha/beta/alpha domain III|PF02879:Phosphoglucomutase/phosphomannomutase, alpha/beta/alpha domain II|PF02878:Phosphoglucomutase/phosphomannomutase, alpha/beta/alpha domain I
GQF08_RS00660	642.527	495.552	581.866	337.374	730.741	721.719	655.063	614.442	1235	1633.98	-0.404796	0.0474805	fdxH	formate dehydrogenase O subunit beta && PF13247:4Fe-4S dicluster domain|PF09163:Formate dehydrogenase N, transmembrane
GQF08_RS22525	306.542	303.958	379.148	268.267	419.714	357.869	373.189	375.445	1156.51	1403.18	-0.279203	0.0481092	atpD	F0F1 ATP synthase subunit beta && PF00006:ATP synthase alpha/beta family, nucleotide-binding domain|PF02874:ATP synthase alpha/beta family, beta-barrel domain
GQF08_RS03540	113.647	85.4133	103.43	83.0491	133.192	113.856	114.169	112.395	612.808	752.799	-0.298004	0.04872	GQF08_RS03540	pyrroloquinoline quinone-dependent dehydrogenase && PF01011:PQQ enzyme repeat
GQF08_RS15355	23.5121	31.2101	26.3234	48.268	22.5855	18.5188	22.6709	23.1023	85.6209	57.5231	0.584588	0.0487976	GQF08_RS15355	flagella biosynthesis regulator Flk && -
GQF08_RS09120	79.4546	71.1301	69.7215	51.4159	54.9138	32.9222	51.8193	33.1278	44.978	28.6007	0.651511	0.0497544	GQF08_RS09120	hypothetical protein && -
GQF08_RS08285	46.0018	44.243	37.9119	44.049	35.3137	31.5536	33.8344	36.4297	148.707	118.419	0.330589	0.0497878	GQF08_RS08285	AppA family phytase/histidine-type acid phosphatase && PF00328:Histidine phosphatase superfamily (branch 2)
GQF08_RS02790	18.5211	19.1598	18.4192	23.9704	8.54288	16.7128	14.386	13.2767	52.2176	34.5105	0.593985	0.0507298	GQF08_RS02790	9-O-acetyl-N-acetylneuraminic acid deacetylase && PF03629:Carbohydrate esterase, sialic acid-specific acetylesterase
GQF08_RS17885	75.3426	73.2138	63.8529	71.049	54.5197	65.3719	53.6982	57.471	236.299	192.619	0.29192	0.0517122	GQF08_RS17885	N-acetylmuramoyl-L-alanine amidase && PF11741:AMIN domain|PF01520:N-acetylmuramoyl-L-alanine amidase
GQF08_RS10550	48.1248	69.3705	58.6919	57.2698	38.7618	47.2675	45.2094	49.1157	153.645	118.697	0.372066	0.0519376	ldhA	D-lactate dehydrogenase && PF02826:D-isomer specific 2-hydroxyacid dehydrogenase, NAD binding domain|PF00389:D-isomer specific 2-hydroxyacid dehydrogenase, catalytic domain
GQF08_RS21870	194.93	131.715	188.007	110.346	222.208	213.373	208.888	182.991	494.842	655.141	-0.406707	0.0520063	lldD	quinone-dependent L-lactate dehydrogenase && PF01070:FMN-dependent dehydrogenase
GQF08_RS12515	124.234	80.7651	80.4635	78.4788	71.0902	73.8187	48.7408	49.2989	66.0495	44.0913	0.574359	0.0531115	GQF08_RS12515	YnjH family protein && PF07383:Protein of unknown function (DUF1496)
GQF08_RS09585	31.1104	33.3001	30.2667	27.7908	18.4708	22.8856	27.6918	22.5437	97.2082	72.7005	0.414516	0.0532081	GQF08_RS09585	site-specific integrase && PF00589:Phage integrase family|PF13356:Arm DNA-binding domain
GQF08_RS09290	282.489	223.942	255.187	158.797	321.33	295.503	284.485	280.995	1038.96	1334.58	-0.362308	0.0536924	GQF08_RS09290	alpha%2Calpha-trehalase && PF01204:Trehalase
GQF08_RS06760	23.5526	31.4906	27.9145	48.8904	17.7101	23.2887	21.0774	27.6276	115.697	78.7156	0.561473	0.0537914	potE	putrescine-ornithine antiporter && PF13520:Amino acid permease
GQF08_RS09710	7.80211	10.477	3.42318	7.57324	0	0	3.89584	0	4.02857	0.536101	2.89256	0.054676	GQF08_RS09710	hypothetical protein && PF14354:Restriction alleviation protein Lar
GQF08_RS06940	752.162	702.781	768.71	497.702	828.872	828.017	892.472	813.981	2111.21	2609.26	-0.306146	0.054971	sucC	ADP-forming succinate--CoA ligase subunit beta && PF08442:ATP-grasp domain|PF00549:CoA-ligase
GQF08_RS22405	256.056	378.815	532.95	380.106	573.781	469.174	504.308	510.798	1457.1	1937.3	-0.410614	0.0551512	tnaA	tryptophanase && PF01212:Beta-eliminating lyase
GQF08_RS08460	90.988	76.9298	84.8321	83.4123	75.9296	58.2644	71.3048	58.4299	142.799	112.115	0.350569	0.0553057	rutR	HTH-type transcriptional regulator RutR && PF00440:Bacterial regulatory proteins, tetR family|PF08362:YcdC-like protein, C-terminal region
GQF08_RS17310	7.85087	19.0769	21.6516	53.7069	8.5766	10.4368	17.9208	6.02983	24.4791	10.2822	1.26159	0.0553121	gutM	transcriptional regulator GutM && PF06923:Glucitol operon activator protein (GutM)
GQF08_RS07300	57.0433	76.6002	56.3124	60.5609	46.7372	52.0269	35.6043	46.0024	75.4416	54.3176	0.471532	0.0555816	moaE	molybdopterin synthase catalytic subunit MoaE && PF02391:MoaE protein
GQF08_RS10870	651.903	357.692	365.371	239.504	335.406	291.756	163.808	189.94	103.033	62.6003	0.713413	0.0555824	yncL	stress response membrane protein YncL && -
GQF08_RS09910	75.0482	80.1745	101.416	59.2487	101.662	101.158	108.924	97.9119	169.466	219.77	-0.378333	0.0565268	trpA	tryptophan synthase subunit alpha && PF00290:Tryptophan synthase alpha chain
GQF08_RS11345	262.171	171.326	195.24	131.897	163.175	123.07	132.852	137.187	262.434	191.929	0.449342	0.0572842	GQF08_RS11345	2-oxo-tetronate isomerase && PF02464:Competence-damaged protein
GQF08_RS22610	517.97	473.062	625.081	323.213	613.59	638.456	663.196	597.89	1941.56	2516.03	-0.37442	0.0573969	rbsA	ribose ABC transporter ATP-binding protein RbsA && PF00005:ABC transporter
GQF08_RS15175	249.025	221.492	261.658	143.937	338.075	282.936	278.471	260.835	291.792	386.447	-0.407968	0.0575471	nuoE	NADH-quinone oxidoreductase subunit NuoE && PF01257:Thioredoxin-like [2Fe-2S] ferredoxin
GQF08_RS07285	295.146	264.928	218.933	142.607	145.308	199.747	164.274	154.872	314.298	226.513	0.468472	0.057778	moaB	molybdenum cofactor biosynthesis protein B && PF00994:Probable molybdopterin binding domain
GQF08_RS21865	180.834	118.625	145.003	70.9516	222.528	186.829	188.376	145.834	266.227	384.076	-0.531637	0.0582029	lldR	transcriptional regulator LldR && PF07729:FCD domain|PF00392:Bacterial regulatory proteins, gntR family
GQF08_RS12565	29.2579	35.2409	29.875	33.7354	26.1511	12.1506	28.1563	18.876	64.6395	43.0566	0.594839	0.0587139	GQF08_RS12565	DeoR/GlpR transcriptional regulator && PF00455:DeoR C terminal sensor domain|PF08220:DeoR-like helix-turn-helix domain
GQF08_RS01775	69.3102	64.0183	79.8057	69.0568	64.0991	50.5682	55.3007	58.7539	206.541	167.406	0.305752	0.0595335	pmrB	two-component system sensor histidine kinase PmrB && PF02518:Histidine kinase-, DNA gyrase B-, and HSP90-like ATPase|PF00512:His Kinase A (phospho-acceptor) domain
GQF08_RS11225	46.6932	36.1808	50.6141	46.4661	81.4437	48.7954	57.9946	54.0048	123.099	165.705	-0.425775	0.0600206	lsrC	autoinducer 2 ABC transporter permease LsrC && PF02653:Branched-chain amino acid transport system / permease component
GQF08_RS09780	10.9124	24.9655	13.8315	27.4615	6.62285	10.2573	10.8978	10.43	17.0834	8.45812	1.02287	0.0601232	GQF08_RS09780	head decoration protein && PF02924:Bacteriophage lambda head decoration protein D
GQF08_RS02145	5.77624	8.27369	4.56179	23.1748	1.89306	3.90922	5.76851	5.58989	19.4173	7.97421	1.29885	0.0601529	GQF08_RS02145	PspA/IM30 family protein && PF04012:PspA/IM30 family
GQF08_RS03920	32.4729	29.7712	33.6447	24.8112	23.0799	21.5135	25.3965	19.3516	82.8061	61.2927	0.428705	0.0603202	metN	methionine ABC transporter ATP-binding protein MetN && PF00005:ABC transporter|PF09383:NIL domain
GQF08_RS09100	15.6573	19.9815	12.57	15.3058	26.2029	22.2639	20.9594	18.985	51.1744	71.2338	-0.47806	0.0606665	bluF	blue light-responsive regulator BluF && PF00563:EAL domain|PF04940:Sensors of blue-light using FAD
GQF08_RS20915	62.2396	58.0998	66.752	68.8477	59.857	42.7523	46.75	50.908	129.138	101.048	0.360314	0.0607805	GQF08_RS20915	DeoR/GlpR family transcriptional regulator && PF08220:DeoR-like helix-turn-helix domain|PF00455:DeoR C terminal sensor domain
GQF08_RS11195	46.8784	33.8443	33.1741	26.4213	24.7799	14.0721	18.1222	24.3903	24.9058	14.4418	0.788141	0.0611287	hipB	type II toxin-antitoxin system antitoxin HipB && PF01381:Helix-turn-helix
GQF08_RS17725	18.7454	19.1414	19.5333	23.3131	16.6386	15.8581	15.064	17.1644	147.967	118.627	0.324394	0.0611979	barA	two-component sensor histidine kinase BarA && PF00072:Response regulator receiver domain|PF01627:Hpt domain|PF02518:Histidine kinase-, DNA gyrase B-, and HSP90-like ATPase|PF00512:His Kinase A (phospho-acceptor) domain|PF09984:Uncharacterised signal transduction histidine kinase domain (DUF2222)
GQF08_RS20890	47.5606	53.5995	55.4979	55.6605	57.1159	59.3535	65.8557	72.5394	337.9	405.611	-0.261466	0.0616159	malP	maltodextrin phosphorylase && PF00343:Carbohydrate phosphorylase
GQF08_RS18430	3678.7	3127.94	3690.94	2076.18	4137.19	4052.96	3926.9	3937.48	9027.45	11526.5	-0.352688	0.0618088	fbaA	class II fructose-bisphosphate aldolase && PF01116:Fructose-bisphosphate aldolase class-II
GQF08_RS17280	86.7515	84.1948	84.6618	80.2718	61.1138	73.3891	55.058	71.4862	111.196	86.422	0.35992	0.0622252	pncC	nicotinamide-nucleotide amidase && PF02464:Competence-damaged protein
GQF08_RS17425	35.9857	34.7927	40.4191	31.9028	27.5185	27.7029	20.8438	32.1161	106.736	80.6903	0.402525	0.0622717	hypD	hydrogenase formation protein HypD && PF01924:Hydrogenase formation hypA family
GQF08_RS12235	38.5634	29.3446	37.2234	26.7016	28.6472	23.4889	20.7964	24.0502	91.7587	67.5021	0.439718	0.063117	aroH	3-deoxy-7-phosphoheptulonate synthase AroH && PF00793:DAHP synthetase I family
GQF08_RS08205	978.19	811.969	777.061	603.966	1038.78	1023.05	869.745	1007.77	872.766	1084.18	-0.31428	0.0633224	GQF08_RS08205	CoA-binding protein && PF13380:CoA binding domain
GQF08_RS18510	101.726	75.1079	87.1176	57.0059	58.811	56.1887	62.1411	66.9077	246.437	187.385	0.392253	0.0634092	metK	methionine adenosyltransferase && PF00438:S-adenosylmethionine synthetase, N-terminal domain|PF02772:S-adenosylmethionine synthetase, central domain|PF02773:S-adenosylmethionine synthetase, C-terminal domain
GQF08_RS10865	169.154	206.221	215.314	169.051	173.957	256.236	249.854	282.12	719.707	911.468	-0.341302	0.0646587	patD	aminobutyraldehyde dehydrogenase && PF00171:Aldehyde dehydrogenase family
GQF08_RS21835	246.812	264.011	283.032	199.439	271.24	305.698	287.351	336.385	1263.85	1527.72	-0.274252	0.0646894	GQF08_RS21835	PTS mannitol transporter subunit IICBA && PF02378:Phosphotransferase system, EIIC|PF02302:PTS system, Lactose/Cellobiose specific IIB subunit|PF00359:Phosphoenolpyruvate-dependent sugar phosphotransferase system, EIIA 2
GQF08_RS09070	55.5632	50.8472	49.8402	29.9629	34.3963	37.0816	28.361	29.8726	80.959	56.3939	0.512069	0.0647727	rluE	23S rRNA pseudouridine(2457) synthase RluE && PF00849:RNA pseudouridylate synthase
GQF08_RS05015	1612.5	1143.91	1341.61	731.165	2027.25	1583.54	1578.4	1375.99	4093.17	5564.59	-0.44326	0.0650759	clpX	ATP-dependent protease ATP-binding subunit ClpX && PF10431:C-terminal, D2-small domain, of ClpB protein|PF06689:ClpX C4-type zinc finger|PF07724:AAA domain (Cdc48 subfamily)
GQF08_RS15325	39.4532	41.0164	46.0672	45.0903	38.9292	35.2604	29.2326	33.5276	144.785	115.531	0.328349	0.0653053	folC	bifunctional tetrahydrofolate synthase/dihydrofolate synthase && PF08245:Mur ligase middle domain|PF02875:Mur ligase family, glutamate ligase domain
GQF08_RS05415	1.97921	15.9466	15.1966	40.024	3.78379	7.116	9.88282	9.04475	39.6789	16.1801	1.30128	0.0653468	GQF08_RS05415	DUF2877 domain-containing protein && PF11392:Protein of unknown function (DUF2877)
GQF08_RS00665	776.287	618.659	803.008	465.092	972.954	795.873	825.997	799.282	5401.28	6884.04	-0.350107	0.0660943	fdnG	formate dehydrogenase-N subunit alpha && PF00384:Molybdopterin oxidoreductase|PF01568:Molydopterin dinucleotide binding domain|PF04879:Molybdopterin oxidoreductase Fe4S4 domain
GQF08_RS20615	308.678	296.119	323.746	259.11	409.629	341.002	320.97	347.03	476.083	568.673	-0.257206	0.0661522	GQF08_RS20615	putative adenosine monophosphate-protein transferase Fic && PF02661:Fic/DOC family
GQF08_RS12940	106.62	103.273	85.8906	80.3059	76.3779	72.4538	64.5849	52.624	57.7537	40.8541	0.491733	0.0662239	GQF08_RS12940	DNA polymerase III subunit theta && PF06440:DNA polymerase III, theta subunit
GQF08_RS19080	27.5995	38.8663	38.6409	58.7973	27.4406	27.8082	32.8273	30.0102	141.865	102.208	0.479315	0.0663819	GQF08_RS19080	inorganic triphosphatase && PF01928:CYTH domain
GQF08_RS21430	401.408	340.938	367.708	255.699	498.866	425.759	371.329	407.185	1871.22	2333.48	-0.318994	0.0664056	GQF08_RS21430	AsmA family protein && PF05170:AsmA family
GQF08_RS22520	513.351	390.718	544.945	340.904	657.422	504.22	537.625	581.965	499.757	636.935	-0.350901	0.0668172	atpC	F0F1 ATP synthase subunit epsilon && PF00401:ATP synthase, Delta/Epsilon chain, long alpha-helix domain|PF02823:ATP synthase, Delta/Epsilon chain, beta-sandwich domain
GQF08_RS02370	403.222	282.095	334.498	192.785	402.931	392.247	407.243	389.087	1211.58	1590.17	-0.393172	0.0669413	GQF08_RS02370	sugar ABC transporter ATP-binding protein && PF00005:ABC transporter
GQF08_RS20910	8.08024	13.3371	13.2945	32.3532	5.24113	9.82622	9.83461	12.4896	71.2887	39.7464	0.849406	0.0678501	GQF08_RS20910	sigma 54-dependent transcriptional regulator && PF06956:Regulator of RNA terminal phosphate cyclase|PF00158:Sigma-54 interaction domain
GQF08_RS22605	652.744	597.265	496.018	403.113	826.504	588.798	652.831	672.929	600.054	765.322	-0.35197	0.0680551	rbsD	D-ribose pyranase && PF05025:RbsD / FucU transport protein family
GQF08_RS14410	2264.62	1462.43	1760.65	1061.55	2876.04	2049.41	1969.46	1988.37	2560.03	3472.37	-0.440041	0.068415	GQF08_RS14410	YIP1 family protein && PF06930:Protein of unknown function (DUF1282)
GQF08_RS04065	2226.09	1603.71	1995.48	1216.29	2827.32	2256.18	2022.27	2097.55	1221.76	1596.84	-0.386907	0.0687909	dinJ	type II toxin-antitoxin system antitoxin DinJ && PF04221:RelB antitoxin
GQF08_RS03605	13.3254	17.2974	9.93908	21.5575	2.91143	10.1456	9.98067	10.0298	25.0251	13.3214	0.908445	0.0689735	yadL	fimbrial-like protein YadL && PF00419:Fimbrial protein
GQF08_RS10675	43.1882	52.8998	43.9201	51.1288	44.0716	41.0675	37.6137	35.279	306.477	253.395	0.275685	0.069078	GQF08_RS10675	autotransporter outer membrane beta-barrel domain-containing protein && PF03797:Autotransporter beta-domain
GQF08_RS07650	285.86	240.971	269.942	198.599	343.989	293.386	273.522	300.354	736.473	896.201	-0.284319	0.0697496	potF	spermidine/putrescine ABC transporter substrate-binding protein PotF && PF13416:Bacterial extracellular solute-binding protein
GQF08_RS21695	32.3331	35.8201	25.1804	31.6461	22.5177	19.4889	25.4282	26.075	83.0005	62.101	0.42179	0.070138	yiaK	3-dehydro-L-gulonate 2-dehydrogenase && PF02615:Malate/L-lactate dehydrogenase
GQF08_RS06785	47.9156	43.5262	25.9696	61.5574	33.8702	32.1897	26.0368	28.034	68.1723	45.7598	0.579645	0.0701508	kdpC	K(+)-transporting ATPase subunit C && PF02669:K+-transporting ATPase, c chain
GQF08_RS09825	8.11791	10.7098	12.3723	31.7956	8.40156	5.78316	5.54693	12.8636	39.5748	20.4768	0.967946	0.0701743	GQF08_RS09825	2%2C3-dihydroxyphenylpropionate/2%2C3-dihydroxicinnamic acid 1%2C2-dioxygenase && PF02900:Catalytic LigB subunit of aromatic ring-opening dioxygenase
GQF08_RS17260	12655.5	8402.9	9693.69	5441.86	15535.1	11585.8	11248.9	11035.8	4475.33	6108.93	-0.449103	0.0701865	csrA	carbon storage regulator CsrA && PF02599:Global regulator protein family
GQF08_RS18140	9.85608	17.3426	23.5603	22.6528	25.2471	22.1387	33.2622	28.8701	57.9773	86.4925	-0.568142	0.0708499	ygeW	knotted carbamoyltransferase YgeW && PF02729:Aspartate/ornithine carbamoyltransferase, carbamoyl-P binding domain|PF00185:Aspartate/ornithine carbamoyltransferase, Asp/Orn binding domain
GQF08_RS14170	1.80653	16.1726	3.17046	29.8101	2.96028	5.34894	3.60822	4.85624	15.1429	4.98439	1.61283	0.0711973	GQF08_RS14170	DeoR/GlpR transcriptional regulator && PF00455:DeoR C terminal sensor domain
GQF08_RS19075	33.9664	39.0592	36.6645	46.1672	27.325	28.8548	35.3402	34.5362	294.357	238.074	0.309416	0.0715198	glnE	bifunctional [glutamate--ammonia ligase]-adenylyl-L-tyrosine phosphorylase/[glutamate--ammonia-ligase] adenylyltransferase && PF08335:GlnD PII-uridylyltransferase|PF03710:Glutamate-ammonia ligase adenylyltransferase
GQF08_RS20920	55.8752	71.7694	60.9684	90.2364	48.3014	45.6246	57.2561	60.6031	154.045	116.996	0.403507	0.0716568	glpG	rhomboid family intramembrane serine protease GlpG && PF12122:Cytoplasmic N-terminal domain of rhomboid serine protease|PF01694:Rhomboid family
GQF08_RS15910	264.585	218.152	233.963	155.71	311.876	258.764	279.504	251.609	459.327	580.076	-0.338713	0.0723854	ucpA	SDR family oxidoreductase UcpA && PF13561:Enoyl-(Acyl carrier protein) reductase
GQF08_RS20315	623.584	698.817	724.344	505.135	852.759	857.715	694.433	742.876	305.358	376.663	-0.305358	0.0724011	rpmD	50S ribosomal protein L30 && PF00327:Ribosomal protein L30p/L7e
GQF08_RS05335	7.3746	12.2136	13.266	39.1319	4.83378	10.2938	13.6247	7.13668	52.4009	26.1247	1.00919	0.0724223	mnmH	tRNA 2-selenouridine(34) synthase MnmH && -
GQF08_RS12230	77.9439	66.7439	53.952	61.4032	47.5988	51.6038	51.2484	54.6589	144.174	113.718	0.339045	0.0729226	ppsR	posphoenolpyruvate synthetase regulatory kinase/phosphorylase PpsR && PF03618:Kinase/pyrophosphorylase
GQF08_RS11615	141.67	88.7789	81.841	55.0057	64.4857	59.9242	57.7711	63.4719	83.506	55.8501	0.57318	0.0734511	GQF08_RS11615	DUF1283 family protein && PF06932:Protein of unknown function (DUF1283)
GQF08_RS19690	1022.44	874.035	1122.77	669.193	1322.11	1090.9	1064.41	1131.7	4744.6	5928.91	-0.321638	0.0736599	ftsH	ATP-dependent zinc metalloprotease FtsH && PF06480:FtsH Extracellular|PF01434:Peptidase family M41|PF00004:ATPase family associated with various cellular activities (AAA)
GQF08_RS20280	1314.05	1135.12	1505.95	926.345	1707.3	1385.59	1513.5	1429.62	3212.64	3972.47	-0.306479	0.0745286	rpoA	DNA-directed RNA polymerase subunit alpha && PF01193:RNA polymerase Rpb3/Rpb11 dimerisation domain|PF03118:Bacterial RNA polymerase, alpha chain C terminal domain|PF01000:RNA polymerase Rpb3/RpoA insert domain
GQF08_RS07835	52.1193	44.2962	72.365	62.7577	89.3696	80.9271	71.1563	65.9735	94.1998	125.074	-0.406316	0.0746815	lolA	outer membrane lipoprotein chaperone LolA && PF03548:Outer membrane lipoprotein carrier protein LolA
GQF08_RS16955	22.4311	29.2847	29.935	34.474	18.3784	23.3247	22.4011	21.1044	66.6983	48.941	0.450381	0.075639	GQF08_RS16955	GTPase family protein && PF01926:50S ribosome-binding GTPase
GQF08_RS11680	26.7241	30.842	24.5805	27.5028	37.2845	29.6897	34.4054	38.0832	91.4071	116.26	-0.34333	0.0757654	GQF08_RS11680	MFS transporter && PF07690:Major Facilitator Superfamily
GQF08_RS19815	541.15	476.922	548.671	354.72	695.317	538.444	599.228	572.834	367.875	460.609	-0.326101	0.0759419	hpf	ribosome hibernation promoting factor && PF02482:Sigma 54 modulation protein / S30EA ribosomal protein
GQF08_RS06835	216.13	160.175	209.106	131.663	326.055	208.29	226.119	198.346	243.114	325.071	-0.420709	0.0775203	GQF08_RS06835	YbgA family protein && PF08349:Protein of unknown function (DUF1722)
GQF08_RS15185	1108.97	846.126	1222.68	573.39	1380.46	1209.14	1235.81	1135.46	1653.31	2186.49	-0.403742	0.0776309	GQF08_RS15185	NADH-quinone oxidoreductase subunit B && PF01058:NADH ubiquinone oxidoreductase, 20 Kd subunit
GQF08_RS10130	191.588	147.418	183.865	127.394	274.451	191.546	186.588	185.009	330.695	425.962	-0.366482	0.0778124	puuD	gamma-glutamyl-gamma-aminobutyrate hydrolase && PF07722:Peptidase C26
GQF08_RS06945	714.7	691.754	775.792	499.429	760.486	803.667	886.155	806.917	1550.96	1883.84	-0.281239	0.0782492	sucD	succinate--CoA ligase subunit alpha && PF00549:CoA-ligase|PF02629:CoA binding domain
GQF08_RS19900	20.8356	20.6691	14.8242	38.6267	13.5339	14.2916	14.6216	17.5597	45.2601	28.6019	0.6738	0.0783937	GQF08_RS19900	DUF1120 domain-containing protein && PF06551:Protein of unknown function (DUF1120)
GQF08_RS20775	0	10.7098	7.2172	27.5792	0.816819	4.42773	3.73351	4.01989	16.3358	4.666	1.81114	0.0786532	GQF08_RS20775	DNA utilization protein HofN && PF05137:Fimbrial assembly protein (PilN)
GQF08_RS12010	135.919	89.7678	93.2519	71.5709	96.0773	67.3554	66.5378	58.0297	314.637	232.045	0.437745	0.0791805	GQF08_RS12010	Bcr/CflA family multidrug efflux MFS transporter && PF07690:Major Facilitator Superfamily
GQF08_RS12005	56.6907	51.1386	36.8349	51.5273	43.0209	37.3419	39.3279	29.3155	121.685	92.4191	0.396225	0.0794366	GQF08_RS12005	LysR family transcriptional regulator && PF03466:LysR substrate binding domain|PF00126:Bacterial regulatory helix-turn-helix protein, lysR family
GQF08_RS16470	2088.14	1410.27	1785.6	909.88	2581.42	2045.94	1938.35	1807.43	5274.59	7130.38	-0.435075	0.0801342	csiE	stationary phase inducible protein CsiE && PF00874:PRD domain
GQF08_RS11810	13.6868	12.2528	12.2325	13.1212	10.5217	6.64696	6.83422	11.9915	54.3191	38.1178	0.520155	0.0803619	GQF08_RS11810	PTS maltose transporter subunit IICB && PF00367:phosphotransferase system, EIIB|PF02378:Phosphotransferase system, EIIC
GQF08_RS13695	52.8124	54.9049	51.8243	68.3509	52.7313	46.1189	41.9665	29.9202	107.715	80.6999	0.419293	0.0807287	GQF08_RS13695	GTPase family protein && -
GQF08_RS19600	1041.02	747.592	698.638	444.276	626.018	543.765	481.272	542.249	2426.27	1815.28	0.418183	0.0808446	mtr	tryptophan permease && PF03222:Tryptophan/tyrosine permease family
GQF08_RS01550	9.55311	10.0614	13.0674	17.8185	7.98061	6.89316	8.97913	10.2721	48.2422	32.5991	0.580064	0.0821708	nrfA	ammonia-forming nitrite reductase cytochrome c552 subunit && PF02335:Cytochrome c552
GQF08_RS17570	4.78529	8.03238	6.29865	25.5471	4.57419	4.04821	4.77889	7.07501	20.0416	9.18821	1.14863	0.0823033	cas5e	type I-E CRISPR-associated protein Cas5/CasD && PF09704:CRISPR-associated protein (Cas_Cas5)
GQF08_RS04915	120.583	98.8958	106.494	104.712	150.427	132.942	120.422	121.294	148.595	181.164	-0.287352	0.0826465	pgpA	phosphatidylglycerophosphatase A && PF04608:Phosphatidylglycerophosphatase A
GQF08_RS20275	855.886	689.969	978.935	540.925	1118.79	969.555	967.095	854.729	782.598	998.165	-0.351966	0.0827213	rplQ	50S ribosomal protein L17 && PF01196:Ribosomal protein L17
GQF08_RS07685	196.146	119.405	172.118	95.6844	226.145	191.973	185.035	177.812	259.438	347.323	-0.423773	0.0827461	artM	arginine ABC transporter permease ArtM && PF00528:Binding-protein-dependent transport system inner membrane component
GQF08_RS17860	45.9653	53.0005	53.887	52.8265	45.3937	43.8626	40.3953	39.1445	150.13	123.209	0.286467	0.0833046	mltA	murein transglycosylase A && PF06725:3D domain|PF03562:MltA specific insert domain
GQF08_RS10535	233.779	197.596	217.203	147.797	270.53	242.053	235.754	222.924	1866.18	2276	-0.287011	0.084081	nifJ	pyruvate:ferredoxin (flavodoxin) oxidoreductase && PF01855:Pyruvate flavodoxin/ferredoxin oxidoreductase, thiamine diP-bdg|PF02775:Thiamine pyrophosphate enzyme, C-terminal TPP binding domain|PF01558:Pyruvate ferredoxin/flavodoxin oxidoreductase|PF13484:4Fe-4S double cluster binding domain|PF10371:Domain of unknown function|PF17147:Pyruvate:ferredoxin oxidoreductase core domain II
GQF08_RS10995	28.493	29.9523	30.8745	29.8921	33.485	32.7781	34.5986	36.9043	296.472	342.615	-0.207289	0.084111	GQF08_RS10995	nitrate reductase Z subunit alpha && PF14710:Respiratory nitrate reductase alpha N-terminal|PF00384:Molybdopterin oxidoreductase|PF01568:Molydopterin dinucleotide binding domain
GQF08_RS20300	1304.45	1010.23	1290.01	725.769	1760.56	1325.4	1330.28	1246.78	336.818	440.464	-0.38899	0.0847334	rpmJ	50S ribosomal protein L36 && PF00444:Ribosomal protein L36
GQF08_RS08140	74.4521	76.9057	59.0498	64.3927	85.2446	82.9696	96.5152	78.5161	103.032	128.694	-0.323987	0.0851639	pqiC	membrane integrity-associated transporter subunit PqiC && PF03886:ABC-type transport auxiliary lipoprotein component
GQF08_RS01225	0	19.0241	4.66183	41.2542	5.80371	0	0	0	3.28097	0.293221	3.35558	0.0852262	GQF08_RS01225	tRNA-Glu && -
GQF08_RS10205	2.68406	12.7008	10.4305	36.2264	2.51329	5.19002	12.2536	6.59674	43.4298	18.5878	1.23107	0.0855644	GQF08_RS10205	zinc-binding alcohol dehydrogenase && PF00107:Zinc-binding dehydrogenase
GQF08_RS04965	96.9747	125.759	112.93	97.3557	98.5133	133.79	164.727	153.487	256.485	326.08	-0.347295	0.0858265	cyoE	protoheme IX farnesyltransferase && PF01040:UbiA prenyltransferase family
GQF08_RS08405	738.6	562.266	680.357	370.247	824.987	762.34	712.289	725.328	1941.5	2497.55	-0.363867	0.0858985	agp	bifunctional glucose-1-phosphatase/inositol phosphatase && PF00328:Histidine phosphatase superfamily (branch 2)
GQF08_RS01490	199.806	168.117	212.102	136.886	271.087	218.637	198.539	201.926	1345.4	1670.59	-0.312811	0.0860772	uvrA	excinuclease ABC subunit UvrA && -
GQF08_RS21180	1.70903	18.7422	12.7473	65.2501	7.0013	11.5663	13.2273	8.26949	61.8468	25.169	1.30106	0.0863247	nikB	nickel ABC transporter permease subunit NikB && PF00528:Binding-protein-dependent transport system inner membrane component
GQF08_RS12785	17.1939	19.1079	18.4693	23.4037	13.6017	17.5549	13.0262	14.3441	70.7814	52.9917	0.41914	0.086446	pabB	aminodeoxychorismate synthase component 1 && PF04715:Anthranilate synthase component I, N terminal region|PF00425:chorismate binding enzyme
GQF08_RS16460	48.7122	39.1129	42.745	53.2953	32.368	42.9084	31.094	34.559	98.2725	75.3241	0.382177	0.0870319	suhB	inositol-1-monophosphatase && PF00459:Inositol monophosphatase family
GQF08_RS11280	13.9528	21.3387	13.0088	33.2945	11.4319	15.0005	12.1924	15.003	75.3426	49.5185	0.612061	0.0879767	sad	succinate-semialdehyde dehydrogenase && PF00171:Aldehyde dehydrogenase family
GQF08_RS19485	2.53937	5.3044	7.42765	4.92975	1.8494	2.14823	1.69065	1.82033	6.40576	2.38097	1.4283	0.0882297	GQF08_RS19485	N-acetylgalactosamine-specific phosphotransferase enzyme IIB component 1 && PF03830:PTS system sorbose subfamily IIB component
GQF08_RS18390	3.01172	6.06641	4.79005	25.3359	3.08449	6.05109	3.75962	5.6672	55.903	26.469	1.08474	0.088705	scpA	methylmalonyl-CoA mutase && PF01642:Methylmalonyl-CoA mutase|PF02310:B12 binding domain
GQF08_RS19165	61.4698	92.102	78.9223	97.5601	62.2039	59.1176	60.0951	75.141	136.913	106.425	0.369779	0.0889998	GQF08_RS19165	PadR family transcriptional regulator && PF03551:Transcriptional regulator PadR-like family
GQF08_RS21470	8.28224	15.9103	11.3557	39.3032	7.72836	11.6775	12.4067	11.8741	116.437	67.9582	0.781375	0.0896531	bcsB	cellulose biosynthesis cyclic di-GMP-binding regulatory protein BcsB && PF03170:Bacterial cellulose synthase subunit
GQF08_RS10355	264.916	167.097	210.913	122.904	311.941	227.989	241.67	234.855	627.727	833.158	-0.409595	0.0900369	dgcM	diguanylate cyclase DgcM && PF08448:PAS fold|PF00990:Diguanylate cyclase, GGDEF domain
GQF08_RS02965	65.8348	69.3818	68.0078	94.6421	63.727	59.5717	56.176	60.9331	191.876	154.863	0.314723	0.0906757	serB	phosphoserine phosphatase && PF12710:haloacid dehalogenase-like hydrolase
GQF08_RS07205	38.9463	31.3351	22.9278	28.0737	21.5425	20.0186	25.6012	21.2038	66.0327	48.1111	0.453178	0.0911567	GQF08_RS07205	pyridoxal phosphatase && PF08282:haloacid dehalogenase-like hydrolase
GQF08_RS10605	12.9722	20.3229	11.3831	56.6625	14.1713	12.3458	12.1451	13.9485	33.5497	17.4173	0.960809	0.0921533	paaD	phenylacetate degradation protein PaaD && PF01883:Iron-sulfur cluster assembly protein
GQF08_RS03610	15.5837	12.6827	11.81	11.9179	5.4168	11.3856	4.24441	8.3783	19.7018	11.1498	0.802514	0.0925627	GQF08_RS03610	fimbrial protein && PF00419:Fimbrial protein
GQF08_RS02975	148.012	124.297	133.904	109.13	188.882	138.788	146.506	149.293	422.411	511.039	-0.275692	0.0926141	nadR	multifunctional transcriptional regulator/nicotinamide-nucleotide adenylyltransferase/ribosylnicotinamide kinase NadR && PF01381:Helix-turn-helix|PF13521:AAA domain
GQF08_RS13255	85.9407	48.6298	65.4528	52.4652	46.9425	43.2104	49.3903	46.2045	83.5886	61.4934	0.437993	0.0926206	ftnA	non-heme ferritin && PF00210:Ferritin-like domain
GQF08_RS00890	28.3777	43.975	36.6968	68.1919	32.995	27.376	30.9913	37.4727	286.671	208.378	0.464291	0.0926367	GQF08_RS00890	bifunctional aspartate kinase/homoserine dehydrogenase II && PF00696:Amino acid kinase family|PF03447:Homoserine dehydrogenase, NAD binding domain|PF00742:Homoserine dehydrogenase
GQF08_RS21275	139.805	134.255	139.55	99.8895	174.332	142.204	144.555	156.825	501.804	603.842	-0.268383	0.0928326	dtpB	dipeptide/tripeptide permease DtpB && PF00854:POT family
GQF08_RS20785	15.1825	24.6351	19.8452	53.9338	10.8845	18.5969	20.5321	21.4268	192.793	121.247	0.672074	0.0928356	mrcA	peptidoglycan glycosyltransferase/peptidoglycan DD-transpeptidase MrcA && PF00912:Transglycosylase|PF00905:Penicillin binding protein transpeptidase domain|PF17092:Penicillin-binding protein OB-like domain
GQF08_RS08605	32.8713	27.2064	28.3004	22.0741	23.7141	15.7405	21.6784	16.6724	47.8004	33.6718	0.503256	0.0928734	csgD	transcriptional regulator CsgD && PF00196:Bacterial regulatory proteins, luxR family
GQF08_RS16380	122.351	94.1979	112.885	65.3758	148.937	117.109	119.046	123.291	303.142	390.345	-0.367175	0.0929357	trmG/rlmN	bifunctional tRNA (adenosine(37)-C2)-methyltransferase TrmG/ribosomal RNA large subunit methyltransferase RlmN && PF04055:Radical SAM superfamily
GQF08_RS19115	4.42718	7.53035	5.05031	19.7677	3.86914	5.24337	5.74764	3.33228	22.2961	11.0296	1.02752	0.0931888	ttdA	L(+)-tartrate dehydratase subunit alpha && PF05681:Fumarate hydratase (Fumerase)
GQF08_RS14420	269.173	211.087	215.276	184.128	325.891	257.297	237.063	255.817	445.603	545.093	-0.292111	0.0936362	GQF08_RS14420	SDR family oxidoreductase && PF13561:Enoyl-(Acyl carrier protein) reductase
GQF08_RS00425	86.6605	90.5112	88.7187	131.701	71.7207	77.1999	77.3656	86.8296	162.55	128.014	0.350256	0.0939383	GQF08_RS00425	IMPACT family protein && PF09186:Domain of unknown function (DUF1949)|PF01205:Uncharacterized protein family UPF0029
GQF08_RS11870	6.98326	20.4598	16.1551	26.7028	7.62878	12.8894	8.87589	10.922	29.7232	17.0455	0.808423	0.0939586	nth	endonuclease III && PF00730:HhH-GPD superfamily base excision DNA repair protein|PF00633:Helix-hairpin-helix motif
GQF08_RS12840	1401.62	926.018	1051.09	502.647	1615.2	1293.08	1349.82	1122.58	541.852	751.161	-0.47268	0.0942515	cspE	transcription antiterminator/RNA stability regulator CspE && PF00313:'Cold-shock' DNA-binding domain
GQF08_RS16265	203.001	166.672	186.007	127.01	160.505	138.525	117.606	106.125	163.381	125.107	0.380852	0.0943232	arsC	arsenate reductase (glutaredoxin) && PF03960:ArsC family
GQF08_RS10125	355.388	300.323	409.978	211.01	532.469	368.768	363.437	396.822	1204.33	1567.32	-0.380455	0.0944506	GQF08_RS10125	glutamine synthetase && PF00120:Glutamine synthetase, catalytic domain
GQF08_RS04870	98.8629	107.842	103.884	74.7273	136.136	113.856	106.612	114.79	248.977	304.598	-0.293198	0.0947136	secF	protein translocase subunit SecF && PF02355:Protein export membrane protein|PF07549:SecD/SecF GG Motif
GQF08_RS14220	925.234	773.717	881.878	676.888	1061.03	909.875	902.552	945.808	2280.43	2673.52	-0.22981	0.0949751	fbaB	class I fructose-bisphosphate aldolase && PF01791:DeoC/LacD family aldolase
GQF08_RS10840	35.8706	33.3969	26.1884	26.7405	21.9444	24.0336	25.5057	24.685	114.295	89.9505	0.340283	0.0950876	GQF08_RS10840	PLP-dependent aminotransferase family protein && PF00392:Bacterial regulatory proteins, gntR family|PF00155:Aminotransferase class I and II
GQF08_RS21345	19.9387	23.9856	18.5898	36.6917	12.2523	9.488	24.2678	16.0796	42.7354	26.7458	0.68793	0.0953661	GQF08_RS21345	MgtC/SapB family protein && PF02308:MgtC family
GQF08_RS15190	2190.67	1506.07	1834.53	1002.74	2688.22	2080.18	2048.79	1821.66	1928.58	2549.85	-0.403288	0.0954102	nuoA	NADH-quinone oxidoreductase subunit NuoA && PF00507:NADH-ubiquinone/plastoquinone oxidoreductase, chain 3
GQF08_RS15160	202.705	163.727	219.535	143.729	254.366	199.073	239.54	204.644	474.414	583.592	-0.299909	0.0981524	nuoH	NADH-quinone oxidoreductase subunit NuoH && PF00146:NADH dehydrogenase
GQF08_RS14490	248.229	194.791	234.157	113.697	288.547	265.445	257.192	228.96	547.31	719.814	-0.396934	0.098714	galS	HTH-type transcriptional regulator GalS && PF13377:Periplasmic binding protein-like domain|PF00356:Bacterial regulatory proteins, lacI family
GQF08_RS21070	7.36019	13.6488	18.9144	69.7419	12.0608	12.8978	14.7007	14.6977	55.9894	27.7519	1.02148	0.0988474	livG	high-affinity branched-chain amino acid ABC transporter ATP-binding protein LivG && PF00005:ABC transporter|PF12399:Branched-chain amino acid ATP-binding cassette transporter
GQF08_RS15585	14.5827	19.3103	13.3295	25.7542	9.62482	10.5375	12.7428	17.3137	64.4741	44.3677	0.548856	0.0991271	dsdA	D-serine ammonia-lyase && PF00291:Pyridoxal-phosphate dependent enzyme
GQF08_RS17320	30.0939	33.3019	36.6769	60.8564	25.57	33.5911	30.8884	26.0669	103.345	74.5669	0.475568	0.0993028	gutQ	arabinose-5-phosphate isomerase GutQ && PF01380:SIS domain
GQF08_RS01480	261.427	217.568	252.342	152.255	323.672	278.497	258.176	257.157	244.942	309.785	-0.342165	0.0994768	GQF08_RS01480	YjbQ family protein && PF01894:Uncharacterised protein family UPF0047
GQF08_RS08380	5.70684	16.3202	9.18089	34.5702	5.88802	8.31458	12.19	10.5682	111.375	62.5815	0.8362	0.0996554	torA	trimethylamine-N-oxide reductase TorA && PF01568:Molydopterin dinucleotide binding domain|PF00384:Molybdopterin oxidoreductase
GQF08_RS18455	4.59767	13.8446	7.70215	28.1292	5.02267	7.77898	7.09599	8.53914	34.8531	18.2614	0.942937	0.0998353	yggF	class II fructose-bisphosphatase && PF03320:Bacterial fructose-1,6-bisphosphatase, glpX-encoded
GQF08_RS18180	8.9898	15.0461	12.233	21.1618	17.5066	18.1861	23.8106	19.8932	118.316	163.568	-0.460517	0.0999343	ygfK	putative selenate reductase subunit YgfK && PF14691:Dihydroprymidine dehydrogenase domain II, 4Fe-4S cluster|PF07992:Pyridine nucleotide-disulphide oxidoreductase
GQF08_RS22415	8.23999	16.5975	7.23059	33.104	6.37619	9.29437	13.0292	7.0143	50.9501	27.9204	0.874017	0.100109	mdtL	multidrug efflux MFS transporter MdtL && PF07690:Major Facilitator Superfamily
GQF08_RS05425	12.0977	18.9528	13.2696	40.1212	10.325	7.67569	16.612	15.4472	59.9517	35.5416	0.765846	0.100154	purK	5-(carboxyamino)imidazole ribonucleotide synthase && PF02222:ATP-grasp domain
GQF08_RS19070	99.1097	98.8083	107.476	103.49	96.2753	86.9403	82.1059	91.4315	389.785	340.089	0.198333	0.10029	hldE	bifunctional D-glycero-beta-D-manno-heptose-7-phosphate kinase/D-glycero-beta-D-manno-heptose 1-phosphate adenylyltransferase HldE && PF00294:pfkB family carbohydrate kinase|PF01467:Cytidylyltransferase-like
GQF08_RS09630	3.37672	14.251	4.23296	19.0417	2.6349	5.30512	6.26266	5.18695	22.7588	10.7887	1.0847	0.100943	GQF08_RS09630	zf-TFIIB domain-containing protein && -
GQF08_RS08430	4.89405	29.2086	24.3357	67.5625	8.01968	21.3911	14.6625	15.7872	41.4624	19.698	1.07756	0.101036	rutF	pyrimidine utilization flavin reductase protein F && PF01613:Flavin reductase like domain
GQF08_RS10315	1079.66	746.859	935.856	543.434	1241.15	1046.97	984.092	958.23	2089.94	2674.5	-0.35624	0.101182	uspE	universal stress protein UspE && PF00582:Universal stress protein family
GQF08_RS05160	93.2929	65.0349	105.35	108.865	82.7029	73.7477	73.3125	50.9795	130.764	98.5413	0.409677	0.101263	priC	primosomal replication protein N'' && PF07445:Primosomal replication protein priC
GQF08_RS20815	33.0029	26.1925	30.3978	42.8646	27.8713	25.5434	25.0113	26.4264	151.895	120.238	0.342579	0.101594	GQF08_RS20815	DUF4153 domain-containing protein && PF13687:Domain of unknown function (DUF4153)
GQF08_RS16725	284.346	198.319	243.522	133.535	337.483	279.441	260.782	242.934	1520.82	1982.38	-0.382954	0.10161	pat	protein lysine acetyltransferase && PF13607:Succinyl-CoA ligase like flavodoxin domain|PF13549:ATP-grasp domain|PF00583:Acetyltransferase (GNAT) family|PF13380:CoA binding domain
GQF08_RS04080	10.21	24.0971	13.6425	50.3033	9.88632	13.1523	18.3071	16.2182	113.65	66.5849	0.776202	0.101738	flhA	flagellar type III secretion system protein FlhA && PF00771:FHIPEP family
GQF08_RS21735	18.5636	25.4474	15.2715	34.1612	16.4772	16.195	13.9041	16.2182	43.235	29.0541	0.583991	0.101872	GQF08_RS21735	L-ribulose-5-phosphate 4-epimerase SgbE && PF00596:Class II Aldolase and Adducin N-terminal domain
GQF08_RS16370	366.234	218.683	306.172	173.251	420.979	339.737	338.718	300.683	791.747	1041.53	-0.396574	0.102007	ispG	flavodoxin-dependent (E)-4-hydroxy-3-methylbut-2-enyl-diphosphate synthase && PF04551:GcpE protein
GQF08_RS10895	136.531	144.513	144.382	154.803	147.027	183.288	157.325	191.979	400.38	468.964	-0.227574	0.102487	curA	NADPH-dependent curcumin/dihydrocurcumin reductase && PF16884:N-terminal domain of oxidoreductase|PF00107:Zinc-binding dehydrogenase
GQF08_RS04735	167.073	144.029	124.887	81.0859	86.1885	95.5344	75.7001	113.111	89.7159	64.2902	0.474153	0.102636	iraP	anti-adapter protein IraP && PF10796:Sigma-S stabilisation anti-adaptor protein
GQF08_RS12245	202.301	150.67	176.78	111.093	224.378	208.221	191.368	179.158	612.188	767.212	-0.32736	0.102808	GQF08_RS12245	YdiU family protein && PF02696:Uncharacterized ACR, YdiU/UPF0061 family
GQF08_RS16365	255.239	180.87	204.799	127.667	309.622	246.197	235.923	204.645	651.437	844.529	-0.375783	0.102983	hisS	histidine--tRNA ligase && PF13393:Histidyl-tRNA synthetase|PF03129:Anticodon binding domain
GQF08_RS16585	14.7812	16.7148	12.7429	23.3253	13.8812	11.4075	11.1358	13.1053	69.9328	51.2662	0.458676	0.103397	mltF	membrane-bound lytic murein transglycosylase MltF && PF00497:Bacterial extracellular solute-binding proteins, family 3|PF01464:Transglycosylase SLT domain
GQF08_RS01895	1049.35	763.076	917.117	519.378	1282.66	1080.45	891.142	952.714	1244.05	1610.89	-0.373499	0.103586	GQF08_RS01895	transcriptional regulator && -
GQF08_RS16415	265.155	134.872	174.505	105.291	241.388	254.902	230.697	218.154	90.8381	126.29	-0.483645	0.103632	iscX	Fe-S cluster assembly protein IscX && PF04384:Iron-sulphur cluster assembly
GQF08_RS02500	4.01751	20.5005	10.2236	51.4754	4.82776	11.5555	10.0303	14.2556	57.6017	27.1711	1.08949	0.103776	argF	ornithine carbamoyltransferase && PF02729:Aspartate/ornithine carbamoyltransferase, carbamoyl-P binding domain|PF00185:Aspartate/ornithine carbamoyltransferase, Asp/Orn binding domain
GQF08_RS00760	2159.83	1489.12	1998.5	1222.42	1677.17	1291.28	1048.69	1335.37	2288.03	1782.67	0.359855	0.104612	cpxP	cell-envelope stress modulator CpxP && PF07813:LTXXQ motif family protein
GQF08_RS15300	2194.64	1635.1	1926.7	999.059	2386.8	2277.99	2090.25	1978.34	3516.37	4545.9	-0.370775	0.104744	argT	lysine/arginine/ornithine ABC transporter substrate-binding protein ArgT && PF00497:Bacterial extracellular solute-binding proteins, family 3
GQF08_RS09525	122.748	100.405	84.7474	67.7384	78.9591	73.7956	59.1139	75.7079	161.816	123.881	0.38107	0.104792	ychE	NAAT family transporter YchE && PF01914:MarC family integral membrane protein
GQF08_RS17355	30.185	29.2537	27.4594	31.7188	41.7485	40.2947	30.1446	34.2435	114.969	141.928	-0.303064	0.104823	ascF	PTS cellobiose/arbutin/salicin transporter subunit IIBC && PF00367:phosphotransferase system, EIIB|PF02378:Phosphotransferase system, EIIC
GQF08_RS11065	39.6355	28.4643	30.1938	32.413	38.0653	43.479	50.8917	35.1252	80.5476	103.259	-0.362884	0.104882	GQF08_RS11065	ABC transporter ATP-binding protein && PF00005:ABC transporter|PF08352:Oligopeptide/dipeptide transporter, C-terminal region
GQF08_RS03805	270.335	219.281	274.498	158.935	305.114	286.816	289.363	259.454	1492.94	1845.05	-0.306203	0.105295	bamA	outer membrane protein assembly factor BamA && PF01103:Surface antigen|PF07244:Surface antigen variable number repeat
GQF08_RS03220	19.0752	31.3073	23.248	36.8028	18.5231	18.5278	22.5774	21.6504	83.9116	61.7589	0.450401	0.105772	caiA	crotonobetainyl-CoA dehydrogenase && PF02771:Acyl-CoA dehydrogenase, N-terminal domain|PF00441:Acyl-CoA dehydrogenase, C-terminal domain|PF02770:Acyl-CoA dehydrogenase, middle domain
GQF08_RS04980	233.297	204.136	255.23	155.822	272.134	248.288	257.68	247.368	1123.59	1357.96	-0.274155	0.105821	cyoB	cytochrome o ubiquinol oxidase subunit I && PF00115:Cytochrome C and Quinol oxidase polypeptide I
GQF08_RS02120	225.347	202.572	260.201	148.037	301.525	237.178	266.64	234.955	722.059	898.344	-0.316025	0.105833	purA	adenylosuccinate synthase && PF00709:Adenylosuccinate synthetase
GQF08_RS15465	3492.92	2384.92	2891.99	1501.81	3959.21	3396.58	3176.74	2949.68	9156.81	12018.9	-0.392492	0.106017	fadL	long-chain fatty acid transporter FadL && PF03349:Outer membrane protein transport protein (OMPP1/FadL/TodX)
GQF08_RS21725	2.43595	23.9881	18.1692	68.1763	5.98754	12.8796	15.2043	15.7158	49.7029	21.9436	1.18522	0.106741	ulaD	3-keto-L-gulonate-6-phosphate decarboxylase UlaD && PF00215:Orotidine 5'-phosphate decarboxylase / HUMPS family
GQF08_RS08045	16.8233	29.1801	21.6824	85.3913	14.9325	20.9033	28.3513	22.6119	78.1533	44.3151	0.825022	0.106834	ssuB	aliphatic sulfonates ABC transporter ATP-binding protein && PF00005:ABC transporter
GQF08_RS14025	1.92266	12.9092	3.37428	27.994	2.10039	3.25303	6.72032	6.71896	25.7987	10.4941	1.30998	0.107306	wcaA	colanic acid biosynthesis glycosyltransferase WcaA && PF00535:Glycosyl transferase family 2
GQF08_RS09360	129.367	107.469	119.735	69.4808	154.358	134.041	132.545	119.862	306.738	389.355	-0.346988	0.107326	prfA	peptide chain release factor 1 && PF00472:RF-1 domain|PF03462:PCRF domain
GQF08_RS18495	380.477	281.925	324.192	203.392	470.532	367.138	337.138	335.328	1563.96	1984.72	-0.34425	0.10734	speA	biosynthetic arginine decarboxylase && PF02784:Pyridoxal-dependent decarboxylase, pyridoxal binding domain
GQF08_RS10635	70.3063	70.1334	72.5637	67.1607	80.4627	74.2047	85.5921	84.5977	224.614	260.445	-0.213196	0.108194	GQF08_RS10635	3-oxoadipyl-CoA/3-oxo-5%2C6-dehydrosuberyl-CoA thiolase && PF00108:Thiolase, N-terminal domain|PF02803:Thiolase, C-terminal domain
GQF08_RS16395	75.7557	62.2825	75.5438	57.2892	92.981	76.2712	73.7853	77.0827	893.502	1055.96	-0.241651	0.108239	yfhM	alpha2-macroglobulin && PF07703:Alpha-2-macroglobulin family N-terminal region|PF00207:Alpha-2-macroglobulin family|PF11974:Alpha-2-macroglobulin MG1 domain|PF01835:MG2 domain
GQF08_RS01410	295.029	235.036	314.157	178.046	433.115	294.455	290.662	298.7	413.864	533.159	-0.366485	0.108785	lexA	repressor LexA && PF00717:Peptidase S24-like|PF01726:LexA DNA binding domain
GQF08_RS11045	146	116.867	147.312	88.3233	186.512	142.421	151.979	141.392	562.704	702.451	-0.321224	0.109457	GQF08_RS11045	NAD-dependent malic enzyme && PF00390:Malic enzyme, N-terminal domain|PF03949:Malic enzyme, NAD binding domain
GQF08_RS22035	112.859	96.1724	109.097	90.9978	149.005	117.43	121.146	107.726	181.953	220.281	-0.277506	0.109497	GQF08_RS22035	RadC family protein && PF04002:RadC-like JAB domain
GQF08_RS19425	8.37892	23.9096	20.6789	37.9546	13.1581	15.9487	14.6435	11.825	46.6015	28.4847	0.717875	0.110618	garL	2-dehydro-3-deoxyglucarate aldolase && PF03328:HpcH/HpaI aldolase/citrate lyase family
GQF08_RS19610	189.418	124.948	135.596	99.9949	283.164	198.194	189.164	139.356	29.6135	43.6095	-0.568618	0.110837	yrbN	protein YrbN && -
GQF08_RS10820	32.5148	24.8709	25.2813	27.1664	23.1557	25.4174	14.1805	22.1278	143.255	110.71	0.36928	0.110902	rlhA	23S rRNA 5-hydroxycytidine C2501 synthase && PF12392:Collagenase|PF01136:Peptidase family U32
GQF08_RS13770	34.2121	28.8558	37.2163	33.117	40.4634	41.6196	37.8371	40.4354	126.638	152.226	-0.266207	0.110956	sbcB	exodeoxyribonuclease I && PF00929:Exonuclease|PF08411:Exonuclease C-terminal
GQF08_RS13380	20.4223	32.9687	30.2594	34.6636	20.4814	20.3921	21.398	27.7192	94.8548	72.1475	0.402057	0.110962	yedE	selenium metabolism membrane protein YedE/FdhT && PF04143:Sulphur transport
GQF08_RS18445	141.372	113.905	92.2963	90.0198	103.784	92.3286	72.2857	72.358	207.704	161.74	0.357582	0.111421	GQF08_RS18445	nucleoside/nucleotide kinase family protein && -
GQF08_RS10745	1100.92	681.949	642.462	472.04	1276.2	557.895	1083.31	1201.14	288.916	410.688	-0.50833	0.111553	hokB	type I toxin-antitoxin system toxin HokB && PF01848:Hok/gef family
GQF08_RS11310	109.351	72.4797	81.1935	51.0306	65.4731	66.7125	35.7017	49.7461	80.1703	55.5562	0.521323	0.111686	marA	MDR efflux pump AcrAB transcriptional activator MarA && PF12833:Helix-turn-helix domain
GQF08_RS22400	323.007	361.457	514.914	282.179	711.613	514.629	419.348	399.416	73.8679	101.96	-0.466692	0.112322	tnaC	tryptophanase leader peptide && -
GQF08_RS16490	8.55752	8.35739	8.87454	22.6541	7.64882	9.21378	4.66149	3.34603	16.7139	8.58067	0.969019	0.112684	GQF08_RS16490	3-phenylpropionate/cinnamic acid dioxygenase subunit beta && PF00866:Ring hydroxylating beta subunit
GQF08_RS09330	9245.94	5717.24	7092.33	3784.3	10919.5	8032.36	7571.56	7875.35	4792.58	6380.04	-0.412918	0.112703	ychH	stress-induced protein YchH && PF10762:Protein of unknown function (DUF2583)
GQF08_RS03625	1.38037	4.943	3.0282	12.9522	0.753987	1.75163	3.44632	2.2264	8.67381	3.18051	1.46874	0.113238	GQF08_RS03625	fimbrial protein && PF00419:Fimbrial protein
GQF08_RS08900	612.115	452.703	625.335	286.421	746.518	646.931	574.46	609.745	1884.25	2457.25	-0.383482	0.113855	ptsG	PTS glucose transporter subunit IIBC && PF02378:Phosphotransferase system, EIIC|PF00367:phosphotransferase system, EIIB
GQF08_RS20205	48.5137	60.2428	52.1836	87.0923	75.2233	103.265	78.1432	89.1854	42.5406	59.3119	-0.469744	0.114032	GQF08_RS20205	DUF1488 domain-containing protein && PF07369:Protein of unknown function (DUF1488)
GQF08_RS18275	49.4803	48.7258	52.1028	74.2846	72.4326	71.16	72.1446	78.7425	60.9163	79.8714	-0.379465	0.114685	GQF08_RS18275	toxin CptA && PF07254:Membrane-bound toxin component of toxin-antitoxin system
GQF08_RS17775	477.625	387.516	429.828	230.693	333.718	314.825	254.747	286.74	1308.35	1020.52	0.357699	0.114775	GQF08_RS17775	HAAAP family serine/threonine permease && -
GQF08_RS07585	34.492	25.4291	26.7059	32.8237	27.3367	24.0299	16.8852	17.4532	47.4067	34.0139	0.478805	0.114878	ybjG	undecaprenyl-diphosphate phosphatase && PF01569:PAP2 superfamily
GQF08_RS10725	1141.46	1229.2	1347.57	953.298	1217.26	1406.6	1379.34	1429.67	4471.96	5200.78	-0.218058	0.11499	aldA	aldehyde dehydrogenase && PF00171:Aldehyde dehydrogenase family
GQF08_RS20880	50.2783	47.4807	58.1082	51.3825	63.6337	59.1325	54.4973	69.556	181.449	216.093	-0.250417	0.115028	gntT	gluconate transporter && PF02447:GntP family permease
GQF08_RS08215	55.9364	53.4143	47.2993	47.824	44.8119	46.7469	40.288	37.546	161.892	134.117	0.267081	0.115061	rlmI	23S rRNA (cytosine(1962)-C(5))-methyltransferase RlmI && PF10672:S-adenosylmethionine-dependent methyltransferase
GQF08_RS14595	85.2616	60.5582	58.1223	55.6296	55.4239	54.2455	44.333	46.2182	98.8754	76.2675	0.368174	0.115124	yeiP	elongation factor P-like protein YeiP && PF08207:Elongation factor P (EF-P) KOW-like domain|PF09285:Elongation factor P, C-terminal|PF01132:Elongation factor P (EF-P) OB domain
GQF08_RS17430	92.2536	79.7279	65.8835	65.6423	71.9867	56.7591	55.8364	61.8371	203.984	165.616	0.299154	0.115547	hypE	hydrogenase maturation carbamoyl dehydratase HypE && PF00586:AIR synthase related protein, N-terminal domain|PF02769:AIR synthase related protein, C-terminal domain
GQF08_RS14470	14.3733	31.5836	12.0393	50.3106	7.13725	15.1992	18.2688	22.1289	88.9918	51.5465	0.791968	0.115576	preA	NAD-dependent dihydropyrimidine dehydrogenase subunit PreA && PF01180:Dihydroorotate dehydrogenase|PF14697:4Fe-4S dicluster domain
GQF08_RS01010	188.128	168.417	187.608	130.045	246.782	196.068	183.115	190.457	493.459	597.555	-0.277467	0.115928	trmA	tRNA (uridine(54)-C5)-methyltransferase TrmA && PF05958:tRNA (Uracil-5-)-methyltransferase
GQF08_RS06990	93.712	67.829	64.7361	47.0943	55.5437	46.3858	57.7449	36.447	73.6011	52.8027	0.471675	0.116452	ybgC	tol-pal system-associated acyl-CoA thioesterase && PF03061:Thioesterase superfamily
GQF08_RS10030	28.4492	35.2641	29.7649	37.1735	23.9069	26.8441	20.2156	28.8255	64.0985	48.9586	0.393149	0.118805	pyrF	orotidine-5'-phosphate decarboxylase && PF00215:Orotidine 5'-phosphate decarboxylase / HUMPS family
GQF08_RS16260	127.967	109.622	116.406	91.9109	109.367	87.7251	77.1184	95.7854	433.971	360.092	0.268391	0.118977	bepA	beta-barrel assembly-enhancing protease && PF01435:Peptidase family M48|PF14559:Tetratricopeptide repeat
GQF08_RS14080	7.88025	9.65371	8.91661	21.4711	6.34325	9.99968	7.86971	7.13546	62.0261	40.5745	0.618039	0.118995	yegI	protein kinase YegI && -
GQF08_RS11955	63.9837	70.4479	70.3435	54.4922	83.5565	71.5489	76.0167	76.312	189.246	224.404	-0.247764	0.11906	nemA	N-ethylmaleimide reductase && PF00724:NADH:flavin oxidoreductase / NADH oxidase family
GQF08_RS22205	550.833	437.226	568.583	276.54	615.393	686.658	590.279	487.857	354.629	460.447	-0.379453	0.119175	ilvN	acetolactate synthase small subunit && PF01842:ACT domain
GQF08_RS12275	9527.37	6354.41	7703.64	4264.91	11638.7	8642.81	7858.74	8198.16	5554.28	7247.08	-0.383935	0.119871	ihfA	integration host factor subunit alpha && PF00216:Bacterial DNA-binding protein
GQF08_RS21050	141.745	110.232	140.296	74.7388	157.455	145.752	145.369	142.663	262.648	332.513	-0.343576	0.119962	ugpE	sn-glycerol-3-phosphate ABC transporter permease UgpE && PF00528:Binding-protein-dependent transport system inner membrane component
GQF08_RS14520	163.884	138.518	157.466	120.567	217.541	171.559	163.208	150.131	340.328	411.862	-0.276817	0.120064	GQF08_RS14520	LysR family transcriptional regulator && PF03466:LysR substrate binding domain|PF00126:Bacterial regulatory helix-turn-helix protein, lysR family
GQF08_RS06640	57.6799	37.554	32.209	23.7524	74.4684	66.5392	47.1295	78.936	7.73936	13.6709	-0.843871	0.120467	GQF08_RS06640	tRNA-Met && -
GQF08_RS16935	29.7139	27.7184	20.8153	21.975	25.0956	16.4764	18.9515	16.9149	107.734	83.2419	0.37182	0.120493	GQF08_RS16935	anti-bacteriophage protein AbpA && PF14130:Domain of unknown function (DUF4297)|PF08878:Domain of unknown function (DUF1837)
GQF08_RS05385	4.93249	23.6556	17.6222	65.2052	5.38844	11.326	16.5369	21.9726	84.8801	42.0715	1.01756	0.120539	glxK	glycerate 3-kinase && PF02595:Glycerate kinase family
GQF08_RS03185	6.67661	21.0771	16.0344	29.7887	8.06155	10.1073	15.4409	11.7133	56.2002	34.6191	0.706436	0.120743	GQF08_RS03185	carbamoyl-phosphate synthase small subunit && PF00988:Carbamoyl-phosphate synthase small chain, CPSase domain|PF00117:Glutamine amidotransferase class-I
GQF08_RS03855	75.5755	87.1204	78.1274	60.9646	88.2164	83.2025	92.0166	123.565	78.2424	100.335	-0.360846	0.12105	GQF08_RS03855	VOC family protein && PF00903:Glyoxalase/Bleomycin resistance protein/Dioxygenase superfamily
GQF08_RS01145	40.0555	47.3337	44.9903	88.8203	34.4231	35.2412	34.1349	53.4071	111.169	79.0074	0.500506	0.121633	thiF	thiazole biosynthesis adenylyltransferase ThiF && PF00899:ThiF family
GQF08_RS11035	330.091	221.947	259.819	173.268	394.652	357.148	294.279	240.686	186.643	243.792	-0.38947	0.121855	GQF08_RS11035	HigA family addiction module antidote protein && PF01381:Helix-turn-helix
GQF08_RS12555	35.8478	24.7728	22.6266	32.5579	24.0465	23.4097	15.7017	20.2873	49.424	35.6133	0.472354	0.122169	GQF08_RS12555	bifunctional pyrazinamidase/nicotinamidase && PF00857:Isochorismatase family
GQF08_RS07530	28.334	26.3049	29.0069	29.5401	33.8192	37.952	30.9161	33.0054	115.8	138.826	-0.262371	0.122195	gsiB	glutathione ABC transporter substrate-binding protein GsiB && PF00496:Bacterial extracellular solute-binding proteins, family 5 Middle
GQF08_RS10340	8.00743	8.27133	8.64803	18.1359	3.36447	8.07674	8.61185	6.62316	37.5301	23.2489	0.695421	0.122221	GQF08_RS10340	p-aminobenzoyl-glutamate hydrolase subunit A && PF07687:Peptidase dimerisation domain|PF01546:Peptidase family M20/M25/M40
GQF08_RS13980	0.989606	2.95308	4.63136	29.6711	2.52253	4.744	3.29427	4.61105	31.1196	12.3451	1.34243	0.122381	wcaI	colanic acid biosynthesis fucosyltransferase WcaI && PF13579:Glycosyl transferase 4-like domain|PF00534:Glycosyl transferases group 1
GQF08_RS08340	4.27258	0	0	0	9.33507	1.80724	10.6672	2.29708	0.53682	3.02882	-2.68197	0.122855	GQF08_RS08340	cold-shock protein && -
GQF08_RS13595	74.3767	33.2921	51.2801	41.2542	52.2334	103.369	95.4992	85.6871	10.1149	17.0156	-0.77157	0.122955	GQF08_RS13595	tRNA-Asn && -
GQF08_RS05405	1.45237	11.0517	9.34601	41.0399	3.43769	9.01019	6.76866	9.63038	69.7355	31.9869	1.12833	0.123803	GQF08_RS05405	acyl-CoA synthetase FdrA && PF00549:CoA-ligase|PF02629:CoA binding domain
GQF08_RS10880	641.874	409.342	545.075	275.792	444.852	305.076	289.491	346.947	291.217	215.66	0.431926	0.123988	GQF08_RS10880	YdcY family protein && PF10735:Protein of unknown function (DUF2526)
GQF08_RS20140	8.53975	11.6204	9.89159	18.3469	19.0315	13.5818	18.4212	18.7323	38.03	54.8203	-0.509328	0.124285	GQF08_RS20140	amino acid ABC transporter permease && PF00528:Binding-protein-dependent transport system inner membrane component
GQF08_RS21300	341.273	262.487	358.517	199.068	435.831	235.845	412.819	563.359	64.8509	92.0183	-0.506039	0.124456	GQF08_RS21300	hypothetical protein && -
GQF08_RS14960	56.4395	50.5262	76.1933	43.5461	47.4282	45.9097	28.182	23.3413	28.0318	17.9119	0.63623	0.124506	GQF08_RS14960	hypothetical protein && -
GQF08_RS07290	169.479	133.873	142.886	86.5547	118.893	106.828	82.9669	99.1573	172.136	131.767	0.38134	0.124627	moaC	cyclic pyranopterin monophosphate synthase MoaC && PF01967:MoaC family
GQF08_RS10670	1.75243	1.88259	1.2302	4.30925	1.14865	1.186	1.05005	0.376865	7.02602	2.88069	1.29831	0.124849	GQF08_RS10670	IS30-like element IS30 family transposase && PF13936:Helix-turn-helix domain|PF00665:Integrase core domain
GQF08_RS17955	49.7385	49.7658	32.8625	46.9541	35.1587	30.6916	34.4781	39.0104	82.2538	63.9142	0.366678	0.125221	mutH	DNA mismatch repair endonuclease MutH && PF02976:DNA mismatch repair enzyme MutH
GQF08_RS07245	5.32086	9.80697	8.23951	30.1785	6.83848	5.29563	8.12689	9.75992	45.9189	25.7448	0.848619	0.126423	bioA	adenosylmethionine--8-amino-7-oxononanoate transaminase && PF00202:Aminotransferase class-III
GQF08_RS15650	89.7243	50.2024	34.4457	47.175	24.5046	28.464	39.2018	18.0895	10.6041	5.27747	0.988819	0.12653	ypdK	membrane protein YpdK && -
GQF08_RS20825	112.504	95.1062	124.384	90.7614	125.837	113.604	128.148	128.03	380.244	445.781	-0.230566	0.127018	envZ	two-component system sensor histidine kinase EnvZ && PF00512:His Kinase A (phospho-acceptor) domain|PF00672:HAMP domain|PF02518:Histidine kinase-, DNA gyrase B-, and HSP90-like ATPase
GQF08_RS04815	10.7401	18.6287	19.1433	30.1891	13.1995	17.6037	11.7312	11.1875	62.9395	42.9628	0.555653	0.127446	sbcD	exonuclease subunit SbcD && PF12320:Type 5 capsule protein repressor C-terminal domain|PF00149:Calcineurin-like phosphoesterase
GQF08_RS18145	10.7939	11.4748	9.47165	18.99	16.2135	17.1212	22.5695	15.9587	40.3681	57.184	-0.490084	0.127739	dpaL	diaminopropionate ammonia-lyase && PF00291:Pyridoxal-phosphate dependent enzyme
GQF08_RS13720	2.1884	10.7751	4.8008	22.6582	5.97672	2.77698	4.37094	3.52966	9.91575	4.08534	1.3126	0.127764	cbtA	type IV toxin-antitoxin system toxin CbtA && PF06154:CbeA_antitoxin, type IV, cytoskeleton bundling-enhancing factor A
GQF08_RS01430	3.16674	4.25244	1.38941	21.5169	0	1.33948	3.1625	3.40508	5.14072	1.34039	1.97059	0.128171	GQF08_RS01430	hypothetical protein && -
GQF08_RS11285	43.031	31.9656	28.119	22.5137	21.504	24.3977	25.6012	21.6582	73.6606	54.6235	0.421118	0.128763	GQF08_RS11285	LysR family transcriptional regulator && PF00126:Bacterial regulatory helix-turn-helix protein, lysR family|PF03466:LysR substrate binding domain
GQF08_RS03075	43.4514	54.307	54.717	63.539	47.468	46.7836	40.0119	45.5082	205.494	171.016	0.269117	0.128774	GQF08_RS03075	sodium:alanine symporter family protein && PF01235:Sodium:alanine symporter family
GQF08_RS10905	44.5422	33.6879	40.2651	34.5387	56.6297	44.8278	41.223	42.1142	213.945	258.348	-0.273517	0.129227	GQF08_RS10905	TonB-dependent receptor && PF00593:TonB dependent receptor|PF07715:TonB-dependent Receptor Plug Domain
GQF08_RS22620	2403.98	2026.35	2441.12	1466.79	2722.23	2287.09	2454.16	2599.53	4938.87	5960.48	-0.271417	0.129986	rbsB	ribose ABC transporter substrate-binding protein RbsB && PF13407:Periplasmic binding protein domain
GQF08_RS14465	8.47275	13.128	13.154	21.7204	3.91598	11.8543	7.81054	11.9137	46.5162	29.2353	0.672827	0.130138	GQF08_RS14465	NAD-dependent dihydropyrimidine dehydrogenase subunit PreT && PF14691:Dihydroprymidine dehydrogenase domain II, 4Fe-4S cluster|PF07992:Pyridine nucleotide-disulphide oxidoreductase
GQF08_RS00505	76.6375	74.8334	85.9369	71.1551	92.1097	85.6678	83.7688	86.3	571.685	644.467	-0.173462	0.130179	polA	DNA polymerase I && PF02739:5'-3' exonuclease, N-terminal resolvase-like domain|PF01612:3'-5' exonuclease|PF00476:DNA polymerase family A|PF01367:5'-3' exonuclease, C-terminal SAM fold
GQF08_RS11305	68.6855	46.5324	42.353	48.6516	31.4334	39.2607	38.9315	43.9138	59.635	44.4002	0.419788	0.130514	marR	multiple antibiotic resistance transcriptional regulator MarR && PF01047:MarR family
GQF08_RS02215	11.1639	24.4303	25.5792	63.4128	13.5509	19.4132	25.3947	14.6717	53.9171	31.6054	0.777663	0.130793	ulaD	3-keto-L-gulonate-6-phosphate decarboxylase UlaD && PF00215:Orotidine 5'-phosphate decarboxylase / HUMPS family
GQF08_RS14670	57.6799	46.2579	48.8567	38.1029	38.0696	35.9189	42.002	37.9018	127.919	103.122	0.305808	0.130811	yejK	nucleoid-associated protein YejK && PF04245:37-kD nucleoid-associated bacterial protein
GQF08_RS21090	73.6019	84.7165	91.3427	147.649	76.9596	65.823	79.8037	76.8804	101.423	76.4462	0.417376	0.131324	panM	aspartate 1-decarboxylase autocleavage activator PanM && PF12568:Acetyltransferase (GNAT) domain
GQF08_RS18930	11.6234	27.9308	21.4727	59.3811	16.0394	12.4207	23.8266	19.734	52.8293	31.5992	0.753195	0.131867	qseB	two-component system response regulator QseB && PF00072:Response regulator receiver domain|PF00486:Transcriptional regulatory protein, C terminal
GQF08_RS08895	786.268	442.536	556.311	310.389	1031.96	687.845	587.649	553.838	1111.65	1517.89	-0.449896	0.132437	GQF08_RS08895	metal-dependent hydrolase && PF01026:TatD related DNase
GQF08_RS11230	30.902	29.1204	49.5947	35.7841	49.7494	41.9651	40.6061	55.0883	95.9828	123.713	-0.362918	0.133578	lsrD	autoinducer 2 ABC transporter permease LsrD && PF02653:Branched-chain amino acid transport system / permease component
GQF08_RS20885	38.3426	49.0611	43.3315	61.9044	53.7337	57.829	60.5312	61.8427	267.01	324.25	-0.276226	0.133781	malQ	4-alpha-glucanotransferase && PF02446:4-alpha-glucanotransferase
GQF08_RS16055	2.01304	10.0405	7.82284	46.8958	3.14161	9.24472	10.3389	7.73056	62.3216	28.4259	1.13652	0.134041	GQF08_RS16055	aldehyde dehydrogenase EutE && PF00171:Aldehyde dehydrogenase family
GQF08_RS19910	145.874	142.251	142.481	131.481	129.953	111.652	117.931	120.441	173.753	148.371	0.227837	0.134127	GQF08_RS19910	YhcH/YjgK/YiaL family protein && PF04074:Domain of unknown function (DUF386)
GQF08_RS04795	35.4175	35.2738	30.6904	43.8326	20.7966	29.9621	35.3701	25.7061	88.04	67.8029	0.377142	0.134258	rdgC	recombination-associated protein RdgC && PF04381:Putative exonuclease, RdgC
GQF08_RS00345	327.065	277.737	314.788	228.937	361.622	334.452	308.344	337.848	623.028	728.123	-0.226486	0.134556	GQF08_RS00345	dienelactone hydrolase family protein && PF01738:Dienelactone hydrolase family
GQF08_RS00015	72.0999	52.067	59.8934	56.921	77.7145	81.7324	66.7231	65.1222	134.567	162.661	-0.278009	0.134795	hdfR	HTH-type transcriptional regulator HdfR && PF00126:Bacterial regulatory helix-turn-helix protein, lysR family|PF03466:LysR substrate binding domain
GQF08_RS00650	134.586	109.603	140.577	83.44	160.782	134.056	133.106	146.583	289.465	355.197	-0.297537	0.134851	fdhE	formate dehydrogenase accessory protein FdhE && PF04216:Protein involved in formate dehydrogenase formation
GQF08_RS14770	6.11756	10.9532	8.05225	17.8143	3.34153	7.76291	4.58203	3.289	7.53556	3.33022	1.17423	0.135069	napD	chaperone NapD && PF03927:NapD protein
GQF08_RS04745	1296.81	983.028	1145.68	721.971	1532.11	1241.78	1096.6	1253.75	885.046	1093.48	-0.306	0.135085	psiF	phosphate starvation-inducible protein PsiF && PF07769:psiF repeat
GQF08_RS21990	38.823	33.597	29.9034	25.9602	40.5268	45.6154	43.5097	32.0045	79.8221	100.588	-0.343164	0.135136	rfaS	LPS core biosynthesis protein RfaS && -
GQF08_RS11765	359.142	291.009	362.688	197.028	415.64	393.83	345.197	342.943	1324.67	1639.71	-0.308566	0.135877	GQF08_RS11765	fumarate hydratase && PF05683:Fumarase C-terminus|PF05681:Fumarate hydratase (Fumerase)
GQF08_RS02710	19.2852	31.2234	19.9833	52.4412	16.8095	22.2158	21.5132	25.8106	160.831	112.969	0.513791	0.136007	GQF08_RS02710	YjhG/YagF family D-xylonate dehydratase && PF00920:Dehydratase family
GQF08_RS07595	35.4175	43.1212	31.0788	29.3363	30.9531	19.1758	22.6369	21.3266	26.3264	17.8269	0.564704	0.136193	GQF08_RS07595	hypothetical protein && -
GQF08_RS16715	407.605	249.577	285.97	161.121	257.298	199.248	180.488	188.131	308.32	230.391	0.418246	0.136494	trxC	thioredoxin TrxC && PF00085:Thioredoxin
GQF08_RS13345	0.560777	4.51821	8.36539	23.9504	3.67568	3.7952	3.92018	4.22088	17.8986	7.4725	1.27628	0.136691	GQF08_RS13345	RNA polymerase sigma factor FliA && PF04539:Sigma-70 region 3|PF04545:Sigma-70, region 4|PF04542:Sigma-70 region 2
GQF08_RS19650	265.608	205.065	208.825	156.881	312.555	300.851	228.758	207.011	251.871	315.953	-0.330513	0.13673	rimP	ribosome maturation factor RimP && PF02576:RimP N-terminal domain|PF17384:RimP C-terminal SH3 domain
GQF08_RS08860	1869.38	1323.38	1594.59	791.651	2102.79	1811.94	1736.86	1548.17	2725.96	3517.88	-0.368275	0.136959	fabG	3-oxoacyl-ACP reductase FabG && PF13561:Enoyl-(Acyl carrier protein) reductase
GQF08_RS12345	509.774	331.167	412.359	233.057	605.359	467.509	424.994	422.829	530.608	685.659	-0.371243	0.137239	GQF08_RS12345	hypothetical protein && PF14002:YniB-like protein
GQF08_RS05445	53.3102	58.1565	56.4935	48.2589	47.7362	40.9093	47.4204	48.2387	199.22	169.815	0.23052	0.138564	cysS	cysteine--tRNA ligase && PF01406:tRNA synthetases class I (C) catalytic domain|PF09190:DALR domain
GQF08_RS16605	32.4864	30.4676	24.4344	39.0414	10.1398	14.3956	33.9878	18.2974	21.9364	13.3289	0.722564	0.138583	yfhL	4Fe-4S dicluster ferredoxin YfhL && PF00037:4Fe-4S binding domain
GQF08_RS16600	34.7166	28.5249	26.2907	31.6979	30.6524	19.3113	23.2718	19.9432	68.4218	52.5896	0.384148	0.138661	GQF08_RS16600	MurR/RpiR family transcriptional regulator && PF01418:Helix-turn-helix domain, rpiR family|PF01380:SIS domain
GQF08_RS07975	116.521	109.165	108.985	90.0148	137.653	125.7	119.973	111.694	252.395	294.196	-0.224418	0.139771	GQF08_RS07975	YcbJ family phosphotransferase && PF01636:Phosphotransferase enzyme family
GQF08_RS19810	333.087	233.914	275.731	169.265	360.801	314.414	307.335	275.808	964.726	1199.58	-0.31535	0.139841	rpoN	RNA polymerase factor sigma-54 && PF00309:Sigma-54 factor, Activator interacting domain (AID)|PF04552:Sigma-54, DNA binding domain|PF04963:Sigma-54 factor, core binding domain
GQF08_RS06960	9.8104	13.9972	7.93608	22.0211	7.53557	9.59607	10.8688	9.72465	94.1433	66.0576	0.516698	0.139878	mngB	mannosylglycerate hydrolase && PF07748:Glycosyl hydrolases family 38 C-terminal domain|PF09261:Alpha mannosidase middle domain|PF01074:Glycosyl hydrolases family 38 N-terminal domain
GQF08_RS17760	50.285	43.0306	38.9339	56.945	38.7765	43.1652	25.8474	35.7814	68.6716	52.1115	0.399219	0.140559	syd	SecY-interacting protein && PF07348:Syd protein (SUKH-2)
GQF08_RS20045	67.7061	60.6124	71.7292	64.117	104.633	68.4533	75.0367	81.6802	85.8736	107.211	-0.31685	0.140642	mreD	rod shape-determining protein MreD && PF04093:rod shape-determining protein MreD
GQF08_RS12725	30.4864	40.9385	32.9504	38.975	41.8338	43.4037	42.3268	46.3731	103.491	125.574	-0.274837	0.14072	dmlA	multifunctional D-malate/3-isopropylmalate/tartarate dehydrogenase && PF00180:Isocitrate/isopropylmalate dehydrogenase
GQF08_RS19590	4.59339	6.99064	7.25527	23.7795	5.5198	4.66305	7.33959	5.92694	24.9038	13.7024	0.881341	0.140872	GQF08_RS19590	U32 family peptidase && PF01136:Peptidase family U32
GQF08_RS02440	19.1658	20.208	23.5452	21.7731	13.0277	14.0519	21.2668	15.5707	53.3737	40.2811	0.408071	0.141381	treR	trehalose operon repressor && PF00356:Bacterial regulatory proteins, lacI family|PF13377:Periplasmic binding protein-like domain
GQF08_RS09605	2.82349	22.749	16.5174	43.8507	1.02816	11.9429	10.3389	14.168	24.5093	10.6883	1.20156	0.141521	GQF08_RS09605	hypothetical protein && -
GQF08_RS09320	253.644	192.314	200.51	129.442	189.843	157.021	127.391	139.15	563.261	445.293	0.337676	0.141551	ychF	redox-regulated ATPase YchF && PF06071:Protein of unknown function (DUF933)|PF01926:50S ribosome-binding GTPase
GQF08_RS00325	72.5859	55.9559	71.2136	46.3187	48.4585	39.6577	54.87	51.4907	131.031	103.556	0.337103	0.141648	yigL	sugar/pyridoxal phosphate phosphatase YigL && PF08282:haloacid dehalogenase-like hydrolase
GQF08_RS19635	181.792	184.325	215.047	118.939	209.569	219.215	227.688	206.274	187.096	230.561	-0.305757	0.141912	rbfA	30S ribosome-binding factor RbfA && PF02033:Ribosome-binding factor A
GQF08_RS20450	0.791685	10.6311	6.94704	44.0585	1.72973	10.7159	3.1625	7.66144	21.1654	7.88922	1.4264	0.142344	gspH	type II secretion system minor pseudopilin GspH && PF12019:Type II transport protein GspH|PF07963:Prokaryotic N-terminal methylation motif
GQF08_RS13395	17.6645	23.3441	22.1437	17.9628	8.27029	15.6552	15.9607	14.4716	25.8832	17.3452	0.567921	0.142665	GQF08_RS13395	GNAT family N-acetyltransferase && PF00583:Acetyltransferase (GNAT) family
GQF08_RS20290	1494.94	1187.25	1581.63	896.381	1885.34	1545.81	1514.66	1393.73	1337.85	1643.61	-0.297525	0.142919	rpsK	30S ribosomal protein S11 && PF00411:Ribosomal protein S11
GQF08_RS12030	163.495	139.752	127.965	122.22	173.345	164.398	151.087	149.897	462.461	533.736	-0.208961	0.1433	GQF08_RS12030	autotransporter adhesin-related protein && PF16168:Adhesin of bacterial autotransporter system, probable stalk
GQF08_RS02665	2.10951	10.5755	13.3279	79.7208	3.68721	11.7782	17.2748	12.7023	67.2669	28.9102	1.22227	0.143319	fecD	Fe(3+) dicitrate ABC transporter permease subunit FecD && PF01032:FecCD transport family
GQF08_RS12380	31.224	37.5915	24.0923	50.1652	18.8195	25.5038	31.1823	28.9432	71.3338	52.0763	0.459404	0.144461	chbG	chitin disaccharide deacetylase && PF04794:YdjC-like protein
GQF08_RS22530	283.66	269.419	317.393	213.799	331.833	302.43	322.015	305.512	622.77	724.731	-0.220094	0.144579	atpG	F0F1 ATP synthase subunit gamma && PF00231:ATP synthase
GQF08_RS10395	7.47702	13.8335	8.74812	17.741	6.53455	8.01209	7.96482	8.57576	25.7387	16.7395	0.633333	0.144864	recT	recombination protein RecT && PF03837:RecT family
GQF08_RS17815	90.6788	55.543	65.3317	54.9731	61.5221	47.6419	40.9892	51.3177	74.9475	56.6537	0.400308	0.144941	fucU	L-fucose mutarotase && PF05025:RbsD / FucU transport protein family
GQF08_RS07185	153.429	93.9788	101.566	135.864	67.6326	102.47	91.3963	92.6182	48.3463	35.3114	0.448572	0.145114	GQF08_RS07185	multidrug efflux pump accessory protein AcrZ && PF10766:Multidrug efflux pump-associated protein AcrZ
GQF08_RS01620	1.9562	7.00498	8.58282	34.9382	0.85481	8.6054	7.4236	5.88961	36.0054	15.6237	1.20715	0.146064	mdtN	multidrug efflux transporter periplasmic adaptor subunit MdtN && PF13533:Biotin-lipoyl like|PF13437:HlyD family secretion protein
GQF08_RS21235	121.733	147.9	152.601	152.167	122.247	124.09	125.723	131.708	407.813	357.666	0.191339	0.14623	GQF08_RS21235	HlyD family secretion protein && PF13533:Biotin-lipoyl like|PF13437:HlyD family secretion protein
GQF08_RS06280	84.8021	83.849	89.2226	127.499	66.8306	81.7336	91.8513	73.0385	245.171	199.417	0.300442	0.146252	fepB	Fe2+-enterobactin ABC transporter substrate-binding protein && PF01497:Periplasmic binding protein
GQF08_RS12665	34.3834	39.1359	34.9127	48.6318	30.0494	34.4892	29.9226	31.1615	85.827	68.6461	0.327035	0.146493	GQF08_RS12665	helix-turn-helix transcriptional regulator && PF12833:Helix-turn-helix domain
GQF08_RS15235	246.773	187.048	234.548	133.501	301.458	217.998	251.33	225.271	1143.42	1420.33	-0.313458	0.147109	pta	phosphate acetyltransferase && PF07085:DRTGG domain|PF13500:AAA domain|PF01515:Phosphate acetyl/butaryl transferase
GQF08_RS04145	157.627	134.892	151.476	124.012	128.249	128.397	121.988	116.402	416.867	363.315	0.19567	0.148363	proB	glutamate 5-kinase && PF00696:Amino acid kinase family|PF01472:PUA domain
GQF08_RS16075	2.51094	9.89061	16.3048	44.1961	4.38888	12.7451	12.0364	5.93984	38.9649	18.7657	1.0574	0.14898	eutT	ethanolamine utilization cob(I)yrinic acid a%2Cc-diamide adenosyltransferase EutT && PF01923:Cobalamin adenosyltransferase
GQF08_RS08870	495.434	391.724	452.43	233.088	545.848	477.975	477.889	466.307	1298.48	1624.9	-0.324242	0.150001	fabF	beta-ketoacyl-ACP synthase II && PF00109:Beta-ketoacyl synthase, N-terminal domain|PF02801:Beta-ketoacyl synthase, C-terminal domain
GQF08_RS02480	13.0063	22.2747	6.94704	38.4231	8.64867	9.56773	15.2478	13.9852	38.2811	22.5219	0.775922	0.150009	bdcA	SDR family oxidoreductase && PF13561:Enoyl-(Acyl carrier protein) reductase
GQF08_RS18315	198.774	255.8	254.368	158.776	288.4	242.601	279.152	247.13	224.967	274.114	-0.286997	0.1501	gcvH	glycine cleavage system protein GcvH && PF01597:Glycine cleavage H-protein
GQF08_RS13115	100.591	74.6261	81.5255	58.7647	69.9525	65.5953	57.6691	66.5994	363.692	299.496	0.277665	0.150369	argS	arginine--tRNA ligase && PF00750:tRNA synthetases class I (R)|PF03485:Arginyl tRNA synthetase N terminal domain|PF05746:DALR anticodon binding domain
GQF08_RS10405	5.85158	6.54813	14.1206	9.46655	11.1869	12.3757	17.5313	25.168	6.60282	12.1576	-0.866912	0.150652	GQF08_RS10405	protein RacC && -
GQF08_RS00520	91.5323	101.062	103.821	75.9041	112.215	105.252	104.275	110.086	294.784	341.9	-0.216074	0.150971	hemN	oxygen-independent coproporphyrinogen III oxidase && PF06969:HemN C-terminal domain
GQF08_RS21315	21.7992	42.4245	29.1091	33.7329	16.5665	27.2613	22.7166	22.4208	35.9844	25.1945	0.511706	0.151104	arsC	glutaredoxin-dependent arsenate reductase && PF03960:ArsC family
GQF08_RS20840	23.6483	36.8929	35.3994	52.8855	23.7447	26.1839	28.6525	35.8985	229.73	176.712	0.382615	0.151655	GQF08_RS20840	RNA-binding transcriptional accessory protein && PF12836:Helix-hairpin-helix motif|PF00575:S1 RNA binding domain|PF09371:Tex-like protein N-terminal domain|PF16921:Tex protein YqgF-like domain
GQF08_RS13600	9.47069	12.2069	8.66097	16.3183	9.22427	9.65291	9.11616	9.20195	219.503	174.99	0.330687	0.152196	yeeJ	inverse autotransporter adhesin YeeJ && PF09134:Invasin, domain 3|PF11924:Inverse autotransporter, beta-domain|PF02369:Bacterial Ig-like domain (group 1)
GQF08_RS21185	1.9365	23.4037	18.2672	122.806	4.75988	24.1637	19.339	8.32898	92.2638	31.3757	1.55608	0.152609	nikC	nickel ABC transporter permease subunit NikC && PF00528:Binding-protein-dependent transport system inner membrane component
GQF08_RS17730	19.8718	27.2238	20.8722	49.099	19.7352	18.0845	23.1528	23.6337	104.361	75.4236	0.476711	0.153094	gudD	glucarate dehydratase && PF13378:Enolase C-terminal domain-like
GQF08_RS11650	26.9173	30.0157	28.1782	27.8084	32.5008	29.9621	37.7281	40.1143	64.1817	79.7473	-0.310229	0.15321	GQF08_RS11650	dimethyl sulfoxide reductase anchor subunit && PF04976:DMSO reductase anchor subunit (DmsC)
GQF08_RS08270	12.0213	25.0329	17.199	29.9327	11.1341	15.6967	15.92	17.9841	86.4657	62.3796	0.47649	0.15329	appC	cytochrome bd-II oxidase subunit 1 && PF01654:Cytochrome bd terminal oxidase subunit I
GQF08_RS04285	23.0062	29.864	23.2162	24.5645	16.3364	22.382	18.3804	8.65822	23.4855	15.3435	0.601598	0.15346	GQF08_RS04285	type IV toxin-antitoxin system YeeU family antitoxin && PF06154:CbeA_antitoxin, type IV, cytoskeleton bundling-enhancing factor A
GQF08_RS01295	45.7871	41.818	39.7724	45.1922	40.4199	34.4307	25.8651	38.7899	100.151	80.9621	0.309804	0.154472	rluF	23S rRNA pseudouridine(2604) synthase RluF && PF00849:RNA pseudouridylate synthase|PF01479:S4 domain
GQF08_RS12790	117.85	103.006	107.697	88.4461	101.319	93.7985	72.4262	74.9824	160.505	131.84	0.27979	0.155016	GQF08_RS12790	CoA pyrophosphatase && PF00293:NUDIX domain
GQF08_RS08945	44.8621	52.8798	79.3892	73.5446	69.4296	70.2112	105.285	82.0057	89.9875	117.362	-0.377889	0.155154	GQF08_RS08945	glycine zipper 2TM domain-containing protein && PF05433:Glycine zipper 2TM domain
GQF08_RS22540	285.051	300.537	349.655	203.542	395.652	318.541	351.873	311.383	404.258	488.982	-0.2759	0.155302	atpH	F0F1 ATP synthase subunit delta && PF00213:ATP synthase delta (OSCP) subunit
GQF08_RS07580	55.856	47.1466	45.2793	43.0298	39.5172	38.7021	39.8438	38.896	96.5293	79.1962	0.28086	0.15588	deoR	DNA-binding transcriptional repressor DeoR && PF00455:DeoR C terminal sensor domain|PF08220:DeoR-like helix-turn-helix domain
GQF08_RS00575	2.62181	9.38849	5.36816	14.5154	3.81889	3.69662	4.94569	6.26476	29.3864	17.2537	0.783941	0.156295	GQF08_RS00575	MFS transporter && PF13347:MFS/sugar transport protein
GQF08_RS17285	28.9993	34.6147	25.4469	48.839	17.8707	27.0487	26.7327	31.9814	99.5565	74.818	0.416673	0.157202	mltB	lytic murein transglycosylase B && PF13406:Transglycosylase SLT domain
GQF08_RS08155	131.606	98.3179	127.556	72.7005	181.843	136.162	121.126	106.257	503.6	638.47	-0.343548	0.158197	GQF08_RS08155	Lon protease family protein && PF13654:AAA domain|PF05362:Lon protease (S16) C-terminal proteolytic domain
GQF08_RS14335	3.55109	7.9476	6.23217	18.3836	3.10348	5.40741	7.80195	4.2002	27.2972	15.5048	0.826153	0.158315	GQF08_RS14335	VWA domain-containing protein && PF05762:VWA domain containing CoxE-like protein
GQF08_RS16270	30.8089	47.4201	46.9553	87.4421	30.114	35.6657	37.2451	49.401	105.588	75.693	0.487401	0.158552	hda	DnaA inactivator Hda && PF00308:Bacterial dnaA protein
GQF08_RS08015	180.695	153.396	188.631	127.413	208.969	188.179	198.498	172.855	280.062	331.052	-0.244206	0.158736	gloC	hydroxyacylglutathione hydrolase GloC && PF00753:Metallo-beta-lactamase superfamily
GQF08_RS01520	5.68254	20.3487	9.44797	29.9985	6.53455	10.6266	13.142	9.64773	58.7629	35.8538	0.718156	0.159171	GQF08_RS01520	NCS2 family permease && PF00860:Permease family
GQF08_RS08370	37.8706	37.554	24.0289	49.767	25.4593	22.1797	33.747	30.0709	68.7445	51.3471	0.428534	0.159276	torR	two-component system response regulator TorR && PF00072:Response regulator receiver domain|PF00486:Transcriptional regulatory protein, C terminal
GQF08_RS21385	160.064	104.619	130.25	89.2427	118.59	97.9256	75.7764	90.5219	234.642	185.52	0.336422	0.159302	gadW	acid resistance transcriptional activator GadW && PF12833:Helix-turn-helix domain
GQF08_RS10890	74.6838	57.8053	61.4391	59.9074	52.6919	56.599	48.1687	48.5175	87.5782	71.0661	0.295593	0.159563	mddA	L-methionine sulfoximine/L-methionine sulfone acetyltransferase && PF13420:Acetyltransferase (GNAT) domain
GQF08_RS08320	3.95842	5.90616	6.94704	41.8385	0	7.81365	9.22396	4.25635	11.9307	4.33166	1.46526	0.159809	GQF08_RS08320	threonine-rich inner membrane protein GfcA && -
GQF08_RS13855	42.2232	49.0211	50.9449	39.2769	72.793	45.7657	52.0495	58.1702	73.8283	93.077	-0.332209	0.159858	GQF08_RS13855	bifunctional phosphoribosyl-AMP cyclohydrolase/phosphoribosyl-ATP diphosphatase HisIE && PF01502:Phosphoribosyl-AMP cyclohydrolase|PF01503:Phosphoribosyl-ATP pyrophosphohydrolase
GQF08_RS17830	36.7054	42.9002	32.209	69.9377	13.3661	29.3266	38.6927	39.468	47.8466	31.8149	0.594486	0.160252	GQF08_RS17830	DUF423 domain-containing protein && PF04241:Protein of unknown function (DUF423)
GQF08_RS07515	90.1598	83.9306	79.6886	93.6453	77.4392	84.0103	69.4868	71.6555	285.466	248.629	0.198884	0.160503	moeA	molybdopterin molybdotransferase MoeA && PF03453:MoeA N-terminal region (domain I and II)|PF03454:MoeA C-terminal region (domain IV)|PF00994:Probable molybdopterin binding domain
GQF08_RS01205	13.3977	23.4429	12.0237	34.6793	13.6383	11.8493	14.2921	18.0076	73.6433	50.9392	0.541309	0.160584	zraR	sigma-54-dependent response regulator transcription factor ZraR && PF02954:Bacterial regulatory protein, Fis family|PF00072:Response regulator receiver domain|PF00158:Sigma-54 interaction domain
GQF08_RS22210	634.923	551.067	755.796	391.683	708.238	724.998	703.067	686.823	2620.04	3169.83	-0.27518	0.160688	ilvB	acetolactate synthase large subunit && PF02775:Thiamine pyrophosphate enzyme, C-terminal TPP binding domain|PF02776:Thiamine pyrophosphate enzyme, N-terminal TPP binding domain|PF00205:Thiamine pyrophosphate enzyme, central domain
GQF08_RS02570	20.0448	19.8673	16.3329	32.428	17.2053	16.9573	12.8687	15.3953	33.2465	23.4059	0.517476	0.161106	idnK	gluconokinase && PF01202:Shikimate kinase
GQF08_RS08715	106.518	84.4044	109.258	58.6825	139.951	108.376	99.9063	106.796	133.834	169.699	-0.346664	0.161226	GQF08_RS08715	lipoprotein && PF07273:Protein of unknown function (DUF1439)
GQF08_RS00050	36.9027	40.421	48.7637	44.389	37.4683	32.6877	31.2169	39.2134	105.396	86.9164	0.283523	0.161353	ilvE	branched-chain-amino-acid transaminase && PF01063:Amino-transferase class IV
GQF08_RS03620	0	7.31694	1.43441	17.63	1.78576	2.76573	1.08831	3.51537	12.9955	4.50983	1.53984	0.162097	GQF08_RS03620	fimbrial chaperone && PF00345:Pili and flagellar-assembly chaperone, PapD N-terminal domain|PF02753:Pili assembly chaperone PapD, C-terminal domain
GQF08_RS18990	201.358	160.025	198.053	103.07	246.185	208.883	190.669	181.362	511.327	638.361	-0.32173	0.162579	GQF08_RS18990	glutathionylspermidine synthase family protein && PF03738:Glutathionylspermidine synthase preATP-grasp
GQF08_RS02795	79.5118	90.1194	85.7743	81.4277	75.3067	78.3724	65.9283	74.515	247.878	216.447	0.194721	0.162926	GQF08_RS02795	N-acetylneuraminate epimerase && PF01344:Kelch motif
GQF08_RS04120	212.68	171.308	211.413	150.53	237.482	206.862	226.223	197.719	722.989	841.582	-0.220308	0.16297	pepD	cytosol nonspecific dipeptidase && PF07687:Peptidase dimerisation domain|PF01546:Peptidase family M20/M25/M40
GQF08_RS12480	78.6926	65.1808	71.6342	105.653	72.3085	62.8386	60.2258	64.0546	117.212	94.6813	0.314786	0.163	GQF08_RS12480	carboxymuconolactone decarboxylase family protein && PF02627:Carboxymuconolactone decarboxylase family
GQF08_RS16555	18.9845	30.349	21.1211	32.0289	18.5173	19.215	18.6205	23.3295	81.1413	63.0885	0.370469	0.16334	hmpA	NO-inducible flavohemoprotein && PF00175:Oxidoreductase NAD-binding domain|PF00970:Oxidoreductase FAD-binding domain|PF00042:Globin
GQF08_RS15205	33.6466	24.0971	31.8869	26.9986	24.2595	19.9248	20.1609	24.6017	46.5195	35.4779	0.39147	0.163646	yfbR	5'-deoxynucleotidase && PF13023:HD domain
GQF08_RS01940	416.305	326.741	427.361	236.182	310.253	268.237	277.925	285.753	331.014	268.787	0.298355	0.163676	GQF08_RS01940	DUF4156 domain-containing protein && PF13698:Domain of unknown function (DUF4156)
GQF08_RS10900	80.6306	62.9565	71.2854	51.3923	59.6057	62.5695	47.8293	39.1124	117.886	92.5847	0.341334	0.164025	GQF08_RS10900	GntR family transcriptional regulator && PF00392:Bacterial regulatory proteins, gntR family|PF07729:FCD domain
GQF08_RS13890	27.0616	29.0716	37.9945	22.6487	31.534	39.3765	38.5562	35.694	86.8683	107.983	-0.319758	0.16467	GQF08_RS13890	glycosyltransferase family 4 protein && PF00534:Glycosyl transferases group 1
GQF08_RS01070	317.624	240.971	259.819	139.348	199.957	177.615	161.288	144.716	47.7524	34.0819	0.475667	0.164677	GQF08_RS01070	tRNA-Gly && -
GQF08_RS03165	95.1077	85.1432	109.439	60.384	111.741	115.374	115.589	93.583	104.724	130.515	-0.324533	0.164769	fkpB	FKBP-type peptidyl-prolyl cis-trans isomerase && PF00254:FKBP-type peptidyl-prolyl cis-trans isomerase
GQF08_RS04925	40.9611	44.0423	53.6298	37.165	50.4297	48.0359	54.7581	53.1324	217.722	255.568	-0.232501	0.164969	dxs	1-deoxy-D-xylulose-5-phosphate synthase && PF13292:1-deoxy-D-xylulose-5-phosphate synthase|PF02780:Transketolase, C-terminal domain|PF02779:Transketolase, pyrimidine binding domain
GQF08_RS17660	4.36792	12.464	8.1448	26.322	2.68407	8.54498	7.90625	10.274	50.4372	28.9153	0.80834	0.165297	GQF08_RS17660	kinase && PF00370:FGGY family of carbohydrate kinases, N-terminal domain|PF02782:FGGY family of carbohydrate kinases, C-terminal domain
GQF08_RS19225	11.536	6.8849	13.4971	10.7829	7.0013	3.25303	1.28006	9.64773	8.94176	4.43564	1.03392	0.16532	GQF08_RS19225	mRNA interferase HigB && PF09907:HigB_toxin, RelE-like toxic component of a toxin-antitoxin system
GQF08_RS15860	1831.64	1256.31	1502.49	803.789	2152.57	1637.67	1572.04	1476.81	6196.54	7856.3	-0.342515	0.165728	ptsI	phosphoenolpyruvate-protein phosphotransferase PtsI && PF00391:PEP-utilising enzyme, mobile domain|PF02896:PEP-utilising enzyme, TIM barrel domain|PF05524:PEP-utilising enzyme, N-terminal
GQF08_RS11670	20.1714	37.0042	22.9235	37.4475	20.9523	19.8619	26.0887	23.1119	95.4118	73.0643	0.391282	0.165867	mlc	DNA-binding transcriptional repressor Mlc && PF00480:ROK family
GQF08_RS00085	30.9509	34.1436	32.0656	42.3832	22.2504	27.5349	31.1089	34.1392	187.571	154.626	0.282085	0.166013	GQF08_RS00085	ATP-dependent DNA helicase Rep && PF00580:UvrD/REP helicase N-terminal domain|PF13361:UvrD-like helicase C-terminal domain
GQF08_RS04190	344.231	278.044	292.221	157.436	378.878	355.435	301.553	312.624	333.495	419.536	-0.333902	0.166054	GQF08_RS04190	hypothetical protein && -
GQF08_RS16305	3.59857	10.1479	5.36816	18.8622	4.71746	6.24077	7.36719	5.22371	56.6523	35.1296	0.696581	0.166402	pdeF	cyclic-guanylate-specific phosphodiesterase PdeF && PF00563:EAL domain|PF05231:MASE1
GQF08_RS07320	95.5759	66.3544	79.8741	61.0067	103.345	85.8045	84.4098	88.4376	250.017	298.884	-0.260242	0.166717	clsB	cardiolipin synthase ClsB && PF13091:PLD-like domain
GQF08_RS19410	305779	278064	195884	128791	331354	205089	268917	390777	227694	299777	-0.396798	0.167655	rnpB	RNase P RNA component class A && -
GQF08_RS02130	175.26	159.858	213.131	127.643	217.651	198.199	184.933	196.451	1097.23	1294.22	-0.238863	0.167784	rnr	ribonuclease R && PF08461:Ribonuclease R winged-helix domain|PF08206:Ribonuclease B OB domain|PF00575:S1 RNA binding domain|PF00773:RNB domain
GQF08_RS09565	84.4224	84.34	51.5344	68.8821	53.4645	54.8579	36.6563	71.0424	63.439	47.3899	0.420123	0.167914	GQF08_RS09565	YciU family protein && PF04269:Protein of unknown function, DUF440
GQF08_RS21230	30.5476	35.4059	41.6975	59.9714	24.1821	29.8373	38.7597	38.2418	304.877	238.305	0.358157	0.167925	rbbA	ribosome-associated ATPase/putative transporter RbbA && PF12698:ABC-2 family transporter protein|PF00005:ABC transporter
GQF08_RS03445	44.8621	52.2797	48.1901	59.8134	37.1793	36.9705	47.1195	49.0704	142.376	118.22	0.273962	0.16846	guaC	GMP reductase && PF00478:IMP dehydrogenase / GMP reductase domain
GQF08_RS19275	89.2062	74.8514	107.462	83.2707	122.579	110.175	96.2262	90.5728	306.378	362.303	-0.242499	0.168762	GQF08_RS19275	MFS transporter && PF07690:Major Facilitator Superfamily
GQF08_RS05125	169.616	123.787	121.335	107.374	76.5348	106.058	121.518	99.1206	76.0122	58.7049	0.363635	0.16903	hha	hemolysin expression modulator Hha && PF05321:Haemolysin expression modulating protein
GQF08_RS03190	12.9073	18.0616	14.4051	32.6799	10.678	15.4776	16.2689	15.0914	167.184	123.194	0.444182	0.169381	carB	carbamoyl-phosphate synthase large subunit && PF02786:Carbamoyl-phosphate synthase L chain, ATP binding domain|PF02142:MGS-like domain|PF02787:Carbamoyl-phosphate synthetase large chain, oligomerisation domain
GQF08_RS19820	260.146	203.503	227.558	150.287	320.95	246.457	232.752	229.428	275.228	336.747	-0.293522	0.170076	ptsN	PTS IIA-like nitrogen regulatory protein PtsN && PF00359:Phosphoenolpyruvate-dependent sugar phosphotransferase system, EIIA 2
GQF08_RS18175	117.153	112.994	108.921	102.886	145.504	129.784	119.085	116.973	170.111	196.82	-0.212454	0.170947	mocA	molybdenum cofactor cytidylyltransferase && PF12804:MobA-like NTP transferase domain
GQF08_RS09240	155.335	114.963	130.894	84.5521	182.559	155.603	145.047	119.391	232.496	288.428	-0.314448	0.171212	fadR	fatty acid metabolism transcriptional regulator FadR && PF00392:Bacterial regulatory proteins, gntR family|PF07840:FadR C-terminal domain
GQF08_RS03635	125.197	90.1732	113.356	71.4415	82.9943	86.6558	77.859	82.9134	377.485	311.694	0.273479	0.171275	pcnB	polynucleotide adenylyltransferase PcnB && PF12627:Probable RNA and SrmB- binding site of polymerase A|PF12626:Polymerase A arginine-rich C-terminus|PF01743:Poly A polymerase head domain
GQF08_RS22125	7.66081	13.4046	10.2363	25.3503	5.89631	8.98476	12.1713	11.42	87.3358	59.3098	0.564493	0.17146	yicI	alpha-xylosidase && PF13802:Galactose mutarotase-like|PF01055:Glycosyl hydrolases family 31
GQF08_RS13480	12.941	12.1644	14.1947	16.7485	9.18921	8.75816	6.46184	13.915	23.2501	15.8977	0.56109	0.172084	rcsA	transcriptional regulator RcsA && PF00196:Bacterial regulatory proteins, luxR family
GQF08_RS11000	35.1727	30.1865	37.2409	31.2253	41.282	42.0505	41.8024	33.1315	123.571	146.139	-0.245617	0.172242	GQF08_RS11000	nitrate/nitrite transporter NarU && PF07690:Major Facilitator Superfamily
GQF08_RS16525	4.4458	22.0709	18.7966	55.4461	7.06438	16.7536	14.934	17.8179	66.9156	37.5688	0.837453	0.172374	GQF08_RS16525	ABC transporter permease && PF02653:Branched-chain amino acid transport system / permease component
GQF08_RS03020	19.2671	26.38	22.6254	36.6704	18.5719	17.0185	24.6176	21.3266	99.4132	77.2382	0.372562	0.173189	creC	two-component system sensor histidine kinase CreC && PF00512:His Kinase A (phospho-acceptor) domain|PF02518:Histidine kinase-, DNA gyrase B-, and HSP90-like ATPase
GQF08_RS18885	28.3723	28.0048	32.238	27.54	36.1608	31.5412	31.9669	34.2234	171.422	197.599	-0.204341	0.173268	GQF08_RS18885	YgiQ family radical SAM protein && PF04055:Radical SAM superfamily|PF11842:Domain of unknown function (DUF3362)|PF08497:Radical SAM N-terminal
GQF08_RS08410	2470.37	2070.45	2273.42	1448.48	2540.09	2513.82	2277.83	2433.51	1252.37	1480.11	-0.241998	0.173825	GQF08_RS08410	hypothetical protein && PF13993:YccJ-like protein
GQF08_RS10365	88.4509	64.9781	72.9742	63.3226	93.417	81.7874	81.5829	80.2574	264.637	307.858	-0.220839	0.175282	dbpA	ATP-dependent RNA helicase DbpA && PF00270:DEAD/DEAH box helicase|PF03880:DbpA RNA binding domain|PF00271:Helicase conserved C-terminal domain
GQF08_RS15130	168.925	162.879	196.59	120.424	189.078	171.487	205.481	197.123	628.863	739.699	-0.235265	0.175311	nuoN	NADH-quinone oxidoreductase subunit NuoN && PF00361:Proton-conducting membrane transporter
GQF08_RS15230	947.475	628.869	761.316	431.986	1074.66	863.148	782.975	749.925	2214.96	2775.62	-0.325904	0.175966	ackA	acetate kinase && PF00871:Acetokinase family
GQF08_RS13070	87.588	57.3741	64.986	46.0806	53.6767	45.7834	53.3358	47.473	96.5045	75.487	0.348476	0.176088	GQF08_RS13070	hydrolase && PF00857:Isochorismatase family
GQF08_RS14350	123.442	79.0447	88.0106	64.3484	147.027	84.1229	110.436	115.22	111.106	143.03	-0.367164	0.176177	GQF08_RS14350	DUF1456 family protein && PF07308:Protein of unknown function (DUF1456)
GQF08_RS00595	9.42755	13.9694	9.699	26.296	7.81305	11.5506	8.76563	12.2344	49.0371	33.3264	0.566333	0.176402	yihS	sulfoquinovose isomerase && PF07221:N-acylglucosamine 2-epimerase (GlcNAc 2-epimerase)
GQF08_RS01915	834.211	532.501	725.117	334.914	875.105	819.573	771.363	637.778	2318.23	2965.03	-0.355411	0.177204	aspA	aspartate ammonia-lyase && PF00206:Lyase|PF10415:Fumarase C C-terminus
GQF08_RS01320	0	1.13132	3.88121	15.1287	0	1.60361	0.631016	3.39709	8.55585	2.39231	1.85418	0.177788	GQF08_RS01320	YjbF family lipoprotein && PF11102:Group 4 capsule polysaccharide lipoprotein gfcB, YjbF
GQF08_RS22505	54.6879	64.9303	49.35	47.1854	48.7267	43.6393	36.4098	50.4629	149.585	124.039	0.269423	0.178144	pstS	phosphate ABC transporter substrate-binding protein PstS && PF12849:PBP superfamily domain
GQF08_RS12180	42.025	33.8122	30.3418	34.0796	32.5436	27.9015	24.4375	27.456	70.7697	56.6822	0.318736	0.178283	aroD	type I 3-dehydroquinate dehydratase && PF01487:Type I 3-dehydroquinase
GQF08_RS03905	228.298	146.368	135.596	87.0923	132.869	120.603	103.543	92.1895	160.829	120.941	0.406411	0.178897	rcsF	Rcs stress response system protein RcsF && PF16358:RcsF lipoprotein
GQF08_RS14800	37.833	43.3082	26.6677	33.3118	46.0731	46.172	36.5437	48.6833	61.0728	76.8045	-0.333054	0.178932	alkB	DNA oxidative demethylase AlkB && PF13532:2OG-Fe(II) oxygenase superfamily
GQF08_RS21040	254.52	217.166	291.916	204.737	315.99	260.767	275.316	270.759	478.935	555.346	-0.214332	0.178986	ugpQ	glycerophosphodiester phosphodiesterase && PF03009:Glycerophosphoryl diester phosphodiesterase family
GQF08_RS15675	2.42644	9.9922	4.68424	20.3076	3.53431	6.97916	5.9772	5.39206	62.0745	36.3097	0.778272	0.179237	ptsP	phosphoenolpyruvate--protein phosphotransferase && PF00391:PEP-utilising enzyme, mobile domain|PF00381:PTS HPr component phosphorylation site|PF02896:PEP-utilising enzyme, TIM barrel domain|PF00359:Phosphoenolpyruvate-dependent sugar phosphotransferase system, EIIA 2|PF05524:PEP-utilising enzyme, N-terminal
GQF08_RS08655	440.948	283.775	310.788	222.315	317.27	232.206	217.526	222.786	190.648	150.021	0.343055	0.179314	GQF08_RS08655	YceK/YidQ family lipoprotein && PF07119:Protein of unknown function (DUF1375)
GQF08_RS08940	33.1052	47.0864	43.4389	44.6473	28.0535	37.952	34.9147	38.5909	145.987	121.031	0.271217	0.179407	GQF08_RS08940	NADH dehydrogenase && PF07992:Pyridine nucleotide-disulphide oxidoreductase
GQF08_RS01595	89.417	86.3756	82.508	71.9804	88.6192	97.2195	90.2179	97.7989	288.506	326.569	-0.182438	0.179476	gltP	glutamate/aspartate:proton symporter GltP && PF00375:Sodium:dicarboxylate symporter family
GQF08_RS20505	2212.18	1738.24	2199.67	1267.22	2538.46	2198.47	2100.74	2050.45	10428.8	12496.7	-0.261073	0.179532	fusA	elongation factor G && PF03144:Elongation factor Tu domain 2|PF00679:Elongation factor G C-terminus|PF00009:Elongation factor Tu GTP binding domain|PF03764:Elongation factor G, domain IV|PF14492:Elongation Factor G, domain II
GQF08_RS12090	964.965	676.101	817.671	512.014	1071.02	871.688	850.955	807.153	2790.51	3382.35	-0.277815	0.17984	GQF08_RS12090	pyruvate kinase I && PF02887:Pyruvate kinase, alpha/beta domain|PF00224:Pyruvate kinase, barrel domain
GQF08_RS21415	21.6003	31.6089	22.5993	33.8692	17.244	13.3535	25.7197	25.906	70.8697	53.1296	0.424654	0.179913	GQF08_RS21415	LysR family transcriptional regulator && PF03466:LysR substrate binding domain|PF00126:Bacterial regulatory helix-turn-helix protein, lysR family
GQF08_RS22500	21.4497	24.0971	26.5724	28.0328	18.3784	22.4154	17.6408	21.7074	63.9157	51.1455	0.324256	0.180498	pstC	phosphate ABC transporter permease PstC && PF00528:Binding-protein-dependent transport system inner membrane component
GQF08_RS09540	44.7797	46.511	61.872	46.588	56.4866	56.0908	57.5674	62.5152	216.713	252.417	-0.219692	0.181511	oppA	oligopeptide ABC transporter substrate-binding protein OppA && PF00496:Bacterial extracellular solute-binding proteins, family 5 Middle
GQF08_RS04250	18.405	25.4874	14.8886	50.8038	12.5664	18.0029	19.5291	25.047	102.281	70.1368	0.549988	0.181532	mmuP	S-methylmethionine permease && PF00324:Amino acid permease
GQF08_RS18375	179.245	133.082	144.94	93.4263	124.973	117.479	101.416	101.959	241.618	195.608	0.300893	0.181854	rpiA	ribose-5-phosphate isomerase RpiA && PF06026:Ribose 5-phosphate isomerase A (phosphoriboisomerase A)
GQF08_RS22040	66.7972	59.2067	69.3509	57.5622	52.742	58.7464	48.5448	57.9575	205.291	176.941	0.211274	0.182061	coaBC	bifunctional phosphopantothenoylcysteine decarboxylase/phosphopantothenate--cysteine ligase CoaBC && PF02441:Flavoprotein|PF04127:DNA / pantothenate metabolism flavoprotein
GQF08_RS21260	134.856	136.872	145.735	97.3692	149.968	155.072	136.019	155.714	513.372	595.082	-0.215068	0.183077	pitA	inorganic phosphate transporter PitA && PF01384:Phosphate transporter family
GQF08_RS17855	60.5389	72.5601	61.9035	69.9328	67.2281	46.135	48.4662	59.7155	142.131	118.853	0.264007	0.183674	tcdA	tRNA cyclic N6-threonylcarbamoyladenosine(37) synthase TcdA && PF00899:ThiF family
GQF08_RS12280	592.451	390.67	454.891	298.039	704.291	512.781	481.397	452.692	2755.96	3414.94	-0.309563	0.184744	pheT	phenylalanine--tRNA ligase subunit beta && PF01588:Putative tRNA binding domain|PF03483:B3/4 domain|PF03484:tRNA synthetase B5 domain|PF03147:Ferredoxin-fold anticodon binding domain
GQF08_RS04175	0.846455	16.671	8.91318	37.247	3.6988	9.30898	8.45323	8.19147	20.1921	9.40276	1.11072	0.184867	GQF08_RS04175	RadC family protein && PF04002:RadC-like JAB domain
GQF08_RS08980	35.6597	32.4384	40.8806	32.7527	52.1507	43.3042	44.8021	34.6329	66.1423	81.6165	-0.304986	0.185094	lolD	lipoprotein-releasing ABC transporter ATP-binding protein LolD && PF00005:ABC transporter
GQF08_RS03055	131.557	136.37	150.757	159.062	149.391	179.387	162.498	162.398	358.34	405.433	-0.177204	0.185226	thrB	homoserine kinase && PF08544:GHMP kinases C terminal|PF00288:GHMP kinases N terminal domain
GQF08_RS11070	15.5449	27.1001	17.2303	37.3253	36.1982	35.991	28.5971	30.7906	63.7767	86.3322	-0.427312	0.185246	GQF08_RS11070	ABC transporter ATP-binding protein && PF08352:Oligopeptide/dipeptide transporter, C-terminal region|PF00005:ABC transporter
GQF08_RS00330	6.2807	19.6793	12.2036	44.9977	8.33155	15.1808	13.4406	13.0244	49.7554	29.9015	0.741503	0.185421	bioP	biotin transporter && PF00892:EamA-like transporter family
GQF08_RS14555	12.91	20.5143	18.4088	27.5688	9.16717	15.29	15.7935	18.3932	66.0335	48.7704	0.44312	0.185474	GQF08_RS14555	NupC/NupG family nucleoside CNT transporter && PF07662:Na+ dependent nucleoside transporter C-terminus|PF01773:Na+ dependent nucleoside transporter N-terminus
GQF08_RS17595	18.128	12.7862	17.3534	15.6411	18.6035	24.6301	21.9439	18.311	31.2265	40.7934	-0.393461	0.18568	cysH	phosphoadenosine phosphosulfate reductase && PF01507:Phosphoadenosine phosphosulfate reductase family
GQF08_RS07655	51.9831	57.3741	75.2963	59.6743	66.9013	72.2895	70.0477	76.9522	184.188	215.747	-0.227306	0.186199	potG	putrescine ABC transporter ATP-binding subunit PotG && PF00005:ABC transporter|PF08402:TOBE domain
GQF08_RS06675	101.519	68.9758	77.7658	52.2126	100.427	95.3929	93.1267	78.5804	243.892	298.319	-0.294588	0.186231	nagC	DNA-binding transcriptional regulator NagC && PF01047:MarR family|PF00480:ROK family
GQF08_RS20940	189.674	141.157	168.9	104.062	212.073	174.83	168.996	169.899	982.599	1181.15	-0.266405	0.186335	glgP	glycogen phosphorylase && PF00343:Carbohydrate phosphorylase
GQF08_RS13155	2.34471	10.4953	9.05293	33.0769	5.6352	9.12435	7.96135	7.05932	31.4632	17.0454	0.893682	0.186462	cheR	protein-glutamate O-methyltransferase CheR && PF03705:CheR methyltransferase, all-alpha domain|PF01739:CheR methyltransferase, SAM binding domain
GQF08_RS07115	26.6852	27.6979	29.8643	28.5302	37.6018	30.7542	34.7603	32.0205	78.2707	93.7886	-0.257307	0.186569	nadA	quinolinate synthase NadA && PF02445:Quinolinate synthetase A protein
GQF08_RS17255	13.0245	50.5262	41.9063	33.7131	52.171	102.838	39.0212	46.6826	8.60409	14.8819	-0.794475	0.186931	GQF08_RS17255	tRNA-Ser && -
GQF08_RS21405	103.264	89.5975	91.2588	76.7996	89.553	76.387	70.1357	77.3573	395.887	343.799	0.202004	0.187336	treF	alpha%2Calpha-trehalase TreF && PF01204:Trehalase
GQF08_RS20310	1350.51	1341.96	1265.7	1409.09	1666.99	1402.39	1454.37	1394.26	1552.09	1711.36	-0.140356	0.187467	rplO	50S ribosomal protein L15 && PF00828:Ribosomal proteins 50S-L15, 50S-L18e, 60S-L27A
GQF08_RS02490	72.1954	71.8127	59.4409	52.4861	49.6583	49.7649	42.7252	62.295	77.0733	61.5669	0.320313	0.187517	GQF08_RS02490	YhcH/YjgK/YiaL family protein && PF04074:Domain of unknown function (DUF386)
GQF08_RS18610	185.788	146.678	161.745	130.638	123.056	150.983	119.797	119.548	114.646	94.1948	0.274869	0.187815	GQF08_RS18610	oxidative damage protection protein && PF04362:Bacterial Fe(2+) trafficking
GQF08_RS07125	91.7245	67.9171	77.1033	53.5312	112.378	82.3099	85.1811	75.5842	181.777	222.592	-0.295415	0.188126	zitB	CDF family zinc transporter ZitB && PF01545:Cation efflux family
GQF08_RS20655	45.6633	10.7576	14.7625	9.33132	10.502	8.13257	2.40011	15.5053	8.99208	4.08087	1.13102	0.188207	GQF08_RS20655	YhfL family protein && PF13978:Protein of unknown function (DUF4223)
GQF08_RS02210	6.9464	12.4372	12.1909	29.7799	8.53707	8.81466	8.67137	11.2038	18.966	11.5076	0.743085	0.188651	ulaC	PTS ascorbate transporter subunit IIA && PF00359:Phosphoenolpyruvate-dependent sugar phosphotransferase system, EIIA 2
GQF08_RS17480	13.5106	20.4686	18.2393	16.8132	14.7595	9.67117	15.5683	11.175	35.6571	26.433	0.439199	0.18866	GQF08_RS17480	HPr family phosphocarrier protein && PF01261:Xylose isomerase-like TIM barrel
GQF08_RS16010	16.4602	26.8709	21.2409	20.05	12.693	14.7439	15.4712	16.658	23.4583	16.5125	0.507128	0.188753	GQF08_RS16010	hypothetical protein && -
GQF08_RS02920	3.2712	10.0405	4.51075	32.962	3.57358	4.34867	5.13357	12.5622	29.1689	14.7141	1.00233	0.188842	yjjW	YjjW family glycine radical enzyme activase && PF04055:Radical SAM superfamily|PF13353:4Fe-4S single cluster domain
GQF08_RS12355	10.2477	9.78564	16.7857	7.07349	7.46332	6.35744	9.55172	3.673	17.2446	10.6257	0.689544	0.189096	GQF08_RS12355	metal-dependent hydrolase && PF04307:LexA-binding, inner membrane-associated putative hydrolase
GQF08_RS02945	1377.27	953.845	1193.79	662.627	1602.6	1254.31	1165.41	1152.3	2004.32	2476.78	-0.305751	0.189423	deoD	purine-nucleoside phosphorylase && PF01048:Phosphorylase superfamily
GQF08_RS13530	21.4642	18.6961	16.7987	24.4009	17.1109	12.7597	17.3801	14.3468	37.6439	28.5003	0.410983	0.189556	GQF08_RS13530	phosphohydrolase && PF01966:HD domain
GQF08_RS15195	40.4189	46.9625	56.5973	43.407	51.671	50.5623	63.5531	57.7939	116.971	139.565	-0.254113	0.189649	lrhA	transcriptional regulator LrhA && PF03466:LysR substrate binding domain|PF00126:Bacterial regulatory helix-turn-helix protein, lysR family
GQF08_RS08255	8.92665	43.0306	21.6918	91.0914	6.75126	27.8831	21.9439	33.964	64.3952	35.3919	0.867374	0.189652	GQF08_RS08255	hydrogenase 1 maturation protease && PF01750:Hydrogenase maturation protease
GQF08_RS04125	95.0022	69.2989	64.839	58.6308	66.3065	64.7417	44.8021	50.1304	87.8083	68.9541	0.341663	0.189933	gpt	xanthine phosphoribosyltransferase && PF00156:Phosphoribosyl transferase domain
GQF08_RS10350	69.4409	88.4416	59.0498	80.1434	67.2572	57.5336	51.4748	67.7394	111.384	91.4858	0.288085	0.189999	smrA	DNA endonuclease SmrA && PF01713:Smr domain
GQF08_RS14665	722.517	498.43	602.93	350.203	518.465	419.47	338.138	460.045	411.904	328.927	0.323128	0.190383	rplY	50S ribosomal protein L25 && PF01386:Ribosomal L25p family
GQF08_RS21955	31.0831	31.8426	29.8061	30.0676	16.8031	22.5001	27.8413	31.6997	102.859	82.7938	0.31307	0.190766	GQF08_RS21955	O-antigen ligase family protein && PF04932:O-Antigen ligase
GQF08_RS09810	53.6854	54.0684	58.8862	57.1769	50.9098	48.2548	49.5181	46.5015	161.138	140.524	0.198946	0.190853	GQF08_RS09810	LacI family DNA-binding transcriptional regulator && PF13377:Periplasmic binding protein-like domain|PF00356:Bacterial regulatory proteins, lacI family
GQF08_RS08985	88.5352	67.3558	74.5593	71.5626	93.5307	87.2439	85.5018	79.1579	249.96	285.898	-0.196049	0.191221	lolE	lipoprotein-releasing ABC transporter permease subunit LolE && PF02687:FtsX-like permease family|PF12704:MacB-like periplasmic core domain
GQF08_RS06610	399.446	281.906	325.531	214.381	506.113	322.592	361.002	323.756	379.954	470.862	-0.310799	0.191784	ybeY	rRNA maturation RNase YbeY && PF02130:Uncharacterized protein family UPF0054
GQF08_RS08065	4.20583	6.90282	6.76612	10.8865	1.53154	3.558	4.2002	6.78356	11.013	6.15465	0.857588	0.192159	ssuE	NADPH-dependent FMN reductase && PF03358:NADPH-dependent FMN reductase
GQF08_RS01135	46.6077	52.9762	52.8461	87.0923	34.8975	42.9729	53.3441	55.7466	122.766	95.8257	0.363465	0.192227	thiG	thiazole synthase && PF05690:Thiazole biosynthesis protein ThiG
GQF08_RS11805	27.4666	27.3991	25.1349	43.4192	21.8612	22.572	25.8624	27.4243	84.426	66.8459	0.345667	0.192454	GQF08_RS11805	Mal regulon transcriptional regulator MalI && PF00532:Periplasmic binding proteins and sugar binding domain of LacI family|PF00356:Bacterial regulatory proteins, lacI family
GQF08_RS08135	42.3197	37.4453	45.124	42.6704	51.6074	50.7877	47.6688	42.3301	182.79	209.882	-0.199818	0.192582	pqiB	intermembrane transport protein PqiB && PF02470:MlaD protein
GQF08_RS03510	338.176	313.04	437.623	244.08	403.561	354.058	403.064	413.594	2302.07	2718.92	-0.240328	0.193166	acnB	bifunctional aconitate hydratase 2/2-methylisocitrate dehydratase && PF00330:Aconitase family (aconitate hydratase)|PF11791:Aconitate B N-terminal domain|PF06434:Aconitate hydratase 2 N-terminus
GQF08_RS09800	70.835	89.6436	95.4968	74.591	92.8594	84.7111	99.6793	105.94	275.57	319.439	-0.212433	0.193239	lacY	lactose permease && PF01306:LacY proton/sugar symporter
GQF08_RS18725	5.32664	16.8489	12.1527	22.9795	8.92251	10.5144	10.9937	8.01857	43.3162	29.0618	0.583775	0.193375	GQF08_RS18725	hypothetical protein && -
GQF08_RS09055	79.8714	69.2511	78.917	100.929	72.1396	76.0814	66.5751	60.8619	140.4	117.647	0.257867	0.193407	hflD	high frequency lysogenization protein HflD && PF04356:Protein of unknown function (DUF489)
GQF08_RS19210	4.29166	11.6797	7.07995	33.3261	5.62605	9.14915	9.25758	10.1523	88.1493	53.4502	0.727048	0.193674	ygjK	alpha-glucosidase && PF01204:Trehalase
GQF08_RS14755	2.33657	24.2645	11.0718	47.4774	5.10512	12.6507	11.2005	16.0796	48.9075	25.8671	0.9243	0.193739	napH	quinol dehydrogenase ferredoxin subunit NapH && PF12801:4Fe-4S binding domain|PF13237:4Fe-4S dicluster domain
GQF08_RS07830	123.253	90.0472	105.668	79.2343	137.741	115.055	107.626	105.871	1056.22	1236.82	-0.228531	0.193773	ftsK	DNA translocase FtsK && PF09397:Ftsk gamma domain|PF01580:FtsK/SpoIIIE family|PF13491:4TM region of DNA translocase FtsK/SpoIIIE
GQF08_RS08660	3703.82	2215.97	2326.09	1789.22	2537.1	2114.99	1597.82	1793.32	2501.67	2005.11	0.318907	0.194014	GQF08_RS08660	acidic protein MsyB && PF13984:MsyB protein
GQF08_RS20675	15.4107	24.3731	22.0873	43.5461	17.3964	16.0789	25.1371	16.5705	55.082	39.2842	0.498558	0.194455	frlD	fructoselysine 6-kinase && PF00294:pfkB family carbohydrate kinase
GQF08_RS13310	61.0125	40.1619	48.8145	22.0634	41.1677	12.1446	35.8417	17.3659	25.7347	15.9327	0.691361	0.195098	GQF08_RS13310	DUF2594 family protein && PF10769:Protein of unknown function (DUF2594)
GQF08_RS03440	143.689	95.4572	123.234	61.8481	85.2333	84.1545	83.1111	79.6987	175.133	137.14	0.348171	0.195237	coaE	dephospho-CoA kinase && PF01121:Dephospho-CoA kinase
GQF08_RS04910	28.0732	24.3928	26.4456	29.9213	21.1972	23.0506	23.0882	22.1957	70.7579	58.2092	0.283103	0.195393	thiL	thiamine-phosphate kinase && PF02769:AIR synthase related protein, C-terminal domain|PF00586:AIR synthase related protein, N-terminal domain
GQF08_RS09190	95.1953	94.0376	67.2112	139.489	64.5486	81.458	91.7897	70.5932	97.1235	75.6488	0.364044	0.195481	GQF08_RS09190	hypothetical protein && PF05666:Fels-1 Prophage Protein-like
GQF08_RS04835	34.969	45.511	39.7104	44.4969	40.7696	55.1879	46.9542	50.8718	150.426	177.002	-0.234109	0.195983	proY	proline-specific permease ProY && PF00324:Amino acid permease
GQF08_RS05130	170.117	107.955	141.72	96.8466	97.6262	102.926	105.375	111.142	128.794	103.972	0.303393	0.196127	tomB	Hha toxicity modulator TomB && PF10757:Biofilm formation regulator YbaJ
GQF08_RS01055	18.6808	19.3841	16.7649	37.0898	7.88475	12.93	20.7757	21.9128	58.1118	40.147	0.541055	0.196298	coaA	type I pantothenate kinase && PF00485:Phosphoribulokinase / Uridine kinase family
GQF08_RS09660	119.281	97.3335	78.27	59.7692	73.802	78.583	61.6688	69.8042	180.36	144.357	0.316014	0.197067	GQF08_RS09660	helix-turn-helix transcriptional regulator && PF12844:Helix-turn-helix domain|PF00717:Peptidase S24-like
GQF08_RS15225	1132.47	781.572	950.236	515.105	1344.53	996.989	878.947	999.683	1024.42	1279.29	-0.321207	0.197071	GQF08_RS15225	DUF412 domain-containing protein && PF04217:Protein of unknown function, DUF412
GQF08_RS02880	68.2685	48.0197	59.9056	48.595	33.0279	46.2024	39.9323	55.5793	61.8658	48.0921	0.357252	0.198169	holD	DNA polymerase III subunit psi && PF03603:DNA polymerase III psi subunit
GQF08_RS10455	17.9928	18.6849	10.7363	30.7385	8.64867	15.2214	17.9688	10.0605	29.1462	19.3553	0.59373	0.198238	GQF08_RS10455	DUF1627 domain-containing protein && PF07789:Protein of unknown function (DUF1627)
GQF08_RS02835	10.4737	13.5957	9.65016	12.5386	10.2976	5.75925	9.41367	7.32027	23.7092	16.8067	0.508807	0.198873	GQF08_RS02835	threonine/serine exporter ThrE family protein && PF06738:Putative threonine/serine exporter
GQF08_RS22180	51.641	49.2989	48.5231	57.3715	39.4403	42.3336	48.6053	50.1224	242.96	212.028	0.198893	0.199349	adeD	adenine deaminase && PF13382:Adenine deaminase C-terminal domain|PF01979:Amidohydrolase family
GQF08_RS17645	8.32493	13.1665	10.7142	15.084	9.39763	7.98166	9.4223	9.54827	45.7409	35.1594	0.392443	0.200393	GQF08_RS17645	FAD-linked oxidoreductase && PF02913:FAD linked oxidases, C-terminal domain|PF01565:FAD binding domain
GQF08_RS16155	148.449	117.383	120.634	109.146	175.423	134.868	137.291	131.052	230.301	268.879	-0.225209	0.200403	ypfH	esterase && PF02230:Phospholipase/Carboxylesterase
GQF08_RS20285	1392.68	1053.52	1363	880.6	1652.1	1393.77	1330.43	1171.71	1936.07	2290.37	-0.242877	0.200426	rpsD	30S ribosomal protein S4 && PF00163:Ribosomal protein S4/S9 N-terminal domain|PF01479:S4 domain
GQF08_RS15445	1629.99	1031.57	1122.68	565.562	1812.43	1388.76	1247.82	1175.59	1405.34	1817.21	-0.371344	0.200963	sixA	phosphohistidine phosphatase SixA && PF00300:Histidine phosphatase superfamily (branch 1)
GQF08_RS09025	44.0336	35.2874	43.6252	32.8607	29.871	30.9424	37.2366	31.6924	117.767	98.066	0.259488	0.201024	potA	spermidine/putrescine ABC transporter ATP-binding protein PotA && PF08402:TOBE domain|PF00005:ABC transporter
GQF08_RS12295	2542.44	1823.48	2223.05	1101.46	2782.4	2319.22	2279.26	2156.15	1825.14	2263.38	-0.310948	0.201367	rplT	50S ribosomal protein L20 && PF00453:Ribosomal protein L20
GQF08_RS08445	10.4331	8.40598	7.32401	7.42647	0	0.882605	2.08382	11.2183	8.64153	3.64928	1.2607	0.201622	rutC	pyrimidine utilization protein C && PF01042:Endoribonuclease L-PSP
GQF08_RS11210	39.5395	46.5152	54.4904	57.5695	60.9153	51.0315	56.9518	64.0457	209.801	246.686	-0.228255	0.202078	lsrK	autoinducer-2 kinase && PF02782:FGGY family of carbohydrate kinases, C-terminal domain|PF00370:FGGY family of carbohydrate kinases, N-terminal domain
GQF08_RS01745	1147.62	779.086	999.059	530.204	1209	1000.86	999.874	1031.59	1020.07	1251.87	-0.296241	0.202245	yjdN	VOC family metalloprotein YjdN && PF06983:3-demethylubiquinone-9 3-methyltransferase
GQF08_RS17375	12.6175	13.6488	24.9116	27.5565	6.31758	18.2348	13.6506	15.263	40.1978	27.297	0.55915	0.203772	hycG	formate hydrogenlyase subunit HycG && PF01058:NADH ubiquinone oxidoreductase, 20 Kd subunit
GQF08_RS01930	458.692	374.981	494.09	270.164	379.571	327.627	326.415	277.618	312.306	256.273	0.282933	0.203815	GQF08_RS01930	co-chaperone GroES && PF00166:Chaperonin 10 Kd subunit
GQF08_RS09555	23.0947	19.6057	22.0127	26.2823	28.2745	28.6324	28.6309	25.2611	61.3385	74.6878	-0.28	0.204124	oppD	murein tripeptide/oligopeptide ABC transporter ATP binding protein OppD && PF08352:Oligopeptide/dipeptide transporter, C-terminal region|PF00005:ABC transporter
GQF08_RS11835	124.515	118.027	135.774	64.5786	106.02	69.7078	89.6042	79.7415	129.842	101.164	0.357703	0.204174	GQF08_RS11835	DUF2569 domain-containing protein && PF10754:Protein of unknown function (DUF2569)
GQF08_RS15400	115.113	87.1681	96.8341	64.129	69.0225	68.8262	70.8766	89.8077	225.297	185.161	0.280186	0.204983	prmB	50S ribosomal protein L3 N(5)-glutamine methyltransferase && PF05175:Methyltransferase small domain
GQF08_RS02505	595.472	431.668	490.241	349.622	627.246	556.174	506.683	511.191	517.556	610.225	-0.239495	0.205162	rraB	ribonuclease E inhibitor RraB && PF06877:Regulator of ribonuclease activity B
GQF08_RS03195	43.8425	62.0684	55.471	78.515	43.4399	36.2269	54.9844	52.624	63.1533	49.3005	0.36905	0.205266	caiF	carnitine metabolism transcriptional regulator CaiF && PF07180:CaiF/GrlA transcriptional regulator
GQF08_RS01570	1.20166	23.1289	12.1263	64.9304	2.62549	15.2486	13.8006	16.1513	45.2928	21.3653	1.08767	0.205274	nrfC	cytochrome c nitrite reductase Fe-S protein && PF13247:4Fe-4S dicluster domain
GQF08_RS00410	610.495	529.143	679.986	369.02	734	632.957	634.619	599.378	1693.57	2012.62	-0.249496	0.205352	fadA	acetyl-CoA C-acyltransferase FadA && PF02803:Thiolase, C-terminal domain|PF00108:Thiolase, N-terminal domain
GQF08_RS04805	63.0341	60.3953	54.4155	57.1061	53.2276	47.8484	49.339	55.3218	185.085	162.071	0.192093	0.205418	araJ	MFS transporter AraJ && PF07690:Major Facilitator Superfamily
GQF08_RS06275	33.8887	64.1434	69.9535	139.097	39.842	59.2488	59.951	62.1203	255.381	183.926	0.476003	0.205687	entS	enterobactin transporter EntS && PF05977:Transmembrane secretion effector
GQF08_RS13420	3.64843	6.53236	4.9801	18.6252	3.54283	5.48704	4.45322	6.53837	22.3703	13.2566	0.771364	0.206326	fliG	flagellar motor switch protein FliG && PF14841:FliG middle domain|PF01706:FliG C-terminal domain|PF14842:FliG N-terminal domain
GQF08_RS07850	7.10088	13.0095	11.3028	27.4635	6.13366	9.08054	12.5336	12.7847	95.6969	65.8807	0.544706	0.206564	dmsA	dimethylsulfoxide reductase subunit A && PF04879:Molybdopterin oxidoreductase Fe4S4 domain|PF00384:Molybdopterin oxidoreductase|PF01568:Molydopterin dinucleotide binding domain
GQF08_RS11075	30.1582	39.8932	31.5986	56.7993	41.3054	43.41	63.3822	55.176	94.4841	121.213	-0.351783	0.20691	GQF08_RS11075	D%2CD-dipeptide ABC transporter permease && PF12911:N-terminal TM domain of oligopeptide transport permease C|PF00528:Binding-protein-dependent transport system inner membrane component
GQF08_RS04075	28.3767	37.7425	33.4378	41.9722	20.3713	26.0634	37.2451	24.4099	46.8545	35.7841	0.392495	0.207575	rayT	REP-associated tyrosine transposase RayT && -
GQF08_RS14145	220.556	158.967	199	120.663	236.734	200.126	202.202	195.398	633.061	755.541	-0.256556	0.207588	GQF08_RS14145	tRNA 5-hydroxyuridine modification protein YegQ && PF01136:Peptidase family U32|PF16325:Peptidase family U32 C-terminal domain
GQF08_RS16200	3.39966	13.069	10.7044	42.8344	2.62159	10.9965	15.1781	10.1065	93.963	52.2146	0.850367	0.207802	hyfB	hydrogenase 4 subunit B && PF00361:Proton-conducting membrane transporter
GQF08_RS16900	708237	592635	396002	254932	728037	426858	593125	813597	470998	618154	-0.392247	0.207947	ssrA	transfer-messenger RNA && -
GQF08_RS10705	10.4235	11.2526	8.07059	30.7501	7.0332	11.1522	11.9404	10.2191	52.9657	35.3224	0.592268	0.208504	GQF08_RS10705	phosphatase PAP2/dual specificity phosphatase family protein && PF00782:Dual specificity phosphatase, catalytic domain
GQF08_RS21885	190.4	169.743	188.612	151.643	212.325	187.193	204.772	182.172	474.921	533.278	-0.168777	0.208631	gpsA	NAD(P)H-dependent glycerol-3-phosphate dehydrogenase && PF07479:NAD-dependent glycerol-3-phosphate dehydrogenase C-terminus|PF01210:NAD-dependent glycerol-3-phosphate dehydrogenase N-terminus
GQF08_RS14305	80.9901	61.6645	73.8558	53.0518	72.4294	43.6616	55.1106	52.5076	364.49	302.49	0.268851	0.208793	metG	methionine--tRNA ligase && PF01588:Putative tRNA binding domain|PF09334:tRNA synthetases class I (M)
GQF08_RS01065	1363.28	837.73	825.308	491.815	695.353	771.542	711.563	500.547	198.796	151.38	0.388397	0.20885	GQF08_RS01065	tRNA-Tyr && -
GQF08_RS03505	8.7111	11.8926	10.1283	22.83	9.51634	10.3171	11.0918	8.43006	66.015	48.5052	0.45342	0.208946	GQF08_RS03505	DUF3300 domain-containing protein && PF11737:Protein of unknown function (DUF3300)
GQF08_RS12075	3.07187	8.42197	5.05419	19.133	2.93635	6.17194	6.90246	5.98683	49.883	30.7532	0.704651	0.209224	GQF08_RS12075	aldehyde ferredoxin oxidoreductase && PF02730:Aldehyde ferredoxin oxidoreductase, N-terminal domain|PF01314:Aldehyde ferredoxin oxidoreductase, domains 2 & 3
GQF08_RS03290	421.641	301.355	443.218	218.441	497.974	407.652	405.412	382.199	1184.67	1448.68	-0.290876	0.209276	surA	peptidylprolyl isomerase SurA && PF13616:PPIC-type PPIASE domain|PF09312:SurA N-terminal domain|PF00639:PPIC-type PPIASE domain
GQF08_RS17295	30.2819	40.6639	32.1083	55.5213	22.973	27.3966	31.9215	41.1536	101.201	78.7807	0.368211	0.2093	srlE	PTS glucitol/sorbitol transporter subunit IIB && PF03612:Sorbitol phosphotransferase enzyme II N-terminus|PF07663:Sorbitol phosphotransferase enzyme II C-terminus
GQF08_RS03490	439.982	381.402	455.508	272.36	493.072	448.244	436.669	429.096	2743.67	3200.28	-0.222462	0.209437	aceE	pyruvate dehydrogenase (acetyl-transferring)%2C homodimeric type && PF00456:Transketolase, thiamine diphosphate binding domain
GQF08_RS21445	81.1834	66.8828	83.0721	67.37	72.4824	63.659	61.1428	64.3827	297.067	260.403	0.188959	0.210021	GQF08_RS21445	insulinase family protein && PF00675:Insulinase (Peptidase family M16)|PF05193:Peptidase M16 inactive domain
GQF08_RS10960	106.979	52.5194	57.5357	55.8284	62.2039	55.4683	43.0789	35.2513	42.4459	30.4897	0.468031	0.21013	pptA	tautomerase PptA && PF01361:Tautomerase enzyme
GQF08_RS17985	89.9851	75.6538	104.71	65.5724	112.835	93.9974	101.195	88.7648	230.459	272.22	-0.242487	0.210447	galR	HTH-type transcriptional regulator GalR && PF00356:Bacterial regulatory proteins, lacI family|PF13377:Periplasmic binding protein-like domain
GQF08_RS13550	6.83331	10.9049	7.82117	17.3031	5.51758	6.03211	8.30767	10.2228	38.7233	27.1754	0.525236	0.210498	GQF08_RS13550	two-component system sensor histidine kinase HprS && PF02518:Histidine kinase-, DNA gyrase B-, and HSP90-like ATPase|PF00512:His Kinase A (phospho-acceptor) domain
GQF08_RS00915	48.6413	69.7376	68.6775	79.2824	52.7381	58.475	55.5157	58.9875	195.47	165.656	0.242522	0.210579	gldA	bifunctional L-1%2C2-propanediol dehydrogenase/glycerol dehydrogenase && PF00465:Iron-containing alcohol dehydrogenase
GQF08_RS05135	125.742	122.436	127.998	82.6133	142.126	137.495	118.406	133.828	960.727	1113.73	-0.214295	0.210633	GQF08_RS05135	multidrug efflux RND transporter permease subunit && PF00873:AcrB/AcrD/AcrF family
GQF08_RS00235	152.196	115.982	103.751	96.0457	129.164	79.8056	72.8558	87.9116	99.8626	78.8995	0.33916	0.211524	cyaY	iron donor protein CyaY && PF01491:Frataxin-like domain
GQF08_RS19555	52.057	68.1994	38.9952	55.4597	60.3367	76.2621	63.3992	62.1187	90.7796	110.822	-0.289753	0.211921	GQF08_RS19555	NAD(P)H-binding protein && PF13460:NAD(P)H-binding
GQF08_RS13285	217.817	76.0962	125.869	75.6328	243.756	179.773	180.387	119.962	25.0299	36.5725	-0.560674	0.211952	GQF08_RS13285	tRNA-Gly && -
GQF08_RS04435	5.49332	7.9914	12.6535	18.6626	2.25042	11.0371	6.17172	6.64512	17.5122	10.2039	0.777542	0.212457	ecpA	common pilus major fimbrillin subunit EcpA && PF16449:Fimbrillin MatB
GQF08_RS01800	4.27258	7.49051	6.56109	19.3538	5.0565	4.96991	6.75587	8.2312	56.8077	37.7132	0.602494	0.212799	adiA	arginine decarboxylase && PF01276:Orn/Lys/Arg decarboxylase, major domain|PF03711:Orn/Lys/Arg decarboxylase, C-terminal domain|PF03709:Orn/Lys/Arg decarboxylase, N-terminal domain
GQF08_RS18535	65.8072	68.4146	65.5695	86.2681	52.4104	60.6993	66.5672	65.7385	180.848	155.152	0.224757	0.214067	gshB	glutathione synthase && PF02951:Prokaryotic glutathione synthetase, N-terminal domain|PF02955:Prokaryotic glutathione synthetase, ATP-grasp domain
GQF08_RS19615	975.409	682.48	812.686	432.214	1103.95	951.759	863.845	689.731	1707.79	2123.44	-0.314784	0.214335	nlpI	lipoprotein NlpI && -
GQF08_RS01255	3434.47	2631.06	3229.16	1760.6	3672.11	3218.03	3271.81	3060.17	11773.6	14081.2	-0.2583	0.215328	aceB	malate synthase A && PF01274:Malate synthase
GQF08_RS08415	827.132	922.714	926.993	834.598	952.353	993.237	861.146	1063.19	1393.59	1535.86	-0.140325	0.215328	wrbA	NAD(P)H:quinone oxidoreductase && PF03358:NADPH-dependent FMN reductase
GQF08_RS18515	201.735	177.49	234.421	140.097	247.575	197.84	204.355	233.413	698.994	819.033	-0.229318	0.215331	GQF08_RS18515	sugar porter family MFS transporter && PF00083:Sugar (and other) transporter
GQF08_RS01785	20.3844	21.9864	15.5167	21.7731	17.7077	13.9204	15.9424	18.2215	87.0606	71.9036	0.281765	0.215453	eptA	phosphoethanolamine transferase EptA && PF08019:Domain of unknown function (DUF1705)|PF00884:Sulfatase
GQF08_RS17030	14.102	26.7483	19.2579	48.2515	13.7688	22.3686	20.2446	23.3138	329.993	242.701	0.445086	0.215566	ypjA	adhesin-like autotransporter YpjA/EhaD && PF16168:Adhesin of bacterial autotransporter system, probable stalk|PF03212:Pertactin|PF03797:Autotransporter beta-domain
GQF08_RS01340	5.60777	7.53035	12.302	29.0308	0	9.488	2.80013	9.04475	5.21439	2.04215	1.35501	0.215654	GQF08_RS01340	hypothetical protein && -
GQF08_RS12085	199.957	165.237	160.278	102.022	163.831	107.35	109.445	107.503	87.6003	68.1443	0.358526	0.215778	fumD	fumarate hydratase FumD && PF10965:Protein of unknown function (DUF2767)
GQF08_RS03420	70.5758	70.1275	75.9399	56.4845	77.4257	79.2701	75.1006	74.2833	491.326	550.603	-0.166657	0.215973	secA	preprotein translocase subunit SecA && PF07516:SecA Wing and Scaffold domain|PF02810:SEC-C motif|PF01043:SecA preprotein cross-linking domain|PF07517:SecA DEAD-like domain
GQF08_RS04975	156.908	131.065	168.22	97.7133	154.199	158.288	169.155	175.071	226.458	268.489	-0.249152	0.2161	GQF08_RS04975	cytochrome o ubiquinol oxidase subunit III && PF00510:Cytochrome c oxidase subunit III
GQF08_RS02190	38.4533	61.6772	47.3336	76.033	39.6741	51.5063	42.1353	45.3673	112.323	89.801	0.327113	0.216743	ulaR	HTH-type transcriptional regulator UlaR && PF08220:DeoR-like helix-turn-helix domain|PF00455:DeoR C terminal sensor domain
GQF08_RS02465	2.5882	9.26813	4.16377	16.4694	4.71242	4.01416	3.87711	6.49367	20.216	11.883	0.787152	0.216835	pyrB	aspartate carbamoyltransferase && PF02729:Aspartate/ornithine carbamoyltransferase, carbamoyl-P binding domain|PF00185:Aspartate/ornithine carbamoyltransferase, Asp/Orn binding domain
GQF08_RS00615	71.9164	60.2428	64.459	63.8234	46.0162	63.8811	48.2221	61.8633	136.085	114.944	0.239483	0.217193	GQF08_RS00615	DeoR/GlpR transcriptional regulator && PF08220:DeoR-like helix-turn-helix domain|PF00455:DeoR C terminal sensor domain
GQF08_RS14515	250.496	194.498	207.518	120.33	261.049	229.339	210.113	231.841	755.238	911.104	-0.271924	0.217333	lysP	lysine-specific permease && PF00324:Amino acid permease
GQF08_RS17090	202.793	183.182	174.745	127.683	206.903	205.044	201.305	184.66	303.411	351.678	-0.216818	0.217347	csiR	DNA-binding transcriptional regulator CsiR && PF00392:Bacterial regulatory proteins, gntR family|PF07729:FCD domain
GQF08_RS13450	1.607	5.03522	1.76268	10.6591	0.877775	3.39869	2.40728	3.02392	12.7366	6.48569	0.983909	0.217386	fliM	flagellar motor switch protein FliM && PF01052:Type III flagellar switch regulator (C-ring) FliN C-term|PF02154:Flagellar motor switch protein FliM
GQF08_RS15475	243.537	206.069	220.265	147.573	293.471	221.387	218.677	232.005	410.824	485.253	-0.24182	0.217949	mlaA	phospholipid-binding lipoprotein MlaA && PF04333:MlaA lipoprotein
GQF08_RS21115	85.4002	97.0176	84.4246	75.8997	74.9899	74.3036	81.2375	74.1016	340.404	302.554	0.168184	0.218338	ftsY	signal recognition particle-docking protein FtsY && PF00448:SRP54-type protein, GTPase domain|PF02881:SRP54-type protein, helical bundle domain
GQF08_RS17305	33.129	40.3164	35.8841	37.5167	24.3161	38.098	21.1948	33.396	76.1435	60.6701	0.324098	0.218427	srlD	sorbitol-6-phosphate dehydrogenase && PF00106:short chain dehydrogenase
GQF08_RS14730	8.75359	24.489	12.9622	32.5711	9.56276	14.8105	15.8446	12.9421	38.6478	26.0806	0.574979	0.218777	ccmC	heme exporter protein CcmC && PF01578:Cytochrome C assembly protein
GQF08_RS08360	4.70685	11.3243	8.38959	21.9872	4.01714	7.5904	10.5762	8.85694	84.6859	56.6435	0.585244	0.218777	torS	TMAO reductase system sensor histidine kinase/response regulator TorS && PF01627:Hpt domain|PF00512:His Kinase A (phospho-acceptor) domain|PF00072:Response regulator receiver domain|PF02518:Histidine kinase-, DNA gyrase B-, and HSP90-like ATPase
GQF08_RS02125	45.494	56.8489	40.7527	34.9596	49.6994	63.3424	64.3636	45.8607	50.4243	63.2279	-0.336613	0.218813	nsrR	nitric oxide-sensing transcriptional repressor NsrR && PF02082:Transcriptional regulator
GQF08_RS19695	1129.24	755.044	1049.96	580.201	1354.05	962.897	1009.33	957.882	1471.89	1794.25	-0.286138	0.220003	rlmE	23S rRNA (uridine(2552)-2'-O)-methyltransferase RlmE && PF01728:FtsJ-like methyltransferase
GQF08_RS07790	595.443	712.913	664.096	542.175	624.14	746.59	667.604	786.691	3806.39	4276.23	-0.168129	0.220141	clpA	ATP-dependent Clp protease ATP-binding subunit ClpA && PF00004:ATPase family associated with various cellular activities (AAA)|PF10431:C-terminal, D2-small domain, of ClpB protein|PF02861:Clp amino terminal domain, pathogenicity island component|PF07724:AAA domain (Cdc48 subfamily)
GQF08_RS15875	39.8376	21.2055	22.6751	29.9597	23.5244	20.9495	18.2793	19.6814	28.3389	20.5502	0.461349	0.220464	GQF08_RS15875	YfeK family protein && PF17263:Family of unknown function (DUF5329)
GQF08_RS15520	23.8044	18.8515	22.4952	14.8116	19.0035	13.9416	14.6293	7.8757	23.4424	16.2561	0.519408	0.220728	GQF08_RS15520	tail fiber assembly protein && PF02413:Caudovirales tail fibre assembly protein, lambda gpK
GQF08_RS01265	882.134	594.105	808.952	357.545	945.394	751.961	825.009	769.819	3051.61	3801.54	-0.317263	0.220745	aceK	bifunctional isocitrate dehydrogenase kinase/phosphatase && PF06315:Isocitrate dehydrogenase kinase/phosphatase (AceK)
GQF08_RS03500	474.028	440.09	558.176	343.419	530.537	518.225	525.175	506.049	1720.04	1970.39	-0.196592	0.220861	lpdA	dihydrolipoyl dehydrogenase && PF02852:Pyridine nucleotide-disulphide oxidoreductase, dimerisation domain|PF07992:Pyridine nucleotide-disulphide oxidoreductase
GQF08_RS01990	158.037	119.573	162.834	83.1335	193.809	175.097	146.625	134.849	137.833	171.214	-0.317871	0.221049	frdC	fumarate reductase subunit FrdC && PF02300:Fumarate reductase subunit C
GQF08_RS20445	2.76547	9.90293	4.04451	21.4748	3.02111	7.01852	4.60296	4.95603	11.1192	5.70657	0.975104	0.221551	gspG	type II secretion system major pseudopilin GspG && PF08334:Type II secretion system (T2SS), protein G|PF07963:Prokaryotic N-terminal methylation motif
GQF08_RS22495	25.8297	35.6995	31.0161	55.7156	24.257	27.2181	27.1528	36.5444	87.8173	68.2185	0.373062	0.222104	pstA	phosphate ABC transporter permease PstA && PF00528:Binding-protein-dependent transport system inner membrane component
GQF08_RS13495	800.096	508.963	636.956	356.054	841.083	694.857	620.641	667.183	1248.78	1531.77	-0.295353	0.222135	GQF08_RS13495	mannosyl-3-phosphoglycerate phosphatase-related protein && PF08282:haloacid dehalogenase-like hydrolase
GQF08_RS09670	5.94857	6.65667	7.17733	7.69877	3.24922	5.03231	5.19803	3.19814	9.92004	6.02022	0.714562	0.222202	GQF08_RS09670	hypothetical protein && PF06254:Putative bacterial toxin ydaT
GQF08_RS08105	13.5785	11.4408	6.65844	16.2813	5.2354	9.122	8.7743	10.7356	32.2327	22.7619	0.504721	0.222603	pyrD	quinone-dependent dihydroorotate dehydrogenase && PF01180:Dihydroorotate dehydrogenase
GQF08_RS18945	32.606	32.9162	35.3081	28.2825	39.4094	35.8001	40.8761	41.0277	49.9538	60.7872	-0.285721	0.222636	mdaB	NADPH:quinone oxidoreductase MdaB && PF02525:Flavodoxin-like fold
GQF08_RS21860	351.339	255.377	338.681	179.707	393.671	354.975	294.136	316.96	1238.59	1496.9	-0.273983	0.222758	lldP	L-lactate permease && PF02652:L-lactate permease
GQF08_RS15805	5.46055	11.7898	9.58326	16.6286	6.66711	8.15198	6.41558	9.67076	36.3181	25.8253	0.504076	0.223407	xapB	xanthosine/proton symporter XapB && PF03825:Nucleoside H+ symporter
GQF08_RS16855	41.447	32.9355	38.413	32.5466	25.4373	32.3052	31.625	31.0463	83.7697	69.4019	0.264382	0.223614	GQF08_RS16855	inner membrane protein YpjD && PF01578:Cytochrome C assembly protein
GQF08_RS08950	110.986	91.9346	95.1514	77.5988	81.527	80.9403	65.6107	89.8474	158.084	133.784	0.23714	0.223641	comR	TetR family copper-responsive transcriptional repressor ComR && PF00440:Bacterial regulatory proteins, tetR family
GQF08_RS09915	62.559	66.9028	72.4028	54.7062	74.2525	85.5351	68.8917	66.1767	203.652	234.04	-0.204898	0.224382	trpB	tryptophan synthase subunit beta && PF00291:Pyridoxal-phosphate dependent enzyme
GQF08_RS17400	0.659737	15.9466	4.63136	61.05	1.44144	10.6042	8.56511	14.8972	33.4782	14.4462	1.21804	0.224503	GQF08_RS17400	4Fe-4S dicluster domain-containing protein && PF13247:4Fe-4S dicluster domain
GQF08_RS16100	1480.45	1112.88	1372.49	802.788	1710.06	1383.87	1244	1346.73	3014.73	3593.86	-0.253776	0.224719	GQF08_RS16100	transaldolase A && PF00923:Transaldolase/Fructose-6-phosphate aldolase
GQF08_RS12650	66.4921	67.4146	60.4558	45.1014	62.1366	42.0183	53.6025	26.7035	80.2318	61.8032	0.373372	0.224989	yeaK	mischarged aminoacyl-tRNA deacylase && PF04073:Aminoacyl-tRNA editing domain
GQF08_RS11160	5.84388	8.71936	9.63444	21.3147	5.02988	8.23958	10.611	7.80705	68.9827	48.0285	0.528916	0.225319	ydeP	acid resistance putative oxidoreductase YdeP && PF00384:Molybdopterin oxidoreductase|PF01568:Molydopterin dinucleotide binding domain
GQF08_RS18270	107.514	105.252	82.8055	68.0721	108.158	111.239	102.736	108.121	126.189	149.304	-0.249358	0.225437	fldB	flavodoxin FldB && PF00258:Flavodoxin
GQF08_RS17450	21.7482	27.3703	31.8067	39.9768	28.4069	24.2644	23.7651	24.4018	205.915	171.743	0.267068	0.225492	mutS	DNA mismatch repair protein MutS && PF01624:MutS domain I|PF05190:MutS family domain IV|PF05192:MutS domain III|PF00488:MutS domain V|PF05188:MutS domain II
GQF08_RS02510	32.0444	50.9195	26.713	50.2854	21.0039	34.5634	26.4012	37.9018	53.595	40.1623	0.418932	0.225868	GQF08_RS02510	GNAT family N-acetyltransferase && PF00583:Acetyltransferase (GNAT) family
GQF08_RS22110	94.7462	94.4104	108.992	92.2918	81.9257	79.3027	92.279	93.9574	313.025	278.57	0.168695	0.225893	gltS	sodium/glutamate symporter && PF03616:Sodium/glutamate symporter
GQF08_RS00130	19.5006	23.7537	27.4911	23.1694	27.2402	25.9624	29.3715	29.2182	78.8522	93.8623	-0.248171	0.226603	wecC	UDP-N-acetyl-D-mannosamine dehydrogenase && PF03720:UDP-glucose/GDP-mannose dehydrogenase family, UDP binding domain|PF00984:UDP-glucose/GDP-mannose dehydrogenase family, central domain|PF03721:UDP-glucose/GDP-mannose dehydrogenase family, NAD binding domain
GQF08_RS07490	34.1414	31.8933	23.8804	19.5317	27.5676	20.5108	17.2949	19.1536	59.3703	45.8523	0.367262	0.226714	ybiV	sugar-phosphatase YbiV && PF08282:haloacid dehalogenase-like hydrolase
GQF08_RS05010	1202.87	778.523	980.568	601.272	1326.78	1102.98	927.92	958.744	1478.1	1790.54	-0.277211	0.226919	clpP	ATP-dependent Clp endopeptidase proteolytic subunit ClpP && PF00574:Clp protease
GQF08_RS14540	4.51849	16.1803	9.34601	39.0558	4.58359	10.3754	11.6034	14.9228	57.4666	34.5005	0.742763	0.227055	GQF08_RS14540	NupC/NupG family nucleoside CNT transporter && PF01773:Na+ dependent nucleoside transporter N-terminus|PF07662:Na+ dependent nucleoside transporter C-terminus
GQF08_RS00535	56.9108	43.7191	49.6018	45.288	47.8889	38.7111	44.9301	33.9049	136.476	115.476	0.239256	0.227201	glnL	nitrogen regulation protein NR(II) && PF00512:His Kinase A (phospho-acceptor) domain|PF00989:PAS fold|PF02518:Histidine kinase-, DNA gyrase B-, and HSP90-like ATPase
GQF08_RS12130	400.477	332.07	357.179	267.649	444.668	392.479	352.953	372.967	332.968	383.425	-0.206204	0.227376	sufA	Fe-S cluster assembly scaffold SufA && PF01521:Iron-sulphur cluster biosynthesis
GQF08_RS14075	10.1462	15.2277	14.9261	34.3735	7.17207	12.8751	13.1128	18.6109	67.1645	46.565	0.536036	0.227624	yegD	molecular chaperone && PF00012:Hsp70 protein
GQF08_RS02040	150.855	126.444	121.993	95.7058	121.984	94.463	96.0045	104.959	179.668	151.507	0.243372	0.22782	orn	oligoribonuclease && PF00929:Exonuclease
GQF08_RS20260	116.15	127.088	119.717	218.327	76.5348	113.856	127.042	132.822	84.6266	65.5507	0.374696	0.228789	GQF08_RS20260	alternative ribosome-rescue factor A && PF03889:Domain of unknown function
GQF08_RS07690	306.339	215.765	267.33	146.49	327.89	287.737	254.753	265.212	446.104	541.274	-0.280923	0.228819	artQ	arginine ABC transporter permease ArtQ && PF00528:Binding-protein-dependent transport system inner membrane component
GQF08_RS21365	537.581	344.343	428.782	270.679	363.392	327.983	307.76	316.566	555.07	461.814	0.263741	0.229004	gadE	acid resistance transcriptional activator GadE && PF00196:Bacterial regulatory proteins, luxR family
GQF08_RS14120	14.167	18.4369	21.8703	33.9541	16.3364	17.4224	17.816	18.9005	180.941	144.206	0.332466	0.22911	mdtC	multidrug efflux RND transporter permease subunit MdtC && PF00873:AcrB/AcrD/AcrF family
GQF08_RS16140	56.5489	43.5368	58.5536	43.1802	53.1275	24.8761	42.9197	32.8347	47.8969	36.4907	0.396432	0.229272	GQF08_RS16140	ArsC family reductase && PF03960:ArsC family
GQF08_RS01665	8.97243	20.0809	9.44797	37.74	7.84146	13.6627	14.3367	11.5773	22.8076	14.1851	0.696673	0.230028	rpiB	bifunctional allose-6-phosphate isomerase/ribose-5-phosphate isomerase RpiB && PF02502:Ribose/Galactose Isomerase
GQF08_RS00645	29.9081	69.9114	26.2444	166.658	21.7818	44.9802	41.4834	67.8915	47.2865	28.4533	0.740921	0.230115	GQF08_RS00645	hypothetical protein && -
GQF08_RS06615	387.684	302.553	359.22	211.925	462.319	360.86	347.59	334.053	905.62	1080.4	-0.255446	0.230308	GQF08_RS06615	PhoH family protein && PF02562:PhoH-like protein
GQF08_RS00925	1.9365	10.4016	5.94746	22.974	5.46505	7.50849	4.83476	7.46138	68.6259	42.0303	0.713026	0.230478	ptsP	phosphoenolpyruvate--protein phosphotransferase && PF00381:PTS HPr component phosphorylation site|PF00391:PEP-utilising enzyme, mobile domain|PF02896:PEP-utilising enzyme, TIM barrel domain|PF00359:Phosphoenolpyruvate-dependent sugar phosphotransferase system, EIIA 2|PF05524:PEP-utilising enzyme, N-terminal
GQF08_RS03710	30.4114	31.2799	24.9826	39.7777	20.499	24.0849	31.0168	24.3513	52.4548	41.4622	0.344434	0.230948	GQF08_RS03710	TRIC cation channel family protein && PF03458:UPF0126 domain
GQF08_RS17785	28.1582	26.0625	28.0591	50.9583	29.7183	23.8209	28.1205	22.5798	74.9333	58.6244	0.364132	0.230973	xni	flap endonuclease Xni && PF01367:5'-3' exonuclease, C-terminal SAM fold|PF02739:5'-3' exonuclease, N-terminal resolvase-like domain
GQF08_RS07370	10.6993	18.1485	14.9889	23.6862	19.8907	18.579	23.6195	23.0092	96.5534	121.685	-0.325142	0.231083	dinG	ATP-dependent DNA helicase DinG && PF13307:Helicase C-terminal domain|PF06733:DEAD_2
GQF08_RS00415	573.744	480.292	596.969	353.141	662.026	557.115	552.907	561.419	2917.76	3397.2	-0.219778	0.231182	fadB	fatty acid oxidation complex subunit alpha FadB && PF02737:3-hydroxyacyl-CoA dehydrogenase, NAD binding domain|PF00725:3-hydroxyacyl-CoA dehydrogenase, C-terminal domain|PF00378:Enoyl-CoA hydratase/isomerase
GQF08_RS10715	112.448	85.8495	102.577	71.0261	122.052	100.729	102.484	103.671	964.943	1112.92	-0.206707	0.231581	hrpA	ATP-dependent RNA helicase HrpA && PF07717:Oligonucleotide/oligosaccharide-binding (OB)-fold|PF00270:DEAD/DEAH box helicase|PF11898:Domain of unknown function (DUF3418)|PF00271:Helicase conserved C-terminal domain|PF04408:Helicase associated domain (HA2)
GQF08_RS02930	217.926	164.509	242.104	148.727	268.608	213.699	215.567	212.621	400.959	472.115	-0.236933	0.231601	deoC	deoxyribose-phosphate aldolase && PF01791:DeoC/LacD family aldolase
GQF08_RS18825	264.519	204.166	247.431	144.066	262.7	256.914	244.41	248.978	595.274	701.031	-0.237701	0.232674	gpr	L-glyceraldehyde 3-phosphate reductase && PF00248:Aldo/keto reductase family
GQF08_RS08845	116.868	107.661	116.446	72.4549	144.556	122.148	116.335	104.99	294.352	347.465	-0.242036	0.2327	plsX	phosphate acyltransferase PlsX && PF02504:Fatty acid synthesis protein
GQF08_RS10620	3.07041	12.3693	6.28667	17.2198	2.7952	5.62786	9.70996	4.95226	20.4276	12.1084	0.763345	0.233697	paaB	2-(1%2C2-epoxy-1%2C2-dihydrophenyl)acetyl-CoA isomerase && PF00378:Enoyl-CoA hydratase/isomerase
GQF08_RS04650	0.419272	12.3864	4.78285	29.5734	2.74818	3.54692	4.60582	11.7215	30.1921	14.4825	1.0708	0.233827	tauA	taurine ABC transporter substrate-binding protein && PF04069:Substrate binding domain of ABC-type glycine betaine transport system
GQF08_RS02950	58.5027	46.4033	51.6021	48.0577	48.3468	45.645	46.9211	35.2012	181.139	155.946	0.212983	0.234096	yjjJ	type II toxin-antitoxin system HipA family toxin YjjJ && PF07804:HipA-like C-terminal domain
GQF08_RS10790	79.5283	55.9832	65.0144	65.5391	61.6327	64.4034	48.1962	46.7769	105.063	87.2716	0.263265	0.234464	tehB	tellurite resistance methyltransferase TehB && PF03848:Tellurite resistance protein TehB
GQF08_RS20090	62.7154	49.1778	56.6396	48.2859	70.013	57.7025	62.6315	60.5445	127.128	147.106	-0.213089	0.234778	prmA	50S ribosomal protein L11 methyltransferase && PF06325:Ribosomal protein L11 methyltransferase (PrmA)
GQF08_RS04755	300.576	233.385	279.94	184.829	241.234	210.001	184.684	218.146	537.786	459.888	0.224363	0.235266	proC	pyrroline-5-carboxylate reductase && PF03807:NADP oxidoreductase coenzyme F420-dependent|PF14748:Pyrroline-5-carboxylate reductase dimerisation
GQF08_RS21775	1.75243	8.15788	4.92082	12.0206	1.53154	2.965	3.85018	7.16043	20.5636	11.8757	0.807196	0.23559	yiaY	L-threonine dehydrogenase && PF00465:Iron-containing alcohol dehydrogenase
GQF08_RS19180	35.1622	40.1619	36.1747	70.6154	55.632	52.3122	64.176	69.0986	40.3147	53.3988	-0.389149	0.23605	GQF08_RS19180	tRNA-binding protein && PF01588:Putative tRNA binding domain
GQF08_RS12155	3.73851	6.69365	0	4.83846	16.3364	6.32534	7.46702	12.0597	1.09637	3.02895	-1.44022	0.236169	rprA	antisense sRNA RprA && -
GQF08_RS21025	26.9173	30.4385	29.8357	25.6693	15.4766	27.5651	15.5628	21.3266	21.3828	15.1439	0.484298	0.236375	GQF08_RS21025	heat-shock protein && PF15567:Immunity protein 35
GQF08_RS01440	33.4521	35.8671	30.7196	31.464	30.5953	22.0473	24.8613	32.6238	90.742	75.9923	0.260466	0.236617	dusA	tRNA dihydrouridine(20/20a) synthase DusA && PF01207:Dihydrouridine synthase (Dus)
GQF08_RS01075	440.948	351.945	456.859	171.893	301.793	274.153	206.915	279.911	71.8258	53.6945	0.413233	0.237072	GQF08_RS01075	tRNA-Thr && -
GQF08_RS04445	5.31262	38.0481	10.8776	49.2759	13.542	14.9811	14.148	15.2333	15.6896	8.77651	0.853049	0.23732	GQF08_RS04445	hypothetical protein && -
GQF08_RS13520	13.7158	15.3485	18.8057	25.5175	14.0472	12.3284	17.9779	6.45231	22.9783	15.9078	0.539319	0.2375	GQF08_RS13520	very short patch repair endonuclease && PF03852:DNA mismatch endonuclease Vsr
GQF08_RS08435	2.04954	14.6785	2.99745	16.7995	4.47799	4.04565	2.72906	8.08059	14.35	7.59572	0.936553	0.237674	GQF08_RS08435	malonic semialdehyde reductase && PF00881:Nitroreductase family
GQF08_RS08450	2.91313	7.30216	5.62379	21.4903	0.636482	4.43595	8.72768	5.63829	17.1973	8.95509	0.952509	0.238578	rutB	peroxyureidoacrylate/ureidoacrylate amidohydrolase RutB && PF00857:Isochorismatase family
GQF08_RS19010	2018.18	1570.18	1579.18	1049.1	1910.68	1917.27	1691.18	1770.45	2702.77	3169.25	-0.230156	0.238582	ribB	3%2C4-dihydroxy-2-butanone-4-phosphate synthase && PF00926:3,4-dihydroxy-2-butanone 4-phosphate synthase
GQF08_RS10215	4.58817	10.2687	3.3551	32.6596	5.42999	7.43946	8.40039	8.2225	35.7121	20.7038	0.797036	0.238732	GQF08_RS10215	Gfo/Idh/MocA family oxidoreductase && PF02894:Oxidoreductase family, C-terminal alpha/beta domain|PF01408:Oxidoreductase family, NAD-binding Rossmann fold
GQF08_RS09260	14.1792	26.0116	19.9892	51.1423	18.7911	18.681	23.6778	20.9951	128.546	94.8542	0.444414	0.238865	GQF08_RS09260	potassium/proton antiporter && PF00999:Sodium/hydrogen exchanger family|PF03471:Transporter associated domain|PF02080:TrkA-C domain
GQF08_RS08650	163.154	124.464	159.602	108.865	186.905	158.432	143.282	152.907	940.447	1084.94	-0.207004	0.238868	mdoH	glucans biosynthesis glucosyltransferase MdoH && PF00535:Glycosyl transferase family 2
GQF08_RS01325	1.0942	21.0605	12.002	77.8874	4.18371	15.2734	18.5765	17.6483	54.9694	27.3178	1.01296	0.238998	GQF08_RS01325	capsule biosynthesis GfcC family protein && PF06251:Capsule biosynthesis GfcC
GQF08_RS13735	10.6252	25.3654	15.5394	18.3352	3.86914	11.9848	0	15.2333	5.29471	2.35593	1.16338	0.239012	GQF08_RS13735	DUF957 domain-containing protein && PF06117:Enterobacterial protein of unknown function (DUF957)
GQF08_RS00070	29.2698	33.0601	31.6853	31.863	32.872	23.6043	25.6793	26.1783	123.513	106.298	0.221415	0.239386	ilvC	ketol-acid reductoisomerase && PF01450:Acetohydroxy acid isomeroreductase, catalytic domain|PF07991:Acetohydroxy acid isomeroreductase, NADPH-binding domain
GQF08_RS12625	197.826	158.228	173.592	97.9351	141.123	117.514	120.912	139.485	311.65	257.746	0.271863	0.23946	GQF08_RS12625	MltA-interacting protein && PF06629:MltA-interacting protein MipA
GQF08_RS01400	163.569	125.556	151.571	104.877	137.019	112.024	108.789	114.447	879.147	761.042	0.20734	0.239536	plsB	glycerol-3-phosphate 1-O-acyltransferase PlsB && PF01553:Acyltransferase
GQF08_RS09790	5.12385	27.5221	16.486	74.0506	9.32915	15.3157	25.585	23.1399	96.7927	57.6514	0.751926	0.239838	cynX	cyanate transporter CynX && PF07690:Major Facilitator Superfamily
GQF08_RS07495	10.9528	10.3995	9.02858	16.6453	9.24586	8.1426	9.28083	11.0634	76.0602	61.0289	0.328014	0.239851	GQF08_RS07495	glycyl radical protein && PF02901:Pyruvate formate lyase-like|PF01228:Glycine radical
GQF08_RS18355	10664.5	8409.77	9741.29	4434.61	11178.1	8511.36	9902.97	11318.5	4067.13	5004.18	-0.299289	0.239917	ssrS	6S RNA && -
GQF08_RS01285	123.948	98.7805	110.067	84.5308	135.946	119.926	118.841	102.951	452.764	518.225	-0.196873	0.240121	GQF08_RS01285	Na/Pi cotransporter family protein && PF02690:Na+/Pi-cotransporter
GQF08_RS02830	4.25906	17.5391	8.96959	18.7414	2.79166	9.3679	5.95471	10.9911	15.6005	9.17122	0.772615	0.240462	GQF08_RS02830	threonine/serine exporter && PF12821:Threonine/Serine exporter, ThrE
GQF08_RS02140	1.00438	3.59659	3.52536	9.74914	2.19444	2.54902	1.00303	2.15994	4.77704	2.11292	1.2068	0.240515	GQF08_RS02140	DUF2170 family protein && PF09938:Uncharacterized protein conserved in bacteria (DUF2170)
GQF08_RS01790	3.62116	18.0999	11.6511	33.1966	6.2635	9.70074	14.1639	12.0056	59.211	37.4767	0.66632	0.241489	adiC	arginine/agmatine antiporter && PF13520:Amino acid permease
GQF08_RS05495	26.2181	18.777	13.8039	13.5728	5.72834	8.8719	5.23661	11.2766	3.70456	1.59263	1.19999	0.241572	GQF08_RS05495	tRNA-Arg && -
GQF08_RS04590	3.79651	20.7324	10.494	49.8723	3.11059	13.9711	16.4927	15.7167	120.04	69.6966	0.786563	0.241763	mhpT	3-(3-hydroxy-phenyl)propionate transporter MhpT && PF07690:Major Facilitator Superfamily|PF06545:Protein of unknown function (DUF1116)
GQF08_RS07500	0.448621	6.4259	3.54299	24.3858	2.94055	5.31328	3.58417	5.30625	20.8228	10.2574	1.03295	0.241785	GQF08_RS07500	glycyl-radical enzyme activating protein && PF13353:4Fe-4S single cluster domain|PF04055:Radical SAM superfamily
GQF08_RS01005	342.074	292.178	375.95	192.329	420.253	363.391	325.935	334.053	287.789	345.49	-0.266152	0.242373	GQF08_RS01005	YijD family membrane protein && PF07226:Protein of unknown function (DUF1422)
GQF08_RS01975	717.542	458.929	580.546	343.476	798.739	573.118	588.216	587.807	745.656	904.474	-0.27947	0.242395	GQF08_RS01975	lipocalin family protein && PF08212:Lipocalin-like domain
GQF08_RS03715	9.57731	13.0865	13.7119	26.0951	10.4626	11.0871	8.55771	14.6342	33.2648	23.8243	0.497695	0.242686	btuF	vitamin B12 ABC transporter substrate-binding protein BtuF && PF01497:Periplasmic binding protein
GQF08_RS01695	6.52181	51.4851	40.5805	123.541	10.3632	33.6051	48.5521	36.3384	100.56	58.336	0.788174	0.242768	phnL	phosphonate C-P lyase system protein PhnL && PF00005:ABC transporter
GQF08_RS17700	97.2914	110.324	81.1046	116.473	100.971	94.6514	58.2967	69.7427	67.0714	53.5755	0.325903	0.243145	mazE	type II toxin-antitoxin system antitoxin MazE && PF04014:Antidote-toxin recognition MazE, bacterial antitoxin
GQF08_RS12470	4.16861	14.9274	5.22565	14.6438	2.60225	6.54924	3.56831	10.2454	17.5625	10.3508	0.771481	0.24355	ydjY	protein YdjY && -
GQF08_RS10055	422.463	265.906	266.527	187.472	278.508	229.088	221.506	212.046	1508.21	1242.55	0.278972	0.24453	pdeR	cyclic di-GMP phosphodiesterase && PF00563:EAL domain|PF00990:Diguanylate cyclase, GGDEF domain|PF13426:PAS domain
GQF08_RS11610	13.5821	34.2666	21.6697	36.7545	5.3955	15.6683	25.8948	21.2427	23.1018	14.8257	0.645852	0.244539	GQF08_RS11610	YnfA family protein && PF02694:Uncharacterised BCR, YnfA/UPF0060 family
GQF08_RS08855	190.592	198.996	229.723	144.967	234.77	198.697	210.714	232.946	472.508	542.277	-0.199688	0.244937	fabD	ACP S-malonyltransferase && PF00698:Acyl transferase domain
GQF08_RS00300	37.1273	31.1601	29.3213	37.2395	25.8565	22.7712	25.9543	36.4285	77.9902	64.2036	0.286496	0.245265	pldA	phospholipase A && PF02253:Phospholipase A1
GQF08_RS07235	35.8478	42.7893	40.0104	38.459	31.9475	32.9863	34.2296	37.8696	134.102	116.968	0.198469	0.24566	GQF08_RS07235	putative acyl-CoA thioester hydrolase && PF01095:Pectinesterase
GQF08_RS14720	19.3468	27.8623	19.1912	34.2926	19.2973	9.9624	26.8813	16.2806	32.1304	23.1092	0.490253	0.246044	ccmE	cytochrome c maturation protein CcmE && PF03100:CcmE
GQF08_RS00945	5.97141	17.6822	5.23992	31.5078	3.5126	9.32609	10.5507	12.8417	35.2948	21.1712	0.745191	0.246178	GQF08_RS00945	[formate-C-acetyltransferase]-activating enzyme && PF13353:4Fe-4S single cluster domain|PF04055:Radical SAM superfamily
GQF08_RS10090	78.0683	64.7929	63.153	69.2002	92.3918	73.6109	74.7153	73.451	181.675	207.39	-0.190568	0.246279	sapD	peptide ABC transporter ATP-binding protein SapD && PF08352:Oligopeptide/dipeptide transporter, C-terminal region|PF00005:ABC transporter
GQF08_RS13710	2.70979	5.6604	2.37784	14.6128	0	3.05654	0.902056	6.79874	7.53611	3.1966	1.25613	0.246359	GQF08_RS13710	RadC family protein && PF04002:RadC-like JAB domain
GQF08_RS00995	329.694	256.967	327.998	220.248	397.005	307.192	320.042	289.122	1057	1223.2	-0.211292	0.246392	sthA	Si-specific NAD(P)(+) transhydrogenase && PF02852:Pyridine nucleotide-disulphide oxidoreductase, dimerisation domain|PF07992:Pyridine nucleotide-disulphide oxidoreductase
GQF08_RS05420	5.41959	27.4934	7.92615	47.93	2.96028	13.3724	16.237	17.9681	52.7564	30.0351	0.816983	0.246519	GQF08_RS05420	carbamate kinase && PF00696:Amino acid kinase family
GQF08_RS20005	9.2323	10.2854	11.1619	20.8437	7.17207	11.9757	7.99062	11.692	67.4069	50.8011	0.414094	0.246641	aaeB	p-hydroxybenzoic acid efflux pump subunit AaeB && PF04632:Fusaric acid resistance protein family
GQF08_RS12290	89.7243	32.1295	15.7466	11.6123	68.6128	75.904	71.6834	57.8864	4.46369	8.19929	-0.925334	0.24695	GQF08_RS12290	phenylalanyl--tRNA ligase operon leader peptide && -
GQF08_RS01640	2.32046	18.6961	10.181	22.5239	5.70365	8.83366	11.5868	6.23776	24.8561	14.9733	0.737884	0.247006	GQF08_RS01640	D-allulose-6-phosphate 3-epimerase && PF00834:Ribulose-phosphate 3 epimerase family
GQF08_RS03015	34.5243	30.3833	28.7547	49.9834	23.013	32.6717	31.5563	27.0556	65.8898	52.4274	0.333486	0.247381	creB	two-component system response regulator CreB && PF00486:Transcriptional regulatory protein, C terminal|PF00072:Response regulator receiver domain
GQF08_RS12050	175.843	131.07	167.988	88.2318	189.899	173.657	166.061	145.257	600.845	720.068	-0.262681	0.24783	GQF08_RS12050	FAD-NAD(P)-binding protein && PF13454:FAD-NAD(P)-binding
GQF08_RS22535	374.957	364.504	457.004	273.477	446.231	392.958	430.152	412.75	1506.82	1724.29	-0.194959	0.247959	atpA	F0F1 ATP synthase subunit alpha && PF00006:ATP synthase alpha/beta family, nucleotide-binding domain|PF02874:ATP synthase alpha/beta family, beta-barrel domain|PF00306:ATP synthase alpha/beta chain, C terminal domain
GQF08_RS03230	3.66578	9.37632	6.43344	18.2995	1.71627	6.20227	8.89069	5.63097	19.3614	11.5016	0.76	0.24852	GQF08_RS03230	electron transfer flavoprotein FixA && PF01012:Electron transfer flavoprotein domain
GQF08_RS18575	23.4372	31.1546	41.7555	55.8402	27.1555	19.5268	36.8819	33.9834	115.031	88.8485	0.380149	0.248804	hemW	radical SAM family heme chaperone HemW && PF06969:HemN C-terminal domain|PF04055:Radical SAM superfamily
GQF08_RS08300	4.60427	10.7803	4.35104	14.439	1.16074	7.19091	7.07402	5.33164	25.8991	15.7308	0.719994	0.248948	GQF08_RS08300	polysaccharide export protein && PF02563:Polysaccharide biosynthesis/export protein|PF10531:SLBB domain
GQF08_RS19855	4.77565	20.2105	11.048	21.3517	4.74282	8.81466	13.0071	11.2038	35.4784	23.35	0.610085	0.249371	GQF08_RS19855	TIGR01212 family radical SAM protein && PF16199:Radical_SAM C-terminal domain|PF04055:Radical SAM superfamily
GQF08_RS06725	15.572	22.9022	23.4247	20.8734	13.3661	18.8192	16.6619	9.568	19.9741	14.0964	0.494926	0.249653	ybfE	LexA regulated protein && PF01402:Ribbon-helix-helix protein, copG family
GQF08_RS19190	3.78565	8.1804	7.33111	23.1458	3.99298	6.18423	9.51664	8.42188	87.2693	57.8103	0.600093	0.24989	ebgA	beta-galactosidase subunit alpha && PF02836:Glycosyl hydrolases family 2, TIM barrel domain|PF02837:Glycosyl hydrolases family 2, sugar binding domain|PF16353:Domain of unknown function(DUF4981)|PF02929:Beta galactosidase small chain|PF00703:Glycosyl hydrolases family 2
GQF08_RS14245	14.2967	8.38545	7.78679	17.227	3.76993	11.6775	9.35429	7.42133	25.9682	17.5439	0.560387	0.249959	GQF08_RS14245	glycoside hydrolase family 25 protein && PF01183:Glycosyl hydrolases family 25
GQF08_RS04425	7.19286	11.0183	5.47017	23.4798	5.06389	8.24848	9.8969	9.45295	79.1941	54.8473	0.535788	0.250009	GQF08_RS04425	fimbrial biogenesis outer membrane usher protein && PF16967:E-set like domain|PF15976:CS1-pili formation C-terminal
GQF08_RS08630	89.9763	71.073	80.9447	63.1174	95.8156	77.3965	90.611	92.6833	108.312	126.557	-0.227962	0.250085	ymdB	O-acetyl-ADP-ribose deacetylase && PF01661:Macro domain
GQF08_RS08740	63.7975	68.0666	54.4485	71.8229	63.4891	54.71	52.8025	54.0336	158.561	138.229	0.201536	0.250724	GQF08_RS08740	Gfo/Idh/MocA family oxidoreductase && PF01408:Oxidoreductase family, NAD-binding Rossmann fold
GQF08_RS20895	268.427	201.834	256.363	137.494	266.508	265.832	255.402	234.241	1554.45	1838.43	-0.242767	0.250973	malT	HTH-type transcriptional regulator MalT && PF00196:Bacterial regulatory proteins, luxR family
GQF08_RS10065	39.6456	40.3487	43.2116	29.7059	31.685	29.126	34.7998	36.1229	196.697	169.455	0.212984	0.25102	rnb	exoribonuclease II && PF00575:S1 RNA binding domain|PF00773:RNB domain|PF08206:Ribonuclease B OB domain
GQF08_RS13510	66.4136	97.2548	86.0661	77.7	98.0183	85.9501	90.4827	101.68	199.822	229.539	-0.198173	0.251527	GQF08_RS13510	DUF808 domain-containing protein && PF05661:Protein of unknown function (DUF808)
GQF08_RS17325	24.5187	32.9248	29.9342	56.0495	25.6206	25.7022	28.7443	34.388	144.451	115.272	0.332182	0.251868	norR	nitric oxide reductase transcriptional regulator NorR && PF01590:GAF domain|PF00158:Sigma-54 interaction domain
GQF08_RS16045	2.03919	18.8639	18.7886	71.6972	5.56922	15.5258	23.4193	17.1759	87.9699	48.7202	0.855705	0.252978	eutG	ethanolamine utilization ethanol dehydrogenase EutG && PF00465:Iron-containing alcohol dehydrogenase
GQF08_RS10990	22.9973	25.2669	26.1424	25.5358	29.691	26.9717	33.6668	25.5712	102.649	119.039	-0.211637	0.253856	narH	nitrate reductase subunit beta && PF14711:Respiratory nitrate reductase beta C-terminal|PF13247:4Fe-4S dicluster domain
GQF08_RS01330	15.2108	22.925	13.8543	31.7719	10.517	15.9626	18.8438	19.2541	116.767	90.0234	0.379456	0.253917	GQF08_RS01330	YjbH domain-containing protein && PF06082:Exopolysaccharide biosynthesis protein YbjH
GQF08_RS20860	9.64613	29.6074	15.3167	39.5334	6.5234	14.3777	19.7252	22.226	54.9884	36.727	0.588234	0.254084	rpnA	recombination-promoting nuclease RpnA && PF04754:Putative transposase, YhgA-like
GQF08_RS14915	33.2508	43.9418	51.4081	30.7385	20.7568	30.8081	36.3688	28.9432	27.0109	19.8128	0.438396	0.254845	yfaE	ferredoxin-like diferric-tyrosyl radical cofactor maintenance protein YfaE && PF00111:2Fe-2S iron-sulfur cluster binding domain
GQF08_RS06730	44.8621	48.1943	40.2928	41.3261	36.3244	44.6494	36.8959	27.2407	88.8319	73.7965	0.260381	0.255059	ybfF	esterase && PF12697:Alpha/beta hydrolase family
GQF08_RS20550	1140.23	788.355	886.047	572.952	1203.09	976.735	947.667	890.334	1330.92	1578.53	-0.246828	0.255122	slyD	peptidylprolyl isomerase && PF00254:FKBP-type peptidyl-prolyl cis-trans isomerase
GQF08_RS08055	2.11392	11.9855	15.7672	56.0856	4.61866	14.9026	12.3147	16.29	65.4814	36.6641	0.840959	0.25542	ssuD	FMNH2-dependent alkanesulfonate monooxygenase && PF00296:Luciferase-like monooxygenase
GQF08_RS12170	0.956776	10.5639	2.79857	17.955	1.04522	4.85642	4.14048	6.85858	27.1623	14.2238	0.940067	0.255447	GQF08_RS12170	MFS transporter && PF07690:Major Facilitator Superfamily
GQF08_RS13040	67.2932	60.2428	64.418	83.1335	73.5137	56.928	18.3281	19.734	12.0695	7.39315	0.708625	0.255661	GQF08_RS13040	hypothetical protein && -
GQF08_RS15030	28.8399	29.0457	18.9803	21.7731	13.1274	28.464	14.4007	11.629	22.0325	15.1042	0.522098	0.255999	arnE	4-amino-4-deoxy-L-arabinose-phosphoundecaprenol flippase subunit ArnE && PF00892:EamA-like transporter family
GQF08_RS20080	9.96936	13.3873	10.2061	7.52649	1.81515	5.62252	11.6154	1.78662	6.6376	3.36645	0.955146	0.256695	GQF08_RS20080	YhdT family protein && PF06196:Protein of unknown function (DUF997)
GQF08_RS16860	27.9212	33.4214	29.1808	41.2115	21.5914	28.3977	28.8237	31.7093	112.708	94.5592	0.257771	0.256828	GQF08_RS16860	HlyC/CorC family transporter && PF01595:Domain of unknown function DUF21|PF03471:Transporter associated domain
GQF08_RS12660	12.6457	21.0243	15.0597	46.761	10.8544	10.6979	13.5308	27.195	28.3756	18.5063	0.635116	0.256924	GQF08_RS12660	DUF441 domain-containing protein && PF04284:Protein of unknown function (DUF441)
GQF08_RS08705	26.2608	14.6934	20.1634	19.1178	23.3092	29.1583	24.5865	35.2966	13.1213	18.3733	-0.492672	0.257362	dinI	DNA damage-inducible protein I && PF06183:DinI-like family
GQF08_RS03110	139.227	147.651	140.968	102.801	126.748	112.95	105.885	120.533	398.974	350.455	0.18539	0.257551	dnaJ	molecular chaperone DnaJ && PF00684:DnaJ central domain|PF01556:DnaJ C terminal domain|PF00226:DnaJ domain
GQF08_RS04770	719.196	391.578	535.139	277.607	808.651	585.291	499.823	538.163	245.513	310.404	-0.340767	0.257698	yaiA	protein YaiA && PF16362:YaiA protein
GQF08_RS20410	987.398	851.509	1131.03	728.56	1311.94	926.175	1027.43	1010.23	767.107	886.84	-0.209608	0.25792	rpsJ	30S ribosomal protein S10 && PF00338:Ribosomal protein S10p/S20e
GQF08_RS01715	1.38037	30.8938	25.4368	114.783	8.29385	29.7777	19.2994	32.6539	67.082	35.0102	0.94137	0.25825	phnH	phosphonate C-P lyase system protein PhnH && PF05845:Bacterial phosphonate metabolism protein (PhnH)
GQF08_RS21600	15.8337	9.44986	18.5254	27.3231	5.76578	8.92989	18.4479	5.67514	7.2349	3.94829	0.881242	0.258302	hokA	type I toxin-antitoxin system toxin HokA && PF01848:Hok/gef family
GQF08_RS01925	10.2787	26.7426	23.6763	67.3458	14.3869	25.2711	28.8701	18.3054	106.996	72.5602	0.564008	0.258356	GQF08_RS01925	L-methionine/branched-chain amino acid exporter YjeH && PF13520:Amino acid permease
GQF08_RS13970	4.123	9.22757	7.23586	20.9631	3.53895	8.22155	7.05854	8.54996	37.8687	24.9444	0.610901	0.258807	cpsG	phosphomannomutase CpsG && PF02880:Phosphoglucomutase/phosphomannomutase, alpha/beta/alpha domain III|PF00408:Phosphoglucomutase/phosphomannomutase, C-terminal domain|PF02879:Phosphoglucomutase/phosphomannomutase, alpha/beta/alpha domain II|PF02878:Phosphoglucomutase/phosphomannomutase, alpha/beta/alpha domain I
GQF08_RS13180	3.91999	8.96819	5.73299	26.4941	4.28235	5.15853	8.26447	9.83507	27.8022	16.9717	0.72828	0.259485	GQF08_RS13180	motility protein MotB && PF00691:OmpA family|PF13677:Membrane MotB of proton-channel complex MotA/MotB
GQF08_RS17170	4.5494	16.6304	9.98025	60.5966	4.55578	10.9045	17.7946	19.5672	64.9626	37.3974	0.802687	0.259524	proW	glycine betaine/L-proline ABC transporter permease ProW && PF00528:Binding-protein-dependent transport system inner membrane component
GQF08_RS08915	301.217	248.621	336.49	156.213	361.734	301.809	310.415	285.986	261.976	316.606	-0.275843	0.259723	GQF08_RS08915	YcfL family protein && PF07233:Protein of unknown function (DUF1425)
GQF08_RS20460	2.74666	12.9092	1.2051	19.9957	2.25042	4.64719	5.48597	6.64512	14.4068	7.43811	0.966709	0.259891	gspJ	type II secretion system minor pseudopilin GspJ && PF07963:Prokaryotic N-terminal methylation motif
GQF08_RS22235	30.0317	26.8852	43.9213	16.5547	53.4645	45.166	27.7699	33.488	28.3286	38.5833	-0.455014	0.260413	GQF08_RS22235	DUF202 domain-containing protein && PF02656:Domain of unknown function (DUF202)
GQF08_RS16345	157.017	140.567	193.552	93.1404	210.331	203.992	153.074	154.766	83.8974	103.697	-0.312359	0.260913	GQF08_RS16345	DUF1407 domain-containing protein && PF07191:zinc-ribbons
GQF08_RS06700	2.58268	8.99147	4.2808	12.6275	1.88095	6.55461	5.15845	4.31988	26.6408	16.7556	0.671848	0.26096	chiP	chitoporin && PF03573:outer membrane porin, OprD family
GQF08_RS19200	4.78655	8.31805	5.68262	10.5677	3.69106	5.47843	6.46725	5.75231	27.9837	20.39	0.46656	0.261072	GQF08_RS19200	amino acid permease && PF13520:Amino acid permease
GQF08_RS09380	273.895	217.72	208.85	151.266	207.902	190.16	158.93	168.074	484.11	412.115	0.230244	0.261152	kdsA	3-deoxy-8-phosphooctulonate synthase && PF00793:DAHP synthetase I family
GQF08_RS00720	15.9188	11.2281	13.1222	30.5916	14.2285	14.6911	12.5253	10.3739	39.4281	28.8329	0.461302	0.262053	rhaS	HTH-type transcriptional activator RhaS && PF12833:Helix-turn-helix domain|PF02311:AraC-like ligand binding domain
GQF08_RS01305	13.7577	21.6874	14.6968	31.9338	13.3958	15.4338	17.9208	17.0443	73.6589	57.2526	0.371875	0.262208	lysC	lysine-sensitive aspartokinase 3 && PF01842:ACT domain|PF00696:Amino acid kinase family
GQF08_RS01120	777.217	615.949	736.948	373.792	816.9	768.528	717.47	672.498	7031.01	8354.97	-0.249046	0.262736	rpoC	DNA-directed RNA polymerase subunit beta' && PF04998:RNA polymerase Rpb1, domain 5|PF05000:RNA polymerase Rpb1, domain 4|PF04997:RNA polymerase Rpb1, domain 1|PF00623:RNA polymerase Rpb1, domain 2|PF04983:RNA polymerase Rpb1, domain 3
GQF08_RS16505	11.0757	16.5255	13.2531	23.4563	11.3662	13.3447	13.7423	11.9093	51.4308	40.2763	0.361979	0.263051	GQF08_RS16505	phenylpropionate dioxygenase ferredoxin reductase subunit && PF14759:Reductase C-terminal|PF07992:Pyridine nucleotide-disulphide oxidoreductase
GQF08_RS16960	3.43834	14.9508	3.87918	18.4356	3.21958	5.40193	6.37694	9.50689	22.2425	13.3909	0.744282	0.263155	GQF08_RS16960	DUF945 domain-containing protein && PF06067:Domain of unknown function (DUF932)
GQF08_RS21065	5.65489	14.681	9.92434	25.6154	8.64867	10.5245	10.7299	7.90466	26.5214	17.9455	0.576359	0.263354	livF	high-affinity branched-chain amino acid ABC transporter ATP-binding protein LivF && PF00005:ABC transporter
GQF08_RS07895	1252.66	926.204	1086.64	586.299	1295.43	1123.6	1110.93	1047.62	5845.83	6947.32	-0.249214	0.263603	pflB	formate C-acetyltransferase && PF02901:Pyruvate formate lyase-like|PF01228:Glycine radical
GQF08_RS03860	35.123	60.6602	49.9128	103.988	40.4071	49.697	55.8733	49.4641	215.613	168.773	0.356802	0.263727	tilS	tRNA lysidine(34) synthetase TilS && PF01171:PP-loop family|PF11734:TilS substrate C-terminal domain|PF09179:TilS substrate binding domain
GQF08_RS14805	136.861	89.94	114.108	80.4684	161.937	127.647	118.126	96.2056	298.33	356.766	-0.260147	0.264226	ada	bifunctional DNA-binding transcriptional regulator/O6-methylguanine-DNA methyltransferase Ada && PF12833:Helix-turn-helix domain|PF01035:6-O-methylguanine DNA methyltransferase, DNA binding domain|PF02870:6-O-methylguanine DNA methyltransferase, ribonuclease-like domain|PF02805:Metal binding domain of Ada
GQF08_RS18135	135.721	99.5581	115.909	79.7489	140.581	119.04	128.06	111.038	509.643	589.805	-0.212535	0.264341	GQF08_RS18135	sigma-54-dependent transcriptional regulator && PF13188:PAS domain|PF02954:Bacterial regulatory protein, Fis family|PF00158:Sigma-54 interaction domain
GQF08_RS09720	15.4525	17.4035	20.5581	22.2569	16.8809	13.494	15.9296	14.4716	40.7465	32.7261	0.327535	0.264894	GQF08_RS09720	antitermination protein && PF03589:Antitermination protein
GQF08_RS18500	15.2939	19.1682	40.2612	37.608	16.7077	23.2887	15.2734	13.156	9.85714	6.00441	0.719159	0.265406	yqgB	acid stress response protein YqgB && PF11036:Virulence promoting factor
GQF08_RS03675	35.9234	49.3719	42.1784	67.7748	48.0879	38.9507	40.423	32.0987	103.578	84.6455	0.298537	0.265683	fhuC	Fe3+-hydroxamate ABC transporter ATP-binding protein FhuC && PF00005:ABC transporter
GQF08_RS12720	417.305	299.258	346.63	172.488	488.341	377.425	344.743	308.696	759.022	933.178	-0.298994	0.265729	GQF08_RS12720	LysR family transcriptional regulator && PF03466:LysR substrate binding domain|PF00126:Bacterial regulatory helix-turn-helix protein, lysR family
GQF08_RS01970	205.689	189.822	209.46	129.817	245.508	214.823	200.341	199.326	155.333	181.803	-0.231697	0.265731	GQF08_RS01970	quaternary ammonium compound-resistance protein SugE && PF00893:Small Multidrug Resistance protein
GQF08_RS14645	1549.5	971.219	1214.89	613.433	1848.71	1323.7	1154.73	1089.77	997.443	1242.36	-0.317432	0.266082	GQF08_RS14645	hypothetical protein && PF13989:YejG-like protein
GQF08_RS09965	116.5	87.6259	90.0918	61.9629	70.8986	74.2539	77.0313	77.22	179.716	151.069	0.245318	0.266248	GQF08_RS09965	YciK family oxidoreductase && PF00106:short chain dehydrogenase
GQF08_RS22075	4.57333	18.7162	2.2932	19.8706	2.8549	4.42159	9.78687	8.43006	18.6737	10.4735	0.844822	0.266395	GQF08_RS22075	trimeric intracellular cation channel family protein && PF03458:UPF0126 domain
GQF08_RS03030	2566.72	1679.24	1946.91	1095.03	2819.97	2240.44	2014.41	1799.56	3473.74	4229.93	-0.28438	0.266928	arcA	two-component system response regulator ArcA && PF00486:Transcriptional regulatory protein, C terminal|PF00072:Response regulator receiver domain
GQF08_RS05245	96.0641	106.345	107.916	107.014	98.9574	88.085	92.2333	103.814	694.981	637.947	0.125311	0.26736	copA	copper-exporting P-type ATPase CopA && PF00702:haloacid dehalogenase-like hydrolase|PF00122:E1-E2 ATPase|PF00403:Heavy-metal-associated domain
GQF08_RS16625	22.708	22.3122	28.1884	28.6724	29.6475	32.3295	27.1025	34.5413	49.3738	59.9094	-0.273243	0.26795	recO	DNA repair protein RecO && PF02565:Recombination protein O C terminal|PF11967:Recombination protein O N terminal
GQF08_RS11480	7.50681	26.4012	15.0565	48.5774	6.44343	20.4124	23.5613	11.5312	48.8273	31.0099	0.657996	0.268666	GQF08_RS11480	antitermination protein && PF03589:Antitermination protein
GQF08_RS15920	55.365	64.071	46.2129	59.7121	40.8136	43.7908	56.1899	52.272	134.384	115.126	0.224741	0.268876	murQ	N-acetylmuramic acid 6-phosphate etherase && PF01380:SIS domain
GQF08_RS21060	1401.66	1027.56	1143.87	624.724	1413.67	1248.53	1128.22	1215.42	3675.23	4382.66	-0.254232	0.2693	ugpB	sn-glycerol-3-phosphate ABC transporter substrate-binding protein UgpB && PF13416:Bacterial extracellular solute-binding protein
GQF08_RS00340	14.8152	25.8868	18.3258	48.975	13.0648	20.9894	22.104	24.5672	162.407	121.389	0.423633	0.269305	metE	5-methyltetrahydropteroyltriglutamate--homocysteine S-methyltransferase && PF01717:Cobalamin-independent synthase, Catalytic domain|PF08267:Cobalamin-independent synthase, N-terminal domain
GQF08_RS22485	57.2827	61.7365	61.0019	46.0653	50.4267	45.6365	41.6548	55.016	109.116	93.0189	0.228228	0.269411	phoU	phosphate signaling complex protein PhoU && PF01895:PhoU domain
GQF08_RS15490	2.78936	9.98845	5.81319	12.1839	3.0472	7.66906	5.57125	3.74912	23.6909	15.4244	0.620024	0.269655	intS	prophage integrase IntS && PF13356:Arm DNA-binding domain|PF00589:Phage integrase family
GQF08_RS21685	12.7772	21.3519	24.6664	51.2632	11.1666	14.4122	29.7735	19.2344	34.68	23.5026	0.573344	0.269685	GQF08_RS21685	4Fe-4S dicluster domain-containing protein && PF13247:4Fe-4S dicluster domain
GQF08_RS19055	5.34459	6.74198	5.32941	17.4499	4.51167	5.75446	9.46182	3.9183	38.5219	26.1258	0.569285	0.269943	GQF08_RS19055	flotillin family protein && PF15975:Flotillin|PF01145:SPFH domain / Band 7 family
GQF08_RS08515	2.83165	8.05226	3.21558	12.0722	2.72947	4.22733	4.15861	6.44774	42.1736	28.3016	0.584874	0.270088	pgaA	poly-beta-1%2C6 N-acetyl-D-glucosamine export porin PgaA && -
GQF08_RS13780	41.9391	54.9524	26.4302	47.617	32.4876	44.5103	26.2721	34.0267	120.341	96.6567	0.3146	0.270257	yeeE	transport protein YeeE && PF04143:Sulphur transport
GQF08_RS08780	4.67546	5.97944	4.10272	11.6699	2.18899	4.52034	5.66975	5.38645	21.2402	14.2784	0.585271	0.270427	GQF08_RS08780	flagellar hook protein FlgE && PF06429:Flagellar basal body rod FlgEFG protein C-terminal|PF00460:Flagella basal body rod protein|PF07559:Flagellar basal body protein FlaE
GQF08_RS11745	33.0858	26.1052	22.6358	21.4102	18.3784	21.8224	25.2012	16.2806	49.4133	39.0965	0.326595	0.270533	rstA	two-component system response regulator RstA && PF00486:Transcriptional regulatory protein, C terminal|PF00072:Response regulator receiver domain
GQF08_RS08210	3867.46	2543.84	2851.1	1786.21	3972.51	3221.27	3063.45	2921.63	2335.67	2786	-0.254739	0.270554	hspQ	heat shock protein HspQ && PF08755:Hemimethylated DNA-binding protein YccV like
GQF08_RS08710	21.5955	17.6068	26.3948	19.7143	20.2215	12.7232	19.641	16.5864	59.3786	48.1453	0.30668	0.270815	pyrC	dihydroorotase && PF01979:Amidohydrolase family
GQF08_RS03175	24.2697	31.9978	34.0746	48.8288	30.8516	26.5042	22.0338	33.2135	84.6536	68.4932	0.315699	0.271146	rihC	ribonucleoside hydrolase RihC && PF01156:Inosine-uridine preferring nucleoside hydrolase
GQF08_RS22340	86.4134	71.1355	74.9562	68.4526	85.7208	88.2279	82.3301	81.7031	162.657	182.667	-0.172033	0.271169	yidA	sugar-phosphatase && PF08282:haloacid dehalogenase-like hydrolase
GQF08_RS13895	38.2581	31.8033	36.5689	22.9888	35.8239	44.5021	39.5714	37.4646	50.9252	61.8249	-0.293063	0.271377	GQF08_RS13895	LPS biosynthesis protein && PF00132:Bacterial transferase hexapeptide (six repeats)
GQF08_RS06920	820.772	641.704	806.647	417.274	917.111	765.097	789.323	704.416	3155.6	3730.66	-0.24179	0.271483	sdhA	succinate dehydrogenase flavoprotein subunit && PF00890:FAD binding domain|PF02910:Fumarate reductase flavoprotein C-term
GQF08_RS19560	261.393	195.702	207.528	116.794	257.51	256.67	214.429	211.637	269.604	324.403	-0.270543	0.271647	yhbO	protein/nucleic acid deglycase && PF01965:DJ-1/PfpI family
GQF08_RS17610	22.0633	19.7517	19.3606	29.9826	20.4874	21.4647	13.2203	10.6758	22.1796	16.0214	0.471246	0.271807	queD	6-carboxytetrahydropterin synthase QueD && PF01242:6-pyruvoyl tetrahydropterin synthase
GQF08_RS19800	410.272	317.408	337.79	229.437	414.997	381.357	343.965	357.9	480.34	555.757	-0.212568	0.27209	lptA	lipopolysaccharide ABC transporter substrate-binding protein LptA && PF03968:OstA-like protein
GQF08_RS13455	0	9.60393	1.71159	11.991	1.06542	2.47513	4.86979	1.04867	6.41436	2.60329	1.30844	0.272473	fliN	flagellar motor switch protein FliN && PF01052:Type III flagellar switch regulator (C-ring) FliN C-term|PF16973:Flagellar motor switch protein FliN N-terminal
GQF08_RS19360	9.76121	17.2122	8.56547	31.3915	5.17019	14.0131	12.7021	14.3126	60.734	41.921	0.539364	0.272536	GQF08_RS19360	L-serine dehydratase TdcG && PF03313:Serine dehydratase alpha chain|PF03315:Serine dehydratase beta chain
GQF08_RS03570	35.1238	30.2684	29.957	32.7127	35.8603	38.3223	34.4211	37.4144	104.713	119.395	-0.190786	0.273232	GQF08_RS03570	polysaccharide deacetylase family protein && PF01522:Polysaccharide deacetylase
GQF08_RS20635	13.0143	27.4219	19.3583	28.2434	15.6043	18.2599	17.9103	19.9667	148.889	121.328	0.29915	0.273256	GQF08_RS20635	nitrite reductase large subunit && PF07992:Pyridine nucleotide-disulphide oxidoreductase|PF03460:Nitrite/Sulfite reductase ferredoxin-like half domain|PF04324:BFD-like [2Fe-2S] binding domain|PF01077:Nitrite and sulphite reductase 4Fe-4S domain
GQF08_RS08330	0	28.8487	4.99013	49.0661	2.07081	6.41442	17.0374	10.1913	11.7391	5.057	1.22641	0.273393	cspH	cold shock-like protein CspH && PF00313:'Cold-shock' DNA-binding domain
GQF08_RS01260	4706.81	4039.73	5282.18	2706.67	5058.76	4502.42	4771.58	5179.17	14518.5	16927.3	-0.221508	0.273595	aceA	isocitrate lyase && PF00463:Isocitrate lyase family
GQF08_RS00395	69.3574	53.9598	53.6158	56.6367	47.8064	45.4027	51.9485	52.3819	75.9279	64.2153	0.240296	0.273719	rfaH	transcription/translation regulatory transformer protein RfaH && PF02357:Transcription termination factor nusG
GQF08_RS16390	7.157	19.2214	14.705	43.7156	8.00927	14.6196	20.5706	15.2036	130.389	89.8024	0.541464	0.273816	pbpC	peptidoglycan glycosyltransferase PbpC && PF00912:Transglycosylase|PF00905:Penicillin binding protein transpeptidase domain|PF06832:Penicillin-Binding Protein C-terminus Family
GQF08_RS09845	26.3321	48.4562	26.3157	58.2193	24.7709	34.6518	35.0625	27.5275	58.4648	44.7734	0.389911	0.274129	GQF08_RS09845	recombinase family protein && PF02796:Helix-turn-helix domain of resolvase|PF00239:Resolvase, N terminal domain
GQF08_RS17555	11.3336	65.9501	18.6473	131.097	17.0242	26.3667	48.1033	42.6531	43.013	25.4157	0.76701	0.274209	cas2	type I-E CRISPR-associated endoribonuclease Cas2 && PF09707:CRISPR-associated protein (Cas_Cas2CT1978)
GQF08_RS13700	7.63519	21.085	10.1066	37.4329	9.33058	15.1078	14.733	15.0282	158.171	112.416	0.495644	0.274446	ag43	autotransporter adhesin Ag43 && PF16168:Adhesin of bacterial autotransporter system, probable stalk|PF13018:Extended Signal Peptide of Type V secretion system|PF03797:Autotransporter beta-domain
GQF08_RS09890	13.9009	28.283	21.0694	51.1105	11.0443	22.985	25.8716	21.062	48.5809	34.3924	0.504882	0.275355	ompW	outer membrane protein OmpW && PF03922:OmpW family
GQF08_RS00295	193.252	132.843	138.54	111.098	147.97	113.856	113.728	108.537	179.12	150.608	0.247045	0.275359	GQF08_RS00295	thioesterase family protein && PF03061:Thioesterase superfamily
GQF08_RS19620	402.058	292.584	375.53	220.299	441.702	358.199	356.781	349.392	1832.42	2138.57	-0.223345	0.275864	pnp	polyribonucleotide nucleotidyltransferase && PF03726:Polyribonucleotide nucleotidyltransferase, RNA binding domain|PF03725:3' exoribonuclease family, domain 2|PF00013:KH domain|PF01138:3' exoribonuclease family, domain 1|PF00575:S1 RNA binding domain
GQF08_RS04600	62.452	58.0758	56.9257	46.0524	79.8602	63.4809	53.6658	62.9879	123.917	144.147	-0.221146	0.276204	GQF08_RS04600	S-formylglutathione hydrolase FrmB && PF00756:Putative esterase
GQF08_RS13570	67.2932	60.2428	56.8215	47.6543	54.7885	41.8904	41.2095	57.3403	98.0942	82.5423	0.248152	0.276256	msrQ	protein-methionine-sulfoxide reductase heme-binding subunit MsrQ && PF01794:Ferric reductase like transmembrane component
GQF08_RS15685	3.71786	5.32533	6.1986	26.2239	4.06153	6.91943	8.53963	5.99652	29.9361	18.422	0.712168	0.276359	ypdF	aminopeptidase && PF00557:Metallopeptidase family M24|PF01321:Creatinase/Prolidase N-terminal domain
GQF08_RS14745	38.1663	29.9716	30.5531	42.8962	30.7221	31.1546	26.7475	28.0792	56.7567	46.7818	0.282756	0.27657	napC	cytochrome c-type protein NapC && PF03264:NapC/NirT cytochrome c family, N-terminal region
GQF08_RS13925	65.0043	62.7017	44.5886	51.8406	45.5085	46.4719	43.4306	56.1144	131.418	112.298	0.22501	0.276665	rfbA	glucose-1-phosphate thymidylyltransferase RfbA && PF00483:Nucleotidyl transferase
GQF08_RS10435	38.0648	32.8597	29.8231	30.7902	34.1579	24.1513	17.6493	23.3884	25.9707	19.6149	0.405565	0.276974	ydaS	toxin YdaS && PF15943:Putative antitoxin of bacterial toxin-antitoxin system, YdaS/YdaT
GQF08_RS19145	897.17	740.575	933.064	479.717	1087.38	857.814	837.96	815.736	3735.43	4406.91	-0.238696	0.277126	rpoD	RNA polymerase sigma factor RpoD && PF04539:Sigma-70 region 3|PF03979:Sigma-70 factor, region 1.1|PF04545:Sigma-70, region 4|PF04542:Sigma-70 region 2|PF04546:Sigma-70, non-essential region|PF00140:Sigma-70 factor, region 1.2
GQF08_RS14190	17.4536	27.4305	18.0383	31.8753	14.8299	13.7808	22.0783	23.7718	65.603	51.5293	0.357821	0.277198	gatD	galactitol-1-phosphate 5-dehydrogenase && PF08240:Alcohol dehydrogenase GroES-like domain|PF00107:Zinc-binding dehydrogenase
GQF08_RS07400	7.4279	6.80799	7.29393	18.6545	7.72811	8.07914	7.77119	6.46563	60.9871	45.5975	0.428786	0.277256	GQF08_RS07400	catecholate siderophore receptor Fiu && PF07715:TonB-dependent Receptor Plug Domain|PF00593:TonB dependent receptor
GQF08_RS10070	13.6018	13.4585	11.3074	15.5191	12.513	10.9011	9.29405	10.7767	40.408	32.6079	0.315696	0.277516	GQF08_RS10070	CMD domain-containing protein && -
GQF08_RS01935	552.319	579.824	695.26	404.844	487.145	485.91	475.931	512.437	2444.06	2147.54	0.18627	0.277536	groL	chaperonin GroEL && PF00118:TCP-1/cpn60 chaperonin family
GQF08_RS07545	4.12525	9.3865	7.08899	15.9057	3.19217	7.56132	7.38119	7.76254	57.0071	40.4401	0.500807	0.278018	GQF08_RS07545	EAL domain-containing protein && PF00563:EAL domain|PF17153:Periplasmic sensor domain, extracellular
GQF08_RS09840	17.1362	21.3737	19.4298	24.6699	13.8824	16.4513	20.1898	19.6681	115.161	97.8498	0.239853	0.278246	GQF08_RS09840	hypothetical protein && -
GQF08_RS06795	0.964777	13.1714	7.19603	39.332	2.37141	8.36577	13.0071	9.59586	67.5093	37.1021	0.86721	0.278538	kdpA	potassium-transporting ATPase subunit KdpA && PF03814:Potassium-transporting ATPase A subunit
GQF08_RS16995	16.5864	16.7577	19.9605	17.0198	16.0488	13.4302	14.9077	15.7965	79.662	68.1743	0.228061	0.27878	GQF08_RS16995	hypothetical protein && -
GQF08_RS10695	1.35037	6.85036	4.73978	27.3802	0.49173	4.95026	3.59616	11.132	24.0434	12.0276	1.00972	0.279298	GQF08_RS10695	phosphatidate cytidylyltransferase && PF01148:Cytidylyltransferase family
GQF08_RS13645	16.7133	13.3873	13.8941	19.9231	10.0901	17.4877	11.8594	9.93149	39.0068	30.128	0.367327	0.279413	nac	nitrogen assimilation transcriptional regulator && PF00126:Bacterial regulatory helix-turn-helix protein, lysR family|PF03466:LysR substrate binding domain
GQF08_RS07760	68.8751	59.2624	69.6211	63.7837	79.4958	69.796	68.2969	71.4421	288.446	318.762	-0.144039	0.279516	GQF08_RS07760	ATP-dependent endonuclease && PF11398:Protein of unknown function (DUF2813)
GQF08_RS08805	4.71481	10.3602	10.1551	35.5026	4.21416	10.5154	11.1292	12.4437	38.032	23.9858	0.674256	0.280693	flgJ	flagellar assembly peptidoglycan hydrolase FlgJ && PF10135:Rod binding protein|PF01832:Mannosyl-glycoprotein endo-beta-N-acetylglucosaminidase
GQF08_RS06745	2.44703	15.3345	9.30482	21.1133	8.01968	9.66051	4.8875	7.01653	15.8608	9.73512	0.716478	0.281042	GQF08_RS06745	lipoprotein && -
GQF08_RS03480	44.6662	47.0894	51.5719	43.9265	68.0563	46.4871	50.7692	49.6079	171.038	196.309	-0.197014	0.281125	aroP	aromatic amino acid transporter AroP && PF00324:Amino acid permease
GQF08_RS05260	273.131	239.199	250.093	202.361	216.217	210.969	206.551	225.587	261.678	233.073	0.163833	0.281237	GQF08_RS05260	HTH-type transcriptional regulator CueR && PF13411:MerR HTH family regulatory protein
GQF08_RS04395	20.6731	52.5	42.5751	140.604	35.4894	47.1128	46.7683	50.3557	163.089	114.34	0.515973	0.281289	GQF08_RS04395	xanthine dehydrogenase family protein subunit M && PF03450:CO dehydrogenase flavoprotein C-terminal domain|PF00941:FAD binding domain in molybdopterin dehydrogenase
GQF08_RS16350	393.069	330.783	363.439	200.614	424.014	384.467	334.784	366.948	1261.14	1478.83	-0.230487	0.281298	der	ribosome biogenesis GTPase Der && PF14714:KH-domain-like of EngA bacterial GTPase enzymes, C-terminal|PF01926:50S ribosome-binding GTPase
GQF08_RS03255	36.498	34.7162	54.0456	60.0297	42.3638	28.9464	40.246	38.4274	65.4066	52.9437	0.316598	0.281687	kefF	glutathione-regulated potassium-efflux system oxidoreductase KefF && PF02525:Flavodoxin-like fold
GQF08_RS02100	591.298	472.631	561.181	297.786	662.14	547.682	532.589	521.927	1637.5	1928.26	-0.236335	0.281812	hflX	GTPase HflX && PF16360:GTP-binding GTPase Middle Region|PF13167:GTP-binding GTPase N-terminal|PF01926:50S ribosome-binding GTPase
GQF08_RS18075	0	6.81994	1.48553	4.92975	0	2.14823	0.845323	1.82033	4.19687	1.52647	1.44979	0.28184	GQF08_RS18075	lytic transglycosylase domain-containing protein && PF01464:Transglycosylase SLT domain
GQF08_RS15145	67.9595	63.2252	73.6661	80.1939	72.7858	78.9101	89.1606	100.298	57.4158	68.7179	-0.253197	0.281938	nuoK	NADH-quinone oxidoreductase subunit NuoK && PF00420:NADH-ubiquinone/plastoquinone oxidoreductase chain 4L
GQF08_RS07270	386.187	287.807	328.366	217.731	423.631	356.096	307.898	327.007	1640.02	1901.52	-0.213982	0.282039	uvrB	excinuclease ABC subunit B && PF02151:UvrB/uvrC motif|PF04851:Type III restriction enzyme, res subunit|PF12344:Ultra-violet resistance protein B|PF00271:Helicase conserved C-terminal domain
GQF08_RS04705	34.06	31.6756	31.6286	41.5133	31.4285	31.0516	29.0608	29.1565	112.726	97.9693	0.207162	0.282325	sbmA	peptide antibiotic transporter SbmA && PF05992:SbmA/BacA-like family
GQF08_RS03535	112.719	102.541	105.993	123.984	104.085	102.625	90.4708	107.487	459.071	417.241	0.139546	0.282628	cueO	multicopper oxidase CueO && PF07732:Multicopper oxidase|PF07731:Multicopper oxidase
GQF08_RS09820	5.57746	12.3742	9.78844	28.8738	5.03337	9.43672	11.6243	12.7767	62.6633	43.0247	0.549792	0.282879	GQF08_RS09820	bifunctional 3-(3-hydroxy-phenyl)propionate/3-hydroxycinnamic acid hydroxylase && PF01494:FAD binding domain
GQF08_RS09700	4.82821	12.4268	3.17757	20.6991	3.95589	9.70074	5.42447	5.84056	18.2927	11.0836	0.728356	0.282972	GQF08_RS09700	serine/threonine protein phosphatase && PF00149:Calcineurin-like phosphoesterase
GQF08_RS10210	3.07041	5.49744	4.04143	18.5444	3.35424	3.89621	5.62156	6.05276	16.3404	9.92621	0.742551	0.283032	GQF08_RS10210	sugar phosphate isomerase/epimerase && PF01261:Xylose isomerase-like TIM barrel
GQF08_RS04510	11.8058	29.1702	16.161	37.5872	13.9289	16.7788	18.864	20.8188	53.8398	40.0089	0.437424	0.283235	GQF08_RS04510	helix-turn-helix transcriptional regulator && PF12833:Helix-turn-helix domain|PF12852:Cupin
GQF08_RS08170	147.253	92.1361	123.657	99.3877	150.487	156.05	126.5	109.814	156.782	184.046	-0.235872	0.284145	sulA	cell division inhibitor SulA && PF03846:Cell division inhibitor SulA
GQF08_RS22100	23.4063	16.2394	19.5121	22.7197	21.7345	9.4055	14.6094	17.6176	37.5569	29.0662	0.38215	0.284155	trmH	tRNA (guanosine(18)-2'-O)-methyltransferase TrmH && PF00588:SpoU rRNA Methylase family|PF12105:SpoU, rRNA methylase, C-terminal
GQF08_RS15815	57.5291	29.2946	40.2928	36.8861	41.5136	31.2546	28.4625	31.7808	83.4042	67.6436	0.30004	0.284547	GQF08_RS15815	outer membrane protein && PF03502:Nucleoside-specific channel-forming protein, Tsx
GQF08_RS11845	27.8936	31.2139	36.103	23.014	28.9484	21.2374	23.6778	20.9951	45.5053	36.5117	0.315869	0.285099	rsxB	electron transport complex subunit RsxB && PF14697:4Fe-4S dicluster domain|PF04060:Putative Fe-S cluster
GQF08_RS07020	304.859	246.904	276.46	182.762	334.153	273.427	276.449	275.18	532.287	610.328	-0.198965	0.285327	cpoB	cell division protein CpoB && PF13432:Tetratricopeptide repeat|PF13174:Tetratricopeptide repeat|PF16331:TolA binding protein trimerisation
GQF08_RS21255	23.4939	32.1495	26.2116	49.3016	19.4325	30.9484	29.8308	24.9013	104.89	84.0617	0.323028	0.285535	GQF08_RS21255	NAD(P)/FAD-dependent oxidoreductase && PF03486:HI0933-like protein
GQF08_RS02610	21.8786	26.1151	29.0886	31.9624	17.3825	25.239	24.8288	24.2381	88.2933	74.24	0.25247	0.285583	GQF08_RS02610	MFS transporter && PF07690:Major Facilitator Superfamily
GQF08_RS10810	18.2772	19.6347	15.455	37.6325	11.98	18.5543	18.2527	21.4394	73.5005	56.7222	0.38057	0.286448	ydcO	BenE family transporter YdcO && PF03594:Benzoate membrane transport protein
GQF08_RS15670	28.7055	33.281	33.8607	30.1473	24.6759	26.6726	31.4868	23.782	71.8646	60.8122	0.238916	0.28699	GQF08_RS15670	AraC family transcriptional regulator && PF12833:Helix-turn-helix domain
GQF08_RS13670	19.9661	23.8323	14.2758	42.5891	13.7333	17.5163	16.9854	25.4446	36.5376	26.7434	0.462657	0.287006	cobU	bifunctional adenosylcobinamide kinase/adenosylcobinamide-phosphate guanylyltransferase && PF02283:Cobinamide kinase / cobinamide phosphate guanyltransferase
GQF08_RS04535	62.0982	59.7021	80.1466	61.762	77.0772	68.2727	78.1825	71.9683	292.939	328.255	-0.163871	0.287225	betA	choline dehydrogenase && PF05199:GMC oxidoreductase|PF00732:GMC oxidoreductase
GQF08_RS07880	11.1045	12.7246	10.9135	14.3717	9.21954	11.6486	8.42812	9.0746	29.6788	23.1869	0.356802	0.287937	GQF08_RS07880	LysR family transcriptional regulator && PF00126:Bacterial regulatory helix-turn-helix protein, lysR family|PF03466:LysR substrate binding domain
GQF08_RS07640	24.1451	31.2222	38.451	62.7875	28.3309	31.3955	36.6157	27.4047	94.0094	74.2844	0.346651	0.287988	rimK	30S ribosomal protein S6--L-glutamate ligase && PF08443:RimK-like ATP-grasp domain
GQF08_RS03660	33.8958	45.8143	41.4078	66.2331	37.7552	36.5464	42.3131	42.5215	302.648	257.07	0.239336	0.287992	GQF08_RS03660	ATP-dependent RNA helicase HrpB && PF00271:Helicase conserved C-terminal domain|PF04408:Helicase associated domain (HA2)|PF08482:ATP-dependent helicase C-terminal|PF00270:DEAD/DEAH box helicase
GQF08_RS08575	139.51	128.322	126.741	103.732	126.109	101.36	107.634	105.89	244.471	216.353	0.174397	0.288026	GQF08_RS08575	phosphatase && PF02811:PHP domain
GQF08_RS21440	58.6102	66.0728	53.7163	47.1984	49.7996	52.888	49.4268	43.4148	139.474	120.884	0.200648	0.288058	GQF08_RS21440	2-dehydro-3-deoxygluconokinase && PF00294:pfkB family carbohydrate kinase
GQF08_RS21545	78.0315	70.0697	91.9251	53.1201	83.9412	84.7864	87.6977	79.7991	329.732	378.186	-0.200427	0.288211	eptB	kdo(2)-lipid A phosphoethanolamine 7''-transferase && PF00884:Sulfatase|PF08019:Domain of unknown function (DUF1705)
GQF08_RS17120	1964.96	1243.41	1332.16	686.868	1304.62	1100.61	875.433	952.231	1563.78	1266.27	0.303944	0.288272	alaE	L-alanine exporter AlaE && PF06610:L-alanine exporter
GQF08_RS09725	1.79449	3.21295	1.57466	12.7735	1.96037	1.51808	3.58417	0	2.89512	1.05639	1.48747	0.28828	GQF08_RS09725	hypothetical protein && PF04971:Bacteriophage P21 holin S
GQF08_RS17385	1.88893	16.4875	13.4675	55.9224	5.4168	12.3843	17.9208	16.2488	99.77	59.0788	0.759353	0.288608	GQF08_RS17385	hydrogenase large subunit && PF00329:Respiratory-chain NADH dehydrogenase, 30 Kd subunit|PF00346:Respiratory-chain NADH dehydrogenase, 49 Kd subunit|PF00374:Nickel-dependent hydrogenase
GQF08_RS14600	82.2931	66.2794	72.2122	47.9097	85.6908	74.7399	76.1361	72.8019	262.038	301.705	-0.206806	0.289333	GQF08_RS14600	mannitol dehydrogenase family protein && PF08125:Mannitol dehydrogenase C-terminal domain|PF01232:Mannitol dehydrogenase Rossmann domain
GQF08_RS07845	217.025	162.977	232.637	144.48	255.507	218.995	214.551	184.672	650.787	751.016	-0.207743	0.289504	serS	serine--tRNA ligase && PF02403:Seryl-tRNA synthetase N-terminal domain|PF00587:tRNA synthetase class II core domain (G, H, P, S and T)
GQF08_RS08750	16.4602	21.6701	32.2862	17.5438	10.5775	23.7541	19.339	6.24673	24.3836	16.6098	0.538277	0.28989	flgN	flagella biosynthesis chaperone FlgN && PF05130:FlgN protein
GQF08_RS10680	64.2451	71.3678	69.9545	78.292	76.8436	73.7882	87.1065	81.6864	162.473	182.83	-0.165734	0.290226	pdxI	pyridoxine 4-dehydrogenase && PF00248:Aldo/keto reductase family
GQF08_RS21130	69.5363	92.3723	63.9706	121.929	50.2344	64.5184	80.6438	84.4177	83.2374	66.9651	0.320313	0.29031	GQF08_RS21130	DUF2500 domain-containing protein && PF10694:Protein of unknown function (DUF2500)
GQF08_RS08425	12.7599	28.5576	17.0618	53.8675	12.2799	22.874	23.3618	22.5404	99.1687	71.6122	0.474066	0.290325	rutG	pyrimidine utilization transport protein G && PF00860:Permease family
GQF08_RS20225	1023.03	736.64	886.495	541.846	1168.77	920.216	828.555	826.164	1004.56	1179.66	-0.232584	0.290508	GQF08_RS20225	DUF494 domain-containing protein && PF04361:Protein of unknown function (DUF494)
GQF08_RS22050	55.4577	50.8583	62.3139	45.0779	55.4123	35.4727	50.6556	36.3608	84.8146	70.6041	0.264924	0.29081	slmA	nucleoid occlusion factor SlmA && PF00440:Bacterial regulatory proteins, tetR family
GQF08_RS08975	45.7594	35.2421	52.2591	35.0546	55.8704	46.681	44.6901	48.1181	134.27	155.845	-0.217176	0.290868	lolC	lipoprotein-releasing ABC transporter permease subunit LolC && PF12704:MacB-like periplasmic core domain|PF02687:FtsX-like permease family
GQF08_RS09490	241.543	181.526	248.713	143.327	296.976	259.381	232.318	177.301	490.931	581.796	-0.246472	0.291195	rssA	patatin-like phospholipase RssA && PF01734:Patatin-like phospholipase
GQF08_RS17950	198.458	147.033	168.809	103.822	218.464	170.462	165.54	174.15	218.195	257.199	-0.240446	0.291584	rppH	RNA pyrophosphohydrolase && PF00293:NUDIX domain
GQF08_RS06635	69.9849	101.208	51.9638	55.7391	17.6433	36.4339	69.8913	57.8864	13.9053	9.06697	0.611184	0.291692	GQF08_RS06635	tRNA-Gln && -
GQF08_RS09895	145.736	116.921	110.413	73.6935	100.918	98.3608	92.2552	81.3492	150.578	125.677	0.254677	0.292195	GQF08_RS09895	ferritin-like domain-containing protein && PF05974:Domain of unknown function (DUF892)
GQF08_RS00710	2.88399	9.46673	7.02974	24.6761	2.45046	6.23497	7.36035	11.3705	36.9027	22.9644	0.694232	0.292551	rhaA	L-rhamnose isomerase && PF06134:L-rhamnose isomerase (RhaA)
GQF08_RS07350	98.2117	72.3638	100.722	66.4308	99.7843	96.4186	98.8875	91.2623	224.289	256.582	-0.197548	0.292811	hlyD	secretion protein HlyD && PF16576:Barrel-sandwich domain of CusB or HlyD membrane-fusion
GQF08_RS08310	0.540508	2.90327	1.89718	8.04467	1.18094	2.74352	1.61935	1.16238	6.64715	3.33022	1.01035	0.293224	GQF08_RS08310	capsule biosynthesis GfcC family protein && PF06251:Capsule biosynthesis GfcC
GQF08_RS21335	946.378	549.517	540.509	373.713	578.774	488.557	465.089	454.056	908.442	748.759	0.277987	0.293432	slp	outer membrane lipoprotein Slp && PF03843:Outer membrane lipoprotein Slp family
GQF08_RS16740	2186.02	1471.71	1789.22	994.019	2394.88	1831.16	1737.97	1704.51	5562.07	6622.12	-0.251813	0.293998	kgtP	alpha-ketoglutarate permease && PF00083:Sugar (and other) transporter
GQF08_RS19995	143.763	102.687	132.862	143.504	120.295	122.913	74.8399	118.404	91.7548	76.5978	0.261261	0.294072	yhcN	peroxide/acid stress response protein YhcN && PF07338:Protein of unknown function (DUF1471)
GQF08_RS13760	453.164	314.178	393.167	282.223	531.346	383.363	364.939	394.763	454.611	527.614	-0.215907	0.294348	sbmC	DNA gyrase inhibitor SbmC && PF06445:GyrI-like small molecule binding domain
GQF08_RS13460	2.20633	10.8635	1.93606	24.9855	1.20514	3.73298	6.61015	8.30338	9.73023	4.83007	1.03211	0.294364	fliO	flagellar type III secretion system protein FliO && PF04347:Flagellar biosynthesis protein, FliO
GQF08_RS11735	72.04	59.4929	63.7052	49.1475	93.341	70.3923	61.3473	61.8496	117.46	137.908	-0.234971	0.295285	folM	dihydromonapterin reductase && PF13561:Enoyl-(Acyl carrier protein) reductase
GQF08_RS15990	18.7018	24.5157	18.1692	32.6326	26.2679	31.0773	29.0158	27.6505	75.5648	91.6328	-0.270533	0.29557	GQF08_RS15990	integrase arm-type DNA-binding domain-containing protein && PF13356:Arm DNA-binding domain|PF00589:Phage integrase family
GQF08_RS18295	99.6457	54.4503	52.2364	55.2701	63.6176	35.0326	64.6184	37.5705	54.2591	41.6561	0.379469	0.295691	GQF08_RS18295	ASCH domain-containing protein && PF04266:ASCH domain
GQF08_RS05430	16.6254	42.5244	27.0934	96.3138	23.3514	30.8081	37.1594	35.7534	61.8934	43.0821	0.530939	0.295983	purE	5-(carboxyamino)imidazole ribonucleotide mutase && PF00731:AIR carboxylase
GQF08_RS17340	12.5447	28.5572	22.9594	72.7122	10.5719	20.77	35.436	28.1339	204.852	142.153	0.529543	0.296209	hypF	carbamoyltransferase HypF && PF01300:Telomere recombination|PF00708:Acylphosphatase|PF07503:HypF finger
GQF08_RS08525	0	1.13487	0.834299	2.05084	0	0.536214	0.632997	0.340776	3.40465	1.27885	1.41587	0.296213	GQF08_RS08525	- && PF00665:Integrase core domain|PF13276:HTH-like domain|PF01527:Transposase
GQF08_RS16220	9.19376	10.7454	6.49884	15.865	3.06888	9.28996	11.4768	6.59048	44.461	31.9783	0.475583	0.297397	hyfF	hydrogenase 4 subunit F && PF00662:NADH-Ubiquinone oxidoreductase (complex I), chain 5 N-terminus|PF00361:Proton-conducting membrane transporter
GQF08_RS10285	36.3866	31.7894	30.0058	26.9504	25.8615	28.5567	24.9549	26.8691	76.6133	65.0478	0.228275	0.297517	GQF08_RS10285	alpha/beta hydrolase && PF12146:Serine aminopeptidase, S33
GQF08_RS09135	3.45093	9.98106	3.26113	15.6319	3.76993	5.83877	6.36243	5.70872	32.6847	21.9211	0.585624	0.297668	GQF08_RS09135	autotransporter outer membrane beta-barrel domain-containing protein && -
GQF08_RS15570	32.14	53.9488	19.3895	48.0957	24.1388	25.4902	20.0606	38.8789	20.5206	14.5069	0.51012	0.298757	torI	response regulator inhibitor TorI && -
GQF08_RS18255	55.6508	54.6146	62.319	57.7099	69.4437	61.4586	62.0873	60.3401	265.466	292.019	-0.136264	0.299176	recJ	single-stranded-DNA-specific exonuclease RecJ && PF01368:DHH family|PF02272:DHHA1 domain
GQF08_RS03225	1.06603	12.8836	2.57247	20.3503	2.62029	4.05823	5.58917	8.88356	37.1356	21.3022	0.809936	0.299299	GQF08_RS03225	L-carnitine/gamma-butyrobetaine antiporter && PF02028:BCCT, betaine/carnitine/choline family transporter
GQF08_RS13430	0.88157	8.68128	5.15719	33.8481	2.24714	5.46907	7.33659	11.691	44.3623	24.4279	0.868323	0.299389	fliI	flagellum-specific ATP synthase FliI && PF00006:ATP synthase alpha/beta family, nucleotide-binding domain
GQF08_RS10655	0	60.2428	53.6816	170.226	6.68306	46.5775	12.2188	65.78	12.4672	5.75904	1.12352	0.299872	GQF08_RS10655	hypothetical protein && -
GQF08_RS15535	0	11.6835	5.72604	24.8081	0	10.3505	3.25833	4.38533	13.8923	5.92126	1.22593	0.300017	GQF08_RS15535	PerC family transcriptional regulator && PF06069:PerC transcriptional activator
GQF08_RS15245	144.253	97.853	137.674	95.2722	100.726	106.308	109.901	90.3476	171.481	147.018	0.217242	0.300052	yfcD	NUDIX hydrolase YfcD && PF00293:NUDIX domain
GQF08_RS11665	65.5529	55.5688	52.4322	58.9375	48.7979	55.4557	50.4024	48.0307	107.57	93.7801	0.194114	0.300553	bioD	ATP-dependent dethiobiotin synthetase BioD && PF13500:AAA domain
GQF08_RS00355	44.1082	44.5493	53.3433	39.7038	67.3361	46.8819	44.8962	50.4682	172.492	198.957	-0.205415	0.300764	rmuC	DNA recombination protein RmuC && PF02646:RmuC family
GQF08_RS21200	17.0744	18.8821	30.8469	41.5963	25.236	17.8431	13.0394	23.7593	28.9688	21.3466	0.458598	0.300992	nikR	nickel-responsive transcriptional regulator NikR && PF08753:NikR C terminal nickel binding domain|PF01402:Ribbon-helix-helix protein, copG family
GQF08_RS18550	2.46948	30.2135	4.33393	59.3932	4.49625	12.8828	20.5514	15.932	62.8735	35.1262	0.843504	0.301247	GQF08_RS18550	type IV pilus twitching motility protein PilT && PF00437:Type II/IV secretion system protein
GQF08_RS14620	14.0032	16.4826	19.5695	19.4657	15.5809	15.5757	16.3152	10.5958	71.9583	60.1033	0.261963	0.301291	GQF08_RS14620	cyclic di-GMP phosphodiesterase && PF00563:EAL domain|PF12792:CSS motif domain associated with EAL
GQF08_RS18975	128.818	86.6349	95.6045	106.584	101.519	105.181	76.1636	75.1145	174.913	149.925	0.219777	0.301876	nudF	ADP-ribose diphosphatase && PF00293:NUDIX domain
GQF08_RS04260	5.01325	20.3686	13.5358	42.1736	5.05538	10.4395	21.1815	15.757	56.4413	36.4948	0.635297	0.301944	GQF08_RS04260	Fe(3+) ions import ATP-binding protein FbpC && PF00005:ABC transporter|PF08402:TOBE domain
GQF08_RS12530	41.7753	35.7404	43.8811	34.6238	53.2806	43.0007	40.8973	39.3875	203.496	230.294	-0.179819	0.301995	GQF08_RS12530	DNA topoisomerase III && PF01751:Toprim domain|PF01131:DNA topoisomerase
GQF08_RS20330	1399.55	1215.01	1602.97	875.326	1628.04	1402.73	1402.96	1408.14	1807.92	2073.81	-0.198384	0.302861	rplF	50S ribosomal protein L6 && PF00347:Ribosomal protein L6
GQF08_RS06925	753.459	584.784	746.152	375.699	792.964	718.389	696.776	672.718	1172.59	1373.14	-0.228565	0.30291	GQF08_RS06925	succinate dehydrogenase iron-sulfur subunit && PF13534:4Fe-4S dicluster domain|PF13085:2Fe-2S iron-sulfur cluster binding domain
GQF08_RS02565	5.47735	8.40598	5.14969	20.0008	2.56443	5.29563	9.37718	8.41372	26.7792	17.5978	0.618401	0.302928	GQF08_RS02565	L-idonate 5-dehydrogenase && PF00107:Zinc-binding dehydrogenase|PF08240:Alcohol dehydrogenase GroES-like domain
GQF08_RS14115	17.7121	23.7268	26.32	38.9029	23.1628	21.1088	21.6909	23.6328	221.44	186.009	0.256549	0.302932	mdtB	multidrug efflux RND transporter permease subunit MdtB && PF00873:AcrB/AcrD/AcrF family
GQF08_RS19135	3762.81	2334.41	2860.64	1369.28	2511.72	2182.24	1881.69	1899.4	1482.89	1216.95	0.284589	0.303248	rpsU	30S ribosomal protein S21 && PF01165:Ribosomal protein S21
GQF08_RS10470	6.11756	8.21493	10.7363	6.9278	0	7.76291	1.52734	6.578	5.61544	2.7849	0.984394	0.303866	GQF08_RS10470	ParB N-terminal domain-containing protein && PF02195:ParB-like nuclease domain
GQF08_RS11495	16.0222	18.6466	14.0595	74.6505	8.75163	17.6206	20.801	29.2878	20.6689	12.809	0.707342	0.304039	GQF08_RS11495	hypothetical protein && -
GQF08_RS09220	24.0333	18.0729	11.81	19.2847	9.45176	8.13257	16.3208	18.6063	20.4381	14.6615	0.484797	0.304053	umuD	translesion error-prone DNA polymerase V autoproteolytic subunit && PF00717:Peptidase S24-like
GQF08_RS20755	358.124	235.432	251.81	184.195	271.24	228.366	197.747	165.509	357.272	299.425	0.252649	0.304186	aroK	shikimate kinase AroK && PF01202:Shikimate kinase
GQF08_RS03070	50.405	45.124	57.9099	37.3253	45.4139	35.1679	37.8829	43.5824	98.5357	83.7024	0.234013	0.304624	yaaA	peroxide stress protein YaaA && PF03883:Peroxide stress protein YaaA
GQF08_RS22515	280.364	228.844	285.041	168.467	337.166	263.837	245.284	264.415	877.428	1012.3	-0.207057	0.304804	glmU	bifunctional UDP-N-acetylglucosamine diphosphorylase/glucosamine-1-phosphate N-acetyltransferase GlmU && PF12804:MobA-like NTP transferase domain|PF00132:Bacterial transferase hexapeptide (six repeats)
GQF08_RS02350	38.4533	57.3741	56.2379	44.583	63.0117	74.5486	54.4026	51.6843	32.9433	40.8167	-0.31393	0.304873	GQF08_RS02350	type II toxin-antitoxin system ChpS family antitoxin && PF04014:Antidote-toxin recognition MazE, bacterial antitoxin
GQF08_RS13000	448.528	339.664	418.382	226.512	465.23	416.368	395.954	390.823	1374.72	1600.43	-0.220016	0.305037	GQF08_RS13000	pyruvate kinase II && PF02887:Pyruvate kinase, alpha/beta domain|PF00224:Pyruvate kinase, barrel domain
GQF08_RS21140	64.9981	83.5017	86.6816	116.559	74.0151	69.7426	72.0623	89.4357	514.189	446.237	0.207103	0.305044	zntA	Zn(II)/Cd(II)/Pb(II) translocating P-type ATPase ZntA && PF00122:E1-E2 ATPase|PF00702:haloacid dehalogenase-like hydrolase|PF00403:Heavy-metal-associated domain
GQF08_RS20150	12.2351	20.954	17.7383	40.2759	9.87931	14.4008	20.7188	21.736	46.0181	33.6721	0.461517	0.305159	GQF08_RS20150	amino acid ABC transporter ATP-binding protein && PF00005:ABC transporter
GQF08_RS19125	3.03371	11.851	6.5342	26.5917	2.109	6.76603	10.4661	10.6758	46.7256	29.2134	0.684316	0.305263	GQF08_RS19125	L-tartrate/succinate antiporter && PF00939:Sodium:sulfate symporter transmembrane region
GQF08_RS04215	66.3586	74.4668	69.7116	81.3466	65.856	60.486	60.6695	73.363	167.648	149.551	0.170286	0.305306	GQF08_RS04215	GTPase family protein && PF01926:50S ribosome-binding GTPase
GQF08_RS02410	140.256	115.677	124.122	100.224	133.987	127.236	128.148	142.47	431.984	478.361	-0.149199	0.305615	pmbA	metalloprotease PmbA && PF01523:Putative modulator of DNA gyrase
GQF08_RS08875	27.9142	36.1457	20.1207	39.0302	39.7518	29.0965	40.3219	42.3428	66.3453	81.5852	-0.289813	0.305985	pabC	aminodeoxychorismate lyase && PF01063:Amino-transferase class IV
GQF08_RS22200	155.765	174.307	209.222	137.933	214.197	195.925	169.884	188.057	266.071	301.759	-0.182986	0.306121	uhpA	transcriptional regulator UhpA && PF00196:Bacterial regulatory proteins, luxR family|PF00072:Response regulator receiver domain
GQF08_RS22395	65.6663	57.7272	73.1958	57.0407	60.7498	52.7992	51.3993	61.067	230.149	205.091	0.166191	0.306181	mnmE	tRNA uridine(34) 5-carboxymethylaminomethyl synthesis GTPase MnmE && PF01926:50S ribosome-binding GTPase|PF12631:MnmE helical domain|PF10396:GTP-binding protein TrmE N-terminus
GQF08_RS09310	12.9772	16.4895	11.2039	22.7551	12.5762	12.749	12.9599	13.954	81.3342	66.989	0.288294	0.306285	dhaR	PTS-dependent dihydroxyacetone kinase operon transcriptional regulator DhaR && PF00989:PAS fold|PF00158:Sigma-54 interaction domain|PF02954:Bacterial regulatory protein, Fis family
GQF08_RS02195	9.85703	26.4729	6.6535	42.1968	5.79826	17.3189	17.7946	15.4907	60.3066	39.9323	0.598083	0.306906	ulaG	L-ascorbate 6-phosphate lactonase && PF13483:Beta-lactamase superfamily domain
GQF08_RS09075	523.822	507.658	507.234	390.975	498.906	561.635	521.832	533.055	1604.8	1759.27	-0.133586	0.307017	icd	NADP-dependent isocitrate dehydrogenase && PF00180:Isocitrate/isopropylmalate dehydrogenase
GQF08_RS14270	260.836	198.322	174.537	129.482	213.385	152.144	98.7232	153.681	171.989	139.257	0.302518	0.307027	rcnB	Ni(II)/Co(II) efflux transporter accessory subunit RcnB && PF11776:Nickel/cobalt transporter regulator
GQF08_RS05000	13453.6	8702.25	9675.26	5548.44	14518.3	9981.74	9767.28	10628.4	7901.99	9490.91	-0.264416	0.307104	bolA	transcriptional regulator BolA && PF01722:BolA-like protein
GQF08_RS02845	12.5058	17.0599	15.1544	25.0487	9.10789	11.5871	16.0574	16.6487	31.4461	24.0689	0.398961	0.307288	bglJ	DNA-binding transcriptional activator BglJ && PF00196:Bacterial regulatory proteins, luxR family
GQF08_RS00680	2.07766	5.99328	2.22829	13.5942	1.51315	3.51528	6.45519	3.22694	27.7807	17.1039	0.708661	0.307429	GQF08_RS00680	PTS transporter subunit EIIA && PF00359:Phosphoenolpyruvate-dependent sugar phosphotransferase system, EIIA 2|PF08279:HTH domain
GQF08_RS12300	3295.33	2325.74	3131.43	1699.62	3900.68	3072.39	2849.01	2521.57	1375.77	1624.74	-0.240505	0.308194	rpmI	50S ribosomal protein L35 && PF01632:Ribosomal protein L35
GQF08_RS13265	24.652	32.8055	20.7551	32.983	22.9275	19.4457	25.9497	25.4328	89.5914	75.5399	0.252883	0.308443	tyrP	tyrosine transporter TyrP && PF03222:Tryptophan/tyrosine permease family
GQF08_RS08335	39.8073	42.4245	56.5548	38.0262	91.1156	44.901	58.6844	38.7268	25.0362	33.0528	-0.397907	0.308466	cspG	cold shock protein CspG && PF00313:'Cold-shock' DNA-binding domain
GQF08_RS13915	32.676	21.7222	26.686	26.3789	21.5593	27.0955	23.2626	18.7853	89.1559	75.2508	0.237778	0.308552	wzx	O16 family O-antigen flippase && PF01943:Polysaccharide biosynthesis protein
GQF08_RS04040	2098.72	1647.62	1964.8	1027.9	2273.96	1866.26	1794.78	1938.31	10953.5	12797.1	-0.224502	0.308608	GQF08_RS04040	acyl-CoA dehydrogenase && PF00441:Acyl-CoA dehydrogenase, C-terminal domain|PF09317:Domain of unknown function (DUF1974)|PF02771:Acyl-CoA dehydrogenase, N-terminal domain|PF02770:Acyl-CoA dehydrogenase, middle domain
GQF08_RS12975	1.02738	15.329	8.41422	24.1554	2.99292	6.66333	11.97	7.73292	38.3468	23.0109	0.742297	0.308836	purT	formate-dependent phosphoribosylglycinamide formyltransferase && PF02222:ATP-grasp domain
GQF08_RS16540	4.67485	17.0706	9.17593	36.9386	8.06366	10.4073	12.5315	16.0061	148.057	102.563	0.533451	0.309037	GQF08_RS16540	DUF5107 domain-containing protein && PF17128:Domain of unknown function (DUF5107)
GQF08_RS00540	70.7295	67.9334	98.7514	60.2234	90.4062	79.457	87.2211	82.5189	278.986	318.322	-0.191326	0.309757	glnA	glutamate--ammonia ligase && PF03951:Glutamine synthetase, beta-Grasp domain|PF00120:Glutamine synthetase, catalytic domain
GQF08_RS04740	5.41767	12.7633	7.75654	16.6066	7.78747	9.89004	6.54946	7.66504	40.0478	30.0207	0.423775	0.309775	phoA	alkaline phosphatase && PF00245:Alkaline phosphatase
GQF08_RS17465	14.6579	20.6774	23.7758	22.1324	20.38	14.6547	15.5255	16.2388	49.094	40.3655	0.292357	0.309853	GQF08_RS17465	NAD(P)-dependent oxidoreductase && PF14833:NAD-binding of NADP-dependent 3-hydroxyisobutyrate dehydrogenase|PF03446:NAD binding domain of 6-phosphogluconate dehydrogenase
GQF08_RS03260	28.8245	33.3712	36.3237	56.5188	27.4641	27.1348	38.9584	35.8877	192.012	160.315	0.265355	0.309869	kefC	glutathione-regulated potassium-efflux system protein KefC && PF02254:TrkA-N domain|PF00999:Sodium/hydrogen exchanger family
GQF08_RS21745	4.90396	23.4142	11.4753	44.4276	7.73828	11.5239	16.3247	19.3345	41.4873	27.0542	0.626458	0.310288	GQF08_RS21745	MipA/OmpV family protein && PF06629:MltA-interacting protein MipA
GQF08_RS17215	1164.33	839.897	1027.88	575.214	1365.13	935.341	970.539	984.405	1237.4	1459.71	-0.238872	0.3103	luxS	S-ribosylhomocysteine lyase && PF02664:S-Ribosylhomocysteinase (LuxS)
GQF08_RS12490	10.2517	14.1194	15.6851	42.0152	15.5068	15.1215	13.9132	16.3936	83.8029	62.2206	0.43798	0.310765	GQF08_RS12490	ABC transporter permease subunit && PF00528:Binding-protein-dependent transport system inner membrane component
GQF08_RS18340	213.146	157.286	189.708	126.698	230.52	187.785	182.756	184.005	605.443	692.032	-0.194174	0.310876	pepP	Xaa-Pro aminopeptidase && PF00557:Metallopeptidase family M24|PF05195:Aminopeptidase P, N-terminal domain
GQF08_RS16150	556.424	372.247	370.163	297.674	636.387	401.045	421.274	440.628	213.326	253.789	-0.252517	0.31097	GQF08_RS16150	YpfN family protein && PF13980:Uncharacterised protein family (UPF0370)
GQF08_RS06985	196.386	179.499	196.431	77.3166	235.544	221.903	161.836	186.063	126.967	157.401	-0.31506	0.311444	ybgE	cyd operon protein YbgE && PF09600:Cyd operon protein YbgE (Cyd_oper_YbgE)
GQF08_RS04725	63.4215	62.0584	63.7414	43.6654	76.5348	69.8733	66.6508	54.3181	169.525	194.632	-0.20384	0.311495	GQF08_RS04725	D-alanine--D-alanine ligase A && PF01820:D-ala D-ala ligase N-terminus|PF07478:D-ala D-ala ligase C-terminus
GQF08_RS13005	184.433	125.32	129.035	108.059	131.599	121.236	118.228	103.177	353.352	306.436	0.202838	0.311687	lpxM	lauroyl-Kdo(2)-lipid IV(A) myristoyltransferase && PF03279:Bacterial lipid A biosynthesis acyltransferase
GQF08_RS21075	5.37082	16.687	13.0298	48.6572	7.24783	12.8288	13.5668	21.7414	71.1483	47.0542	0.603198	0.311821	GQF08_RS21075	high-affinity branched-chain amino acid ABC transporter permease LivM && PF02653:Branched-chain amino acid transport system / permease component|PF11862:Domain of unknown function (DUF3382)
GQF08_RS20125	7.54204	17.4617	8.90026	34.2479	8.66538	11.9906	14.1549	14.961	140.675	102.736	0.45753	0.311943	acrF	multidrug efflux RND transporter permease subunit AcrF && PF00873:AcrB/AcrD/AcrF family
GQF08_RS15995	27.0431	47.8565	25.3859	61.8599	30.2299	34.0504	31.4033	32.4597	69.2015	54.6899	0.346766	0.313381	GQF08_RS15995	hypothetical protein && -
GQF08_RS17930	9.42962	26.0924	9.77895	63.7937	5.61888	23.2063	18.834	20.2787	34.1586	21.272	0.689259	0.313426	GQF08_RS17930	prepilin peptidase-dependent protein && PF07963:Prokaryotic N-terminal methylation motif
GQF08_RS14330	4.07301	10.4632	9.94523	28.7634	6.771	8.68901	11.849	10.092	80.7028	56.6884	0.516192	0.313933	GQF08_RS14330	hypothetical protein && -
GQF08_RS14780	4.89405	8.76259	15.0309	26.9194	5.34645	10.3505	9.775	5.2624	6.09943	3.3712	0.870267	0.313943	GQF08_RS14780	hypothetical protein && -
GQF08_RS17915	17.4464	18.9653	15.3092	34.6756	17.6977	16.8676	14.934	13.3996	18.6088	13.5477	0.474233	0.313952	GQF08_RS17915	prepilin-type N-terminal cleavage/methylation domain-containing protein && PF12528:Type II secretion prepilin peptidase dependent protein C|PF07963:Prokaryotic N-terminal methylation motif
GQF08_RS05230	65.6109	59.4898	52.4067	51.711	45.0271	41.9844	52.9225	55.173	73.142	62.2573	0.230873	0.31446	ybaK	Cys-tRNA(Pro)/Cys-tRNA(Cys) deacylase YbaK && PF04073:Aminoacyl-tRNA editing domain
GQF08_RS07345	39.5159	41.8266	44.4658	63.0253	47.4855	55.4532	54.5518	60.2359	218.05	251.412	-0.201033	0.314583	GQF08_RS07345	ABC transporter ATP-binding protein && PF00005:ABC transporter
GQF08_RS19045	1954.52	1161.7	1507.09	785.13	1454.91	1028.1	924.796	1043.25	722.676	594.752	0.280298	0.314614	glgS	cell surface composition regulator GlgS && PF08971:Glycogen synthesis protein
GQF08_RS20210	32.5374	45.458	41.5295	58.3805	42.5464	55.4683	55.1411	58.3105	96.861	115.133	-0.242895	0.314676	aroE	shikimate dehydrogenase && PF01488:Shikimate / quinate 5-dehydrogenase|PF08501:Shikimate dehydrogenase substrate binding domain
GQF08_RS00465	9.94104	26.6985	18.7886	37.608	15.8723	18.1135	17.5645	17.2673	32.6559	24.1551	0.447425	0.314857	mobB	molybdopterin-guanine dinucleotide biosynthesis protein B && PF03205:Molybdopterin guanine dinucleotide synthesis protein B
GQF08_RS01900	32.101	30.2279	34.2197	30.7747	38.7051	33.7947	34.6702	34.7728	143.721	160.224	-0.156287	0.315085	GQF08_RS01900	protein-disulfide reductase DsbD && PF02683:Cytochrome C biogenesis protein transmembrane region|PF11412:Disulphide bond corrector protein DsbC|PF13899:Thioredoxin-like
GQF08_RS01580	1.64416	14.2985	9.48095	45.7501	6.92799	10.9286	17.1233	8.58699	81.3338	49.7861	0.712036	0.315536	GQF08_RS01580	heme lyase CcmF/NrfE family subunit && PF01578:Cytochrome C assembly protein|PF16327:Cytochrome c-type biogenesis protein CcmF C-terminal
GQF08_RS12550	48.4352	41.2281	39.0182	39.3071	44.672	37.952	35.6831	23.9059	113.573	96.1471	0.237284	0.315615	ansA	asparaginase && PF00710:Asparaginase, N-terminal
GQF08_RS12995	149.901	104.282	111.584	74.7792	151.59	145.265	116.794	105.792	254.793	300.422	-0.241287	0.315716	GQF08_RS12995	MurR/RpiR family transcriptional regulator && PF01418:Helix-turn-helix domain, rpiR family|PF01380:SIS domain
GQF08_RS06805	273.074	232.24	318.356	207.002	151.289	227.712	266.865	222.317	141.83	119.47	0.243042	0.31604	GQF08_RS06805	YbfA family protein && PF10725:Protein of unknown function (DUF2517)
GQF08_RS14435	13.2031	20.208	14.2019	39.9632	11.1666	19.4564	20.4161	14.1968	55.1913	41.1123	0.431074	0.316406	dusC	tRNA dihydrouridine(16) synthase DusC && PF01207:Dihydrouridine synthase (Dus)
GQF08_RS17780	152.885	152.457	184.142	140.761	156.378	145.067	119.964	146.938	573.154	516.862	0.148777	0.316428	GQF08_RS17780	L-serine ammonia-lyase II && PF03313:Serine dehydratase alpha chain|PF03315:Serine dehydratase beta chain
GQF08_RS13095	4.98468	12.4948	8.01911	25.16	4.7194	10.4017	12.445	8.3971	81.8343	58.0952	0.498347	0.316828	GQF08_RS13095	trimethylamine N-oxide reductase TorZ && PF01568:Molydopterin dinucleotide binding domain|PF00384:Molybdopterin oxidoreductase
GQF08_RS11040	1166.15	819.803	931.831	579.409	1164.44	1001.39	934.463	949.457	2350.43	2721.8	-0.21205	0.316834	adhP	alcohol dehydrogenase AdhP && PF08240:Alcohol dehydrogenase GroES-like domain|PF00107:Zinc-binding dehydrogenase
GQF08_RS13660	4.86007	22.4237	16.7308	40.4011	6.94296	15.8133	18.6675	16.0796	60.607	41.2851	0.558775	0.316917	cobT	nicotinate-nucleotide--dimethylbenzimidazole phosphoribosyltransferase && PF02277:Phosphoribosyltransferase
GQF08_RS00795	65.0043	68.849	43.3835	71.0957	53.0099	38.7265	53.9454	61.0367	72.8028	60.603	0.271606	0.31722	GQF08_RS00795	DUF805 domain-containing protein && PF05656:Protein of unknown function (DUF805)
GQF08_RS11145	8.87647	7.51693	7.57859	9.31468	5.5037	6.08856	8.625	6.70698	37.2418	30.1234	0.308656	0.317221	GQF08_RS11145	sulfatase-like hydrolase/transferase && PF00884:Sulfatase
GQF08_RS15070	109.975	73.6301	88.028	47.9814	122.182	91.9809	101.116	71.018	275.364	332.815	-0.275837	0.317323	menF	isochorismate synthase MenF && PF00425:chorismate binding enzyme
GQF08_RS07740	5.00011	15.2938	5.4845	17.7959	2.73116	7.4024	12.0674	6.72056	28.0693	18.6304	0.596045	0.317363	hcr	NADH oxidoreductase && PF00970:Oxidoreductase FAD-binding domain|PF00111:2Fe-2S iron-sulfur cluster binding domain|PF00175:Oxidoreductase NAD-binding domain
GQF08_RS12585	1.93371	10.3867	6.1086	22.0233	2.95745	6.54345	7.7245	8.31701	28.075	17.7271	0.673862	0.317606	GQF08_RS12585	NAD(P)-dependent alcohol dehydrogenase && PF00107:Zinc-binding dehydrogenase|PF08240:Alcohol dehydrogenase GroES-like domain
GQF08_RS00610	10.8029	22.9688	24.4889	59.1295	11.8015	20.1818	27.4207	24.2	70.0004	49.8535	0.496388	0.317898	yihV	sulfofructose kinase && PF00294:pfkB family carbohydrate kinase
GQF08_RS13975	2.80974	13.3314	5.17765	24.1822	2.76252	6.41777	14.3105	4.83394	43.4664	27.0582	0.688719	0.318179	cpsB	mannose-1-phosphate guanyltransferase && PF01050:Mannose-6-phosphate isomerase|PF00483:Nucleotidyl transferase
GQF08_RS13850	41.0515	43.7284	43.3184	51.7846	47.6846	45.7183	58.1216	55.8749	92.9152	107.128	-0.198522	0.31846	hisF	imidazole glycerol phosphate synthase subunit HisF && PF00977:Histidine biosynthesis protein
GQF08_RS08090	2.97429	8.65367	7.17733	17.3222	4.87384	2.51616	9.65349	5.59675	13.0411	8.17253	0.700884	0.318765	GQF08_RS08090	fimbrial protein && PF00419:Fimbrial protein
GQF08_RS13445	2.6049	6.21862	4.5716	11.7996	0	1.46911	5.20282	6.53556	7.78822	4.08272	0.955571	0.318884	fliL	flagellar basal body-associated protein FliL && PF03748:Flagellar basal body-associated protein FliL
GQF08_RS21125	31.4035	28.1133	43.3032	35.8046	34.3064	25.3013	25.3879	22.5114	24.8817	19.2964	0.372654	0.319052	GQF08_RS21125	DUF1145 family protein && PF06611:Protein of unknown function (DUF1145)
GQF08_RS16915	3.79117	5.09094	3.32675	11.0399	2.07081	4.81082	1.89305	2.03825	3.29196	1.53108	1.10542	0.31907	GQF08_RS16915	AlpA family transcriptional regulator && PF05930:Prophage CP4-57 regulatory protein (AlpA)
GQF08_RS10755	300.635	181.902	242.334	127.528	298.351	262.83	242.63	214.725	523.589	625.639	-0.258511	0.31936	GQF08_RS10755	LysR family transcriptional regulator && PF03466:LysR substrate binding domain|PF00126:Bacterial regulatory helix-turn-helix protein, lysR family
GQF08_RS08020	55.2584	74.9621	97.871	55.2828	71.4768	87.4713	93.4412	79.1017	224.361	262.458	-0.227881	0.319535	GQF08_RS08020	aspartate/tyrosine/aromatic aminotransferase && PF00155:Aminotransferase class I and II
GQF08_RS13950	3.63747	16.5779	6.67393	43.2252	2.16748	11.7493	14.5304	13.8671	56.9114	34.3462	0.732886	0.319833	wcaL	colanic acid biosynthesis glycosyltransferase WcaL && PF13439:Glycosyltransferase Family 4|PF00534:Glycosyl transferases group 1
GQF08_RS09970	86.1353	101.552	90.768	96.548	90.7369	94.9885	65.2831	82.6949	261.758	232.93	0.168332	0.319901	sohB	protease SohB && PF01343:Peptidase family S49|PF08496:Peptidase family S49 N-terminal
GQF08_RS09275	6.04266	13.7698	9.64079	21.3287	3.60067	11.1532	11.5205	8.86016	24.8126	17.1672	0.536874	0.320199	GQF08_RS09275	flagellar brake protein YcgR && PF07238:PilZ domain|PF07317:Flagellar regulator YcgR
GQF08_RS14870	3.67054	14.8964	6.22707	29.9281	5.61377	10.1435	11.9744	8.94608	60.0237	40.2312	0.582832	0.320308	GQF08_RS14870	DUF2300 domain-containing protein && PF10062:Predicted secreted protein (DUF2300)
GQF08_RS19930	105.23	116.038	103.04	81.2472	81.4078	97.0451	75.7727	101.981	241.026	211.697	0.183893	0.320531	nanA	N-acetylneuraminate lyase && PF00701:Dihydrodipicolinate synthetase family
GQF08_RS19375	0.333961	8.37121	7.03323	18.1532	4.37799	6.49799	3.00163	6.10465	27.2392	16.06	0.770147	0.320557	tdcD	propionate kinase && PF00871:Acetokinase family
GQF08_RS06690	159.057	152.417	163.956	129.095	170.135	167.539	149.939	170.805	782.45	852.203	-0.12444	0.320647	nagE	PTS N-acetyl glucosamine transporter subunit IIABC && PF02378:Phosphotransferase system, EIIC|PF00367:phosphotransferase system, EIIB|PF00358:phosphoenolpyruvate-dependent sugar phosphotransferase system, EIIA 1
GQF08_RS07745	1.46555	6.99735	3.21505	18.4933	1.33419	5.16588	5.12256	6.56606	33.1545	19.9871	0.738011	0.320735	hcp	hydroxylamine reductase && PF03063:Prismane/CO dehydrogenase family
GQF08_RS12845	2100.11	1076.84	1331.08	613.275	1987.93	1541.8	1657.68	1230.09	490.252	614.333	-0.326922	0.320744	GQF08_RS12845	YobF family protein && PF10736:Protein of unknown function (DUF2627)
GQF08_RS16695	37.0799	25.2036	31.9351	40.4357	28.5053	26.1404	28.8014	28.7955	52.6349	43.8744	0.268902	0.321045	eamB	cysteine/O-acetylserine transporter && PF01810:LysE type translocator
GQF08_RS09395	384.533	314.515	384.974	225.083	454.448	350.44	335.143	381.524	201.031	233.655	-0.219743	0.321134	chaB	putative cation transport regulator ChaB && PF06150:ChaB
GQF08_RS02525	165.505	135.139	184.331	126.519	244.383	158.475	152.569	159.383	180.489	210.984	-0.225711	0.32117	holC	DNA polymerase III subunit chi && PF04364:DNA polymerase III chi subunit, HolC
GQF08_RS16230	5.1764	5.95808	7.78679	20.0982	3.23137	8.13257	5.90797	7.95143	14.1628	9.15527	0.644749	0.321245	hyfH	hydrogenase 4 subunit H && PF12838:4Fe-4S dicluster domain
GQF08_RS13990	1.25391	8.60612	1.83385	18.1217	1.82643	3.88949	5.00893	6.292	19.1468	10.9278	0.82252	0.321294	fcl	GDP-L-fucose synthase && PF01370:NAD dependent epimerase/dehydratase family
GQF08_RS03010	68.145	79.307	61.2922	89.8484	45.5971	79.2669	63.8005	62.2828	94.0878	79.0746	0.249593	0.321422	creA	protein CreA && PF05981:CreA protein
GQF08_RS20235	1338.74	817.885	1078.87	597.863	1448.65	1170.04	990.654	959.382	1299.65	1548.96	-0.253773	0.322197	def	peptide deformylase && PF01327:Polypeptide deformylase
GQF08_RS18580	3.60499	16.8537	5.62379	25.1427	4.37581	6.09943	14.4007	8.18335	34.3257	22.1529	0.640399	0.322271	GQF08_RS18580	DUF1202 family protein && PF06717:Protein of unknown function (DUF1202)
GQF08_RS01705	0.477257	8.54508	5.02552	37.3694	3.64962	10.4974	6.67265	7.18448	28.9171	15.7496	0.882917	0.322287	phnJ	alpha-D-ribose 1-methylphosphonate 5-phosphate C-P-lyase PhnJ && PF06007:Phosphonate metabolism protein PhnJ
GQF08_RS07855	17.64	14.0372	11.466	20.2933	7.13725	13.8175	12.3967	14.7526	26.0617	19.7627	0.399686	0.322304	dmsB	dimethylsulfoxide reductase subunit B && PF13247:4Fe-4S dicluster domain
GQF08_RS20620	502.296	361.457	390.151	265.943	527.723	451.358	405.619	390.216	169.74	198.227	-0.228463	0.322477	GQF08_RS20620	YhfG family protein && PF10832:Protein of unknown function (DUF2559)
GQF08_RS15745	32.7689	29.3356	30.8086	26.5063	31.9625	40.5922	39.7375	33.9768	27.3886	33.5465	-0.303072	0.322605	GQF08_RS15745	putative DNA-binding transcriptional regulator && PF07037:Putative transcription regulator (DUF1323)
GQF08_RS10590	13.4586	9.71659	10.2861	16.8566	8.06279	9.54922	11.7064	10.2702	31.1087	24.4753	0.353369	0.322655	paaA	1%2C2-phenylacetyl-CoA epoxidase subunit A && PF05138:Phenylacetic acid catabolic protein
GQF08_RS14445	77.7353	56.0882	74.8304	43.9215	74.1474	76.5584	71.8379	71.7342	116.863	136.158	-0.22732	0.322944	GQF08_RS14445	CidB/LrgB family autolysis modulator && PF04172:LrgB-like family
GQF08_RS07815	18.28	32.3204	25.6651	45.6902	17.9728	29.9621	27.8397	22.8499	143.257	115.85	0.308865	0.323101	cydD	cysteine/glutathione ABC transporter permease/ATP-binding protein CydD && PF00005:ABC transporter|PF00664:ABC transporter transmembrane region
GQF08_RS16710	129.53	157.049	152.232	155.558	127.905	115.83	139.845	154.336	410.138	371.183	0.146509	0.323183	GQF08_RS16710	tRNA/rRNA methyltransferase && PF08032:RNA 2'-O ribose methyltransferase substrate binding|PF00588:SpoU rRNA Methylase family
GQF08_RS14650	95.6004	87.1017	90.434	78.9754	78.143	79.1543	82.6074	80.9243	278.784	254.016	0.131344	0.323753	bcr	multidrug efflux MFS transporter Bcr && PF07690:Major Facilitator Superfamily
GQF08_RS07635	54.7281	38.4954	38.2231	37.222	34.164	34.4875	28.4428	44.4356	81.0678	68.0241	0.249889	0.323905	nfsA	nitroreductase NfsA && PF00881:Nitroreductase family
GQF08_RS12105	112.317	80.6127	107.054	60.1501	113.179	108.941	114.1	89.5365	99.8334	118.025	-0.248814	0.324493	sufE	cysteine desulfuration protein SufE && PF02657:Fe-S metabolism associated domain
GQF08_RS21285	368.976	293.518	366.959	229.049	391.641	335.884	357.035	335.121	1709.22	1928.12	-0.174391	0.324937	prlC	oligopeptidase A && PF01432:Peptidase family M3
GQF08_RS04045	359.827	266.567	349.404	199.004	284.151	234.201	244.438	252.691	452.188	390.865	0.208753	0.325249	lpcA	D-sedoheptulose 7-phosphate isomerase && PF13580:SIS domain
GQF08_RS15425	5.50939	24.6608	6.90641	57.5522	4.29905	13.3165	13.362	25.3888	32.2713	19.2226	0.756739	0.325317	GQF08_RS15425	fimbrial protein && PF00419:Fimbrial protein
GQF08_RS01685	17.366	65.425	45.716	133.916	18.9713	47.134	57.0866	57.5752	97.3447	67.0547	0.541534	0.325334	phnN	ribose 1%2C5-bisphosphokinase && PF13238:AAA domain
GQF08_RS15935	100.043	93.1756	96.0544	78.9637	85.766	84.633	80.1958	81.041	220.315	198.417	0.1471	0.325484	yfeX	porphyrinogen peroxidase && PF04261:Dyp-type peroxidase family
GQF08_RS15855	2951.51	2093.09	2319.42	1375.25	3190.15	2614.72	2277.09	2189.25	1498.89	1761.64	-0.233596	0.325653	ptsH	phosphocarrier protein Hpr && PF00381:PTS HPr component phosphorylation site
GQF08_RS18850	34.3263	31.6427	28.6302	37.3881	24.1333	30.4766	30.2075	30.3319	104.238	90.9397	0.197579	0.325716	metC	cystathionine beta-lyase && PF01053:Cys/Met metabolism PLP-dependent enzyme
GQF08_RS01495	818.797	598.39	639.321	433.515	819.739	701.582	663.021	670.221	888.902	1019.04	-0.198202	0.325801	ssb1	single-stranded DNA-binding protein SSB1 && PF00436:Single-strand binding protein family
GQF08_RS04430	3.62116	4.32236	1.58878	8.20152	1.97795	1.02113	3.61631	3.8937	7.88686	4.67377	0.788247	0.325887	GQF08_RS04430	fimbrial chaperone EcpB && -
GQF08_RS11240	35.0293	37.5486	37.2095	51.0027	47.3307	40.9414	48.7913	50.0559	93.6353	108.968	-0.208977	0.326039	lsrF	3-hydroxy-5-phosphonooxypentane-2%2C4-dione thiolase && PF01791:DeoC/LacD family aldolase
GQF08_RS13790	25.6355	17.2122	50.6141	20.7363	0	16.2651	32.0015	6.89124	4.78273	2.31006	1.02392	0.326621	yoeI	membrane protein YoeI && -
GQF08_RS00335	10.5807	16.671	23.0257	44.6416	16.6446	18.2599	19.8651	16.3829	60.1974	45.1248	0.425094	0.327093	metR	HTH-type transcriptional regulator MetR && PF03466:LysR substrate binding domain|PF00126:Bacterial regulatory helix-turn-helix protein, lysR family
GQF08_RS08385	8.07519	7.83157	11.2195	16.5475	13.2325	14.8013	16.1288	14.4716	17.42	23.3872	-0.405109	0.327255	torD	molecular chaperone TorD && PF02613:Nitrate reductase delta subunit
GQF08_RS02225	7.05256	44.1956	21.6602	96.9805	7.70449	32.8144	33.4548	33.4932	77.5886	49.0804	0.663787	0.327403	GQF08_RS02225	L-ribulose-5-phosphate 4-epimerase UlaF && PF00596:Class II Aldolase and Adducin N-terminal domain
GQF08_RS11990	9.31752	21.3167	9.99305	38.6332	7.16287	15.1808	21.0225	12.6163	61.648	43.5426	0.506419	0.327716	GQF08_RS11990	MFS transporter && PF07690:Major Facilitator Superfamily
GQF08_RS11950	52.4887	35.5433	34.8394	33.0951	33.8163	28.464	36.2897	31.1139	62.2097	51.7265	0.261138	0.327719	GQF08_RS11950	TetR/AcrR family transcriptional regulator && PF16925:Bacterial transcriptional repressor C-terminal|PF00440:Bacterial regulatory proteins, tetR family
GQF08_RS16320	2.33387	16.7148	6.14391	35.2397	2.54961	11.8463	12.4306	8.36509	20.8503	12.1418	0.786608	0.327907	GQF08_RS16320	glycine zipper 2TM domain-containing protein && PF05433:Glycine zipper 2TM domain
GQF08_RS06265	8.13211	54.2368	46.0267	174.711	18.656	42.309	54.8183	45.9069	186.885	106.736	0.809274	0.328134	fepG	iron-enterobactin ABC transporter permease && PF01032:FecCD transport family
GQF08_RS02310	8.16978	19.6319	17.7338	28.938	6.5763	13.0953	19.3236	15.72	46.4882	34.1546	0.451349	0.328187	GQF08_RS02310	hypothetical protein && -
GQF08_RS09450	0	0	8.05225	17.8143	3.34153	0	0	3.289	2.26981	0.581833	2.05575	0.328797	GQF08_RS09450	RtT sRNA && -
GQF08_RS16680	15.8659	21.5503	17.763	46.7324	11.3558	18.5132	19.6692	26.4724	49.9984	37.2912	0.433045	0.329122	trmN	tRNA (adenosine(37)-N6)-methyltransferase TrmM && PF05175:Methyltransferase small domain
GQF08_RS18350	4274.95	2940.95	3632.1	1855.07	4385.43	3312.18	3519	3750.78	2786.75	3283.49	-0.23691	0.329624	zapA	cell division protein ZapA && PF05164:Cell division protein ZapA
GQF08_RS18440	4161.49	2493.7	2952.84	1582.52	4459.25	3390.23	3075.14	2612.55	7588	9179.18	-0.274745	0.330203	epd	erythrose-4-phosphate dehydrogenase && PF02800:Glyceraldehyde 3-phosphate dehydrogenase, C-terminal domain|PF00044:Glyceraldehyde 3-phosphate dehydrogenase, NAD binding domain
GQF08_RS01610	1.37614	13.0588	10.1435	39.3607	6.61473	9.31338	12.3687	11.8377	62.3553	39.1403	0.677795	0.330643	mdtP	multidrug efflux transporter outer membrane subunit MdtP && PF02321:Outer membrane efflux protein
GQF08_RS19350	10.4713	27.0197	19.1878	63.7747	11.4392	20.5827	23.0674	30.4665	104.978	74.5639	0.498436	0.330923	GQF08_RS19350	serine dehydratase subunit alpha family protein && PF03313:Serine dehydratase alpha chain
GQF08_RS12095	38101.6	25071.7	29155.7	10559.1	43443.8	23795.9	30302.7	31416.2	16210.2	20317.7	-0.325863	0.331306	GQF08_RS12095	murein lipoprotein Lpp && PF04728:Lipoprotein leucine-zipper
GQF08_RS21425	18.9214	39.6155	26.78	74.453	19.0035	29.9485	34.4397	37.7377	140.518	106.533	0.403563	0.331429	GQF08_RS21425	MHS family MFS transporter && PF07690:Major Facilitator Superfamily|PF00083:Sugar (and other) transporter
GQF08_RS12910	1747.92	1046.24	1288.63	704.455	1768.05	1386.45	1349.17	1218.18	754.241	901.489	-0.258314	0.331447	GQF08_RS12910	DUF1480 family protein && PF07351:Protein of unknown function (DUF1480)
GQF08_RS13185	2.7281	11.3973	5.98478	19.7135	3.477	7.69298	9.53558	5.37796	23.5088	15.3977	0.618938	0.331485	motA	flagellar motor stator protein MotA && PF01618:MotA/TolQ/ExbB proton channel family
GQF08_RS14975	26.1138	26.6747	26.4402	25.1311	28.5277	29.4553	29.4223	30.5992	83.6674	94.6066	-0.178647	0.33155	rhmD	L-rhamnonate dehydratase && PF13378:Enolase C-terminal domain-like|PF02746:Mandelate racemase / muconate lactonizing enzyme, N-terminal domain
GQF08_RS20960	175.572	140.153	161.678	104.296	187.566	159.305	156.715	154.443	845.713	956.687	-0.178981	0.331697	glgB	1%2C4-alpha-glucan branching enzyme && PF02806:Alpha amylase, C-terminal all-beta domain|PF00128:Alpha amylase, catalytic domain|PF02922:Carbohydrate-binding module 48 (Isoamylase N-terminal domain)
GQF08_RS07330	794.748	548.781	773.251	378.883	973.386	675.657	645.543	672.877	681.873	810.78	-0.250623	0.331862	GQF08_RS07330	hypothetical protein && PF11076:Putative inner membrane protein YbhQ
GQF08_RS03475	73.6684	78.21	69.2022	97.1767	71.7081	70.3111	77.8142	62.4564	180.892	160.449	0.176772	0.332099	ampE	beta-lactamase regulator AmpE && PF17113:Regulatory signalling modulator protein AmpE
GQF08_RS01810	69.0798	56.2444	67.6721	50.6754	77.4171	64.2329	63.6348	67.5555	219.655	245.949	-0.165412	0.332146	melA	alpha-galactosidase && PF02056:Family 4 glycosyl hydrolase|PF11975:Family 4 glycosyl hydrolase C-terminal domain
GQF08_RS19390	10.7497	11.9331	6.03704	19.4775	4.69736	10.549	10.7353	9.24703	30.086	21.9906	0.456626	0.332439	tdcA	transcriptional regulator TdcA && PF03466:LysR substrate binding domain|PF00126:Bacterial regulatory helix-turn-helix protein, lysR family
GQF08_RS15980	36.8294	42.7398	44.2874	71.7923	28.8094	46.9272	41.3209	44.9793	115.496	95.6538	0.275963	0.3325	GQF08_RS15980	ethanolamine ammonia-lyase subunit EutC && PF05985:Ethanolamine ammonia-lyase light chain (EutC)
GQF08_RS15710	76.5537	64.1116	113.766	94.2834	58.0016	129.524	112.211	132.767	75.8043	94.0185	-0.311043	0.332681	GQF08_RS15710	DUF2502 domain-containing protein && PF10697:Protein of unknown function (DUF2502)
GQF08_RS07305	792.055	574.742	647.286	359.117	846.502	624.028	631.996	681.089	1112.24	1304.59	-0.230778	0.332965	GQF08_RS07305	Bax inhibitor-1/YccA family protein && PF01027:Inhibitor of apoptosis-promoting Bax1
GQF08_RS02685	18.1988	31.8264	23.0257	68.7427	20.8058	26.8528	32.9676	26.8498	89.9251	68.161	0.406276	0.332971	fecR	fec operon regulator FecR && PF16220:Domain of unknown function (DUF4880)|PF04773:FecR protein|PF16344:Domain of unknown function (DUF4974)
GQF08_RS15655	37.8015	45.5103	38.604	45.7604	23.8519	43.0062	36.1237	40.6466	138.108	118.301	0.221866	0.333036	alaC	alanine transaminase && PF00155:Aminotransferase class I and II
GQF08_RS02320	13376.7	8109.21	9062.86	4008.77	13635.2	9763.57	9404.55	9712.75	4755.43	5850.59	-0.299152	0.333317	GQF08_RS02320	DUF1107 domain-containing protein && PF06526:Protein of unknown function (DUF1107)
GQF08_RS20385	499.272	448.259	711.138	415.795	635.538	560.71	565.085	603.761	384.757	438.661	-0.189838	0.333405	rpsS	30S ribosomal protein S19 && PF00203:Ribosomal protein S19
GQF08_RS07505	23.7505	19.6266	17.6348	37.4379	15.3015	17.5163	19.4615	25.5381	43.3915	34.2978	0.350628	0.333812	fsa	fructose-6-phosphate aldolase && PF00923:Transaldolase/Fructose-6-phosphate aldolase
GQF08_RS22085	483.346	311.062	382.688	213.962	571.852	413.823	349.586	333.96	577.04	692.427	-0.264089	0.334476	gmk	guanylate kinase && PF00625:Guanylate kinase
GQF08_RS21160	26.5195	34.7212	28.5068	73.7925	28.6088	24.9586	32.774	42.4168	132.418	104.255	0.351749	0.33471	GQF08_RS21160	MFS transporter && PF07690:Major Facilitator Superfamily
GQF08_RS14125	8.83936	12.7633	10.5089	28.4157	9.34496	12.5435	14.238	9.81126	56.9758	43.2422	0.406195	0.335599	GQF08_RS14125	MFS transporter && PF07690:Major Facilitator Superfamily
GQF08_RS09715	3.45093	0	0	2.23314	7.53987	8.75816	0	3.71067	0.442101	1.55625	-1.8307	0.335664	GQF08_RS09715	hypothetical protein && -
GQF08_RS11375	8.49026	12.1049	12.9689	25.4358	11.3362	14.099	11.3052	8.79116	50.3607	38.8646	0.382004	0.336109	GQF08_RS11375	MHS family MFS transporter && PF00083:Sugar (and other) transporter|PF07690:Major Facilitator Superfamily
GQF08_RS21280	64.3441	78.7237	73.8711	124.913	69.1204	72.5776	71.2193	78.9884	171.123	146.121	0.233609	0.33637	rsmJ	16S rRNA (guanine(1516)-N(2))-methyltransferase RsmJ && PF04445:Putative SAM-dependent methyltransferase
GQF08_RS11295	4.74612	12.1396	6.24708	22.3764	5.18484	7.74336	10.1566	9.1131	36.0319	25.4927	0.510246	0.336584	ydeA	L-arabinose MFS transporter && PF07690:Major Facilitator Superfamily
GQF08_RS17315	37.559	28.4869	22.8875	26.6678	25.6443	20.2999	30.2154	19.0711	59.4812	48.9998	0.276556	0.336587	srlR	glucitol operon DNA-binding transcriptional repressor SrlR && PF00455:DeoR C terminal sensor domain|PF08220:DeoR-like helix-turn-helix domain
GQF08_RS00865	18.361	30.4091	24.0066	55.4872	16.2472	22.5227	32.0888	30.0093	187.502	147.453	0.35022	0.336714	priA	primosomal protein N' && PF00270:DEAD/DEAH box helicase
GQF08_RS14740	28.0933	28.0743	20.0655	38.05	26.4078	24.3188	15.659	25.9927	46.9512	37.952	0.315113	0.336756	ccmA	cytochrome c biogenesis heme-transporting ATPase CcmA && PF00005:ABC transporter
GQF08_RS20950	241.446	173.756	201.754	120.357	252.193	232.72	186.053	186.59	635.232	738.828	-0.219449	0.337012	glgC	glucose-1-phosphate adenylyltransferase && PF00483:Nucleotidyl transferase
GQF08_RS19090	295.243	228.135	282.81	174.395	343.895	243.702	267.836	266.656	807.666	924.218	-0.195171	0.337794	cca	fused tRNA nucleotidyltransferase/2'%2C3'-cyclic phosphodiesterase/2' nucleotidase/phosphatase Cca && PF12627:Probable RNA and SrmB- binding site of polymerase A|PF01743:Poly A polymerase head domain|PF01966:HD domain
GQF08_RS00950	4.72233	39.105	16.5754	97.0239	5.15886	18.976	36.5491	31.736	35.7915	21.012	0.775718	0.338137	GQF08_RS00950	PTS fructose-like transporter subunit IIB && PF02302:PTS system, Lactose/Cellobiose specific IIB subunit
GQF08_RS01905	33.3488	30.9211	19.8575	37.7657	40.3349	46.3485	30.9253	35.8588	27.4698	34.5854	-0.329834	0.338156	cutA	divalent cation tolerance protein CutA && PF03091:CutA1 divalent ion tolerance protein
GQF08_RS01405	111.608	79.3442	109.458	72.2229	95.6276	56.4652	71.0277	88.2415	91.408	76.3779	0.259766	0.338861	GQF08_RS01405	diacylglycerol kinase && PF01219:Prokaryotic diacylglycerol kinase
GQF08_RS04685	1.34586	0	0	0.870923	0	7.96992	1.34406	0	0.442101	1.85752	-2.11082	0.339379	GQF08_RS04685	transposase && PF01527:Transposase
GQF08_RS00565	1.74788	8.86691	5.62379	16.966	2.54593	8.8719	4.07292	5.01181	15.297	9.44533	0.700667	0.339397	ompL	porin OmpL && PF06178:Oligogalacturonate-specific porin protein (KdgM)
GQF08_RS13725	0	1.92777	1.88959	6.27064	0	0	1.07525	2.31546	2.51485	0.845274	1.63216	0.340334	cbtA	type IV toxin-antitoxin system toxin CbtA && PF06755:CbtA_toxin of type IV toxin-antitoxin system
GQF08_RS16280	27.0461	42.0835	42.3802	36.2537	30.9531	25.604	36.0132	31.8514	61.5901	51.8608	0.253538	0.340433	upp	uracil phosphoribosyltransferase && PF14681:Uracil phosphoribosyltransferase
GQF08_RS00210	129.864	108.407	148.291	79.8892	148.87	141.25	132.385	113.887	371.173	426.827	-0.203804	0.34053	hemY	protoheme IX biogenesis protein HemY && PF07219:HemY protein N-terminus
GQF08_RS09205	174.351	130.891	139.035	93.0304	108.266	119.549	119.744	117.746	235.745	204.154	0.203018	0.340642	GQF08_RS09205	fumarylacetoacetate hydrolase family protein && PF01557:Fumarylacetoacetate (FAA) hydrolase family
GQF08_RS01825	4.41267	9.87587	4.51747	12.8497	4.28495	4.97731	9.30317	4.48119	34.6594	25.2335	0.466428	0.341042	GQF08_RS01825	class I fumarate hydratase && PF05683:Fumarase C-terminus|PF05681:Fumarate hydratase (Fumerase)
GQF08_RS17025	9.7881	5.47662	7.51543	7.12573	2.67323	4.14022	3.66563	7.8936	6.56065	4.03053	0.702609	0.341223	ypjF	type IV toxin-antitoxin system toxin YpjF && PF06755:CbtA_toxin of type IV toxin-antitoxin system
GQF08_RS15155	170.278	166.417	161.164	102.009	166.523	193.115	169.307	155.91	216.536	247.215	-0.196377	0.341487	nuoI	NADH-quinone oxidoreductase subunit NuoI && PF12838:4Fe-4S dicluster domain
GQF08_RS00845	212.186	164.989	201.089	118.673	207.295	208.736	182.841	193.932	617.126	702.015	-0.187694	0.341568	hslU	HslU--HslV peptidase ATPase subunit && PF07724:AAA domain (Cdc48 subfamily)|PF00004:ATPase family associated with various cellular activities (AAA)
GQF08_RS06605	241.153	185.046	248.291	144.757	269.467	246.364	228.904	194.601	478.719	548.89	-0.199148	0.341672	corC	CNNM family magnesium/cobalt transport protein CorC && PF03471:Transporter associated domain|PF00571:CBS domain
GQF08_RS00075	141.745	92.2869	99.2539	67.6355	90.719	78.7302	85.7913	75.4371	75.1596	61.9912	0.269978	0.341884	ppiC	peptidylprolyl isomerase PpiC && PF13616:PPIC-type PPIASE domain
GQF08_RS05205	26.0761	23.3441	27.3105	32.6596	15.6217	28.464	21.001	26.2298	69.8114	58.2769	0.259847	0.342098	aes	acetyl esterase && PF07859:alpha/beta hydrolase fold
GQF08_RS08495	304.431	177.165	224.556	155.294	327.602	236.692	242.689	204.233	609.892	715.928	-0.232284	0.342102	phoH	phosphate starvation-inducible protein PhoH && PF02562:PhoH-like protein
GQF08_RS08520	3.05878	6.57195	3.75772	14.6473	2.00492	2.58764	4.27656	8.5514	12.3008	7.6433	0.71402	0.34236	GQF08_RS08520	membrane protein && PF17158:Membrane-associated sensor, integral membrane domain
GQF08_RS21540	10.4873	23.4712	27.6077	33.9321	17.185	44.3595	41.8929	50.7446	4.88835	7.89224	-0.670684	0.342445	GQF08_RS21540	tRNA-Pro && -
GQF08_RS12980	46.5392	65.873	46.3569	73.6622	28.1688	56.396	47.7331	58.8331	99.1986	81.5722	0.283536	0.344057	GQF08_RS12980	bifunctional 4-hydroxy-2-oxoglutarate aldolase/2-dehydro-3-deoxy-phosphogluconate aldolase && PF01081:KDPG and KHG aldolase
GQF08_RS17590	5.90424	10.3002	5.04813	21.5526	5.45771	9.86155	9.07129	7.16255	75.892	55.9424	0.444696	0.344267	cas3	CRISPR-associated helicase/endonuclease Cas3 && PF00270:DEAD/DEAH box helicase
GQF08_RS22350	117.868	107.764	135.264	104.294	134.79	115.978	130.399	125.84	746.833	813.968	-0.124424	0.34428	gyrB	DNA topoisomerase (ATP-hydrolyzing) subunit B && PF02518:Histidine kinase-, DNA gyrase B-, and HSP90-like ATPase|PF00986:DNA gyrase B subunit, carboxyl terminus|PF01751:Toprim domain|PF00204:DNA gyrase B
GQF08_RS07525	36.0191	40.7411	42.0162	41.0339	35.3431	36.6748	40.925	31.0768	198.878	179.227	0.150267	0.344404	gsiA	glutathione ABC transporter ATP-binding protein GsiA && PF08352:Oligopeptide/dipeptide transporter, C-terminal region|PF00005:ABC transporter
GQF08_RS20105	2.73735	8.98537	6.00507	14.1709	3.98718	3.08762	6.83422	7.849	18.7669	12.8008	0.573999	0.344534	yhdJ	adenine-specific DNA-methyltransferase && PF01555:DNA methylase
GQF08_RS17390	4.36969	19.1682	21.0892	91.3338	5.25098	19.2224	26.6194	32.4201	83.5145	51.2982	0.707264	0.34482	hycD	formate hydrogenlyase subunit HycD && PF00146:NADH dehydrogenase
GQF08_RS00800	450.865	275.912	327.136	231.665	342.574	268.7	241.931	240.229	256.387	218.067	0.231106	0.34554	GQF08_RS00800	DUF406 domain-containing protein && PF04175:Protein of unknown function (DUF406)
GQF08_RS09040	48.639	47.9963	45.1058	45.4239	42.8704	43.0175	40.0183	44.2766	181.782	165.288	0.136104	0.345638	phoQ	two-component system sensor histidine kinase PhoQ && PF02518:Histidine kinase-, DNA gyrase B-, and HSP90-like ATPase|PF08918:PhoQ Sensor
GQF08_RS13635	53.1262	38.0481	60.6038	82.5085	46.4297	143.818	132.638	28.5624	11.8369	17.7562	-0.586739	0.345738	GQF08_RS13635	tRNA-Asn && -
GQF08_RS01345	18.6653	26.3837	20.689	21.6141	16.0979	19.9456	15.6971	16.9011	23.8666	18.7545	0.344244	0.346079	psiE	phosphate-starvation-inducible protein PsiE && PF06146:Phosphate-starvation-inducible E
GQF08_RS19980	38.1832	40.9516	31.8471	34.7391	35.1049	31.3424	26.0507	34.9595	103.459	90.4924	0.193324	0.346492	degS	outer membrane-stress sensor serine endopeptidase DegS && PF13365:Trypsin-like peptidase domain|PF13180:PDZ domain
GQF08_RS20415	24.9946	36.1457	17.7149	38.5694	15.7529	29.2773	24.0011	21.7074	32.7857	25.3348	0.371761	0.346594	gspB	putative general secretion pathway protein GspB && -
GQF08_RS16245	3.61037	6.82333	4.04812	17.7819	4.16322	4.24203	8.41291	5.82315	43.1752	30.2985	0.522427	0.346884	GQF08_RS16245	hydrogenase-4 transcriptional activator && PF00158:Sigma-54 interaction domain|PF01590:GAF domain
GQF08_RS20370	685.703	663.111	854.283	546.075	874.652	762.919	694.596	735.2	751.138	838.076	-0.158707	0.347116	rplP	50S ribosomal protein L16 && PF00252:Ribosomal protein L16p/L10e
GQF08_RS15335	64.8462	62.4335	64.9548	34.8369	54.1328	75.559	78.811	60.5176	99.6282	118.033	-0.252889	0.347152	GQF08_RS15335	DedA family protein && PF09335:SNARE associated Golgi protein
GQF08_RS13555	25.235	24.7426	24.7798	20.2179	18.3784	16.2651	21.601	22.6119	42.4283	35.2276	0.267208	0.347284	hprR	response regulator transcription factor HprR && PF00072:Response regulator receiver domain|PF00486:Transcriptional regulatory protein, C terminal
GQF08_RS01160	1245.14	792.629	907.659	490.784	1308.45	996.061	896.042	892.87	1089.62	1298.02	-0.253181	0.347588	rsd	sigma D regulator && PF04353:Regulator of RNA polymerase sigma(70) subunit, Rsd/AlgQ
GQF08_RS18020	106.576	109.477	89.3241	79.7978	86.9477	91.316	82.8953	85.5808	302.657	272.456	0.148093	0.348547	GQF08_RS18020	acetyl-CoA C-acetyltransferase && PF00108:Thiolase, N-terminal domain|PF02803:Thiolase, C-terminal domain
GQF08_RS16515	13.8749	28.5688	32.8731	50.5794	17.6837	25.0405	30.022	25.3626	73.0639	56.9375	0.36632	0.348548	GQF08_RS16515	aldose 1-epimerase && PF01263:Aldose 1-epimerase
GQF08_RS14455	21.8703	11.5465	12.302	10.5237	22.0541	14.7064	16.2408	18.0895	26.9199	34.0268	-0.346999	0.348684	sanA	outer membrane permeability protein SanA && PF02698:DUF218 domain
GQF08_RS19535	28.5486	22.8193	36.6825	17.1545	35.643	31.0516	32.5833	31.7937	27.6954	34.5048	-0.326883	0.349026	GQF08_RS19535	YraN family protein && PF02021:Uncharacterised protein family UPF0102
GQF08_RS20405	571.031	573.741	750.776	476.105	691.029	619.16	622.109	703.595	993.271	1103.94	-0.152759	0.349463	rplC	50S ribosomal protein L3 && PF00297:Ribosomal protein L3
GQF08_RS08050	4.58817	20.5373	4.92082	38.5977	5.0123	6.90037	18.8372	12.6078	36.1413	22.828	0.67172	0.349664	ssuC	aliphatic sulfonate ABC transporter permease SsuC && PF00528:Binding-protein-dependent transport system inner membrane component
GQF08_RS21295	206.804	182.999	215.25	141.356	216.14	201.962	188.944	223.01	671.353	746.588	-0.154499	0.349708	gorA	glutathione-disulfide reductase && PF02852:Pyridine nucleotide-disulphide oxidoreductase, dimerisation domain|PF07992:Pyridine nucleotide-disulphide oxidoreductase
GQF08_RS16495	10.0625	5.63017	9.93361	17.9068	8.24453	5.32038	7.5368	8.11492	9.28969	6.23463	0.604108	0.349747	GQF08_RS16495	bifunctional 3-phenylpropionate/cinnamic acid dioxygenase ferredoxin subunit && PF00355:Rieske [2Fe-2S] domain
GQF08_RS13805	240.672	185.69	225.084	149.594	295.784	269.236	164.45	212.818	135.791	159.735	-0.238306	0.34986	GQF08_RS13805	type II toxin-antitoxin system mRNA interferase toxin YoeB && PF06769:YoeB-like toxin of bacterial type II toxin-antitoxin system
GQF08_RS19455	20.1722	28.7811	29.3175	47.9314	24.4472	28.5307	22.6634	29.1466	107.471	89.2351	0.275013	0.350127	kbaZ	tagatose-bisphosphate aldolase subunit KbaZ && PF08013:Tagatose 6 phosphate kinase
GQF08_RS04180	4.39825	4.72493	7.71893	15.3692	1.92193	6.69741	6.14931	5.67514	9.82873	6.23807	0.66827	0.350272	GQF08_RS04180	antirestriction protein && PF03230:Antirestriction protein
GQF08_RS22480	4.3415	9.06881	8.04263	12.4863	2.10792	8.9779	7.70789	4.66826	18.8844	13.0547	0.530146	0.350352	bglG	transcriptional antiterminator BglG && PF03123:CAT RNA binding domain|PF00874:PRD domain
GQF08_RS02220	5.6668	21.1378	14.9178	37.8928	8.25417	17.5778	16.9776	13.7099	45.2521	32.1248	0.50028	0.350674	GQF08_RS02220	L-ribulose-5-phosphate 3-epimerase UlaE && PF01261:Xylose isomerase-like TIM barrel
GQF08_RS19790	277.006	186.785	260.569	126.261	305.724	261.447	204.81	235.834	320.623	379.874	-0.246826	0.350707	kdsC	3-deoxy-manno-octulosonate-8-phosphatase KdsC && PF08282:haloacid dehalogenase-like hydrolase
GQF08_RS04985	419.092	349.637	401.016	214.975	463.415	382.643	399.391	350.341	872.662	1005.68	-0.205659	0.350924	cyoA	cytochrome o ubiquinol oxidase subunit II && PF06481:COX Aromatic Rich Motif
GQF08_RS21790	216.134	179.245	208.274	136.43	241.183	204.717	179.429	211.727	299.622	338.881	-0.17999	0.351901	GQF08_RS21790	glutathione S-transferase && PF13417:Glutathione S-transferase, N-terminal domain|PF00043:Glutathione S-transferase, C-terminal domain
GQF08_RS11605	2.99081	6.8424	3.49925	12.9026	1.45212	4.77914	5.97361	5.35985	21.1901	14.1871	0.589119	0.352048	rspA	starvation-sensing protein RspA && PF13378:Enolase C-terminal domain-like|PF02746:Mandelate racemase / muconate lactonizing enzyme, N-terminal domain
GQF08_RS20790	202.959	162.366	188.202	159.281	182.408	145.517	151.656	163.289	265.834	239.752	0.14838	0.352351	nudE	ADP compounds hydrolase NudE && PF00293:NUDIX domain
GQF08_RS07565	75.2526	60.5667	72.0662	70.9381	62.8423	56.622	56.7252	74.3031	206.857	185.838	0.156586	0.352522	GQF08_RS07565	PQQ-dependent sugar dehydrogenase && PF07995:Glucose / Sorbosone dehydrogenase
GQF08_RS21120	52.7525	55.7019	56.3792	63.8969	44.3299	64.0798	49.3048	38.5425	90.7767	77.8889	0.217393	0.3528	rsmD	16S rRNA (guanine(966)-N(2))-methyltransferase && PF03602:Conserved hypothetical protein 95
GQF08_RS04345	23.1665	39.5035	22.7487	73.1718	22.2951	28.9306	36.3558	34.3997	77.1728	59.3581	0.385956	0.352961	GQF08_RS04345	hypothetical protein && -
GQF08_RS08850	197.224	187.927	171.95	135.294	209.907	211.958	182.59	166.56	439.116	488.976	-0.157875	0.353034	GQF08_RS08850	ketoacyl-ACP synthase III && PF08541:3-Oxoacyl-[acyl-carrier-protein (ACP)] synthase III C terminal|PF08545:3-Oxoacyl-[acyl-carrier-protein (ACP)] synthase III
GQF08_RS00850	224.311	166.093	220.853	144.662	266.643	196.193	202.749	197.043	266.837	304.504	-0.192264	0.353127	hslV	ATP-dependent protease subunit HslV && PF00227:Proteasome subunit
GQF08_RS20360	698.266	643.535	800.299	392.428	802.597	610.804	741.607	779.764	429.648	497.497	-0.212736	0.353268	rpsQ	30S ribosomal protein S17 && PF00366:Ribosomal protein S17
GQF08_RS16375	417.298	315.116	381.902	224.172	456.307	388.054	349.934	339.526	902.253	1033.92	-0.197506	0.353284	rodZ	cytoskeleton protein RodZ && PF13464:Domain of unknown function (DUF4115)|PF13413:Helix-turn-helix domain
GQF08_RS15985	23.4192	25.4771	27.0537	37.4075	21.6979	25.3292	28.4207	22.313	102.637	88.5152	0.218895	0.353409	GQF08_RS15985	ethanolamine ammonia-lyase subunit EutB && PF06751:Ethanolamine ammonia lyase large subunit (EutB)
GQF08_RS10740	278.455	216.043	205.656	208.721	212.936	241.453	171.484	152.201	105.131	90.0008	0.217277	0.353451	GQF08_RS10740	periplasmic protein && -
GQF08_RS16040	8.55562	15.6131	12.4163	25.7657	14.0197	10.5783	11.1731	13.4455	50.8583	40.1451	0.355529	0.353514	eutH	ethanolamine utilization protein EutH && PF04346:Ethanolamine utilisation protein, EutH
GQF08_RS17960	56.5489	40.4994	50.6141	36.5934	40.1545	38.2709	44.0491	35.2669	87.4572	74.8721	0.217505	0.353557	GQF08_RS17960	TerC family protein && PF03741:Integral membrane protein TerC family
GQF08_RS22015	204.403	167.174	145.41	130.094	236.163	191.42	152.887	162.806	206.479	237.174	-0.202768	0.353726	coaD	pantetheine-phosphate adenylyltransferase && PF01467:Cytidylyltransferase-like
GQF08_RS19440	438.608	316.275	323.72	192.847	295.368	288.706	225.611	268.758	283.997	240.886	0.234371	0.354076	GQF08_RS19440	type II toxin-antitoxin system antitoxin PrlF && PF15937:prlF antitoxin for toxin YhaV_toxin
GQF08_RS08365	14.1257	27.7503	11.7067	39.8644	16.7174	14.6054	20.7683	19.8299	63.923	49.198	0.386845	0.354412	torT	TMAO reductase system periplasmic protein TorT && PF00532:Periplasmic binding proteins and sugar binding domain of LacI family
GQF08_RS19730	1660.33	1212.97	1220.74	790.53	1337.38	1011.57	874.933	965.701	1013.11	868.964	0.220748	0.354745	rplU	50S ribosomal protein L21 && PF00829:Ribosomal prokaryotic L21 protein
GQF08_RS12830	6.40888	13.3873	9.37299	36.4037	3.88961	9.63861	11.3783	18.3766	24.7163	16.3147	0.613623	0.354804	mntP	manganese efflux pump MntP && PF02659:Putative manganese efflux pump
GQF08_RS11300	212.792	162.818	172.362	125.538	225.839	177.964	174.97	184.48	298.191	337.924	-0.182859	0.354953	marC	NAAT family transporter MarC && PF01914:MarC family integral membrane protein
GQF08_RS06625	277.413	197.633	233.187	184.405	282.803	258.209	222.868	231.472	697.844	778.143	-0.158442	0.355086	ubiF	2-octaprenyl-3-methyl-6-methoxy-1%2C4-benzoquinol hydroxylase && PF01494:FAD binding domain
GQF08_RS05255	110.542	79.951	105.495	61.6314	108.138	92.9868	107.899	99.7231	307.394	351.342	-0.195267	0.355248	GQF08_RS05255	amino acid permease && PF13520:Amino acid permease
GQF08_RS15580	5.7335	16.2088	8.47352	23.8235	4.94487	9.70074	10.5476	14.2769	48.2443	35.1075	0.466273	0.355294	dsdX	D-serine transporter DsdX && PF02447:GntP family permease
GQF08_RS20955	121.291	97.0477	118.279	92.6514	128.481	110.741	110.099	121.403	563.318	617.718	-0.133953	0.35533	glgX	glycogen debranching protein GlgX && PF02922:Carbohydrate-binding module 48 (Isoamylase N-terminal domain)|PF00128:Alpha amylase, catalytic domain
GQF08_RS11920	56.2196	56.43	55.3125	37.4828	57.6943	41.7953	39.131	20.1503	32.3683	25.0147	0.364838	0.355344	GQF08_RS11920	DUF1656 domain-containing protein && PF07869:Protein of unknown function (DUF1656)
GQF08_RS16355	473.278	327.733	334.165	209.199	506.178	354.026	359.443	356.082	1053.68	1235.01	-0.229747	0.355357	bamB	outer membrane protein assembly factor BamB && PF13360:PQQ-like domain
GQF08_RS20850	23.4744	29.7323	30.9745	33.5317	24.6945	25.7426	26.916	28.2327	181.703	162.984	0.16136	0.355367	feoB	Fe(2+) transporter permease subunit FeoB && PF02421:Ferrous iron transport protein B|PF07670:Nucleoside recognition|PF07664:Ferrous iron transport protein B C terminus
GQF08_RS10250	14.4471	30.9723	27.0228	86.8463	12.8753	27.6599	30.3743	42.9242	112.457	80.3659	0.48914	0.355394	GQF08_RS10250	TIGR01620 family protein && PF05128:Domain of unknown function (DUF697)
GQF08_RS11925	15.5292	13.4809	9.08459	14.3124	14.3943	14.3315	16.9183	18.722	29.8919	36.713	-0.294214	0.355686	GQF08_RS11925	HlyD family secretion protein && PF16576:Barrel-sandwich domain of CusB or HlyD membrane-fusion|PF00529:HlyD membrane-fusion protein of T1SS
GQF08_RS14345	16.6048	17.9946	16.1045	23.1869	7.63779	10.3505	21.8192	15.9751	22.6939	17.1324	0.413666	0.356561	GQF08_RS14345	YehR family lipoprotein && PF06998:Protein of unknown function (DUF1307)
GQF08_RS22000	54.9113	39.8406	48.8145	44.359	52.1457	48.275	56.2714	53.2555	140.545	157.014	-0.161643	0.357565	rfaG	lipopolysaccharide glucosyltransferase I && PF13439:Glycosyltransferase Family 4|PF00534:Glycosyl transferases group 1
GQF08_RS14110	70.852	61.1117	57.6303	64.4818	52.6612	53.0963	50.4024	70.9665	210.792	188.434	0.162669	0.35816	mdtA	multidrug efflux RND transporter subunit MdtA && PF13533:Biotin-lipoyl like|PF13437:HlyD family secretion protein
GQF08_RS11150	1.05974	9.01271	2.3248	10.2865	1.1577	4.48252	2.64579	5.12773	11.4907	6.79487	0.76676	0.358819	ydeO	acid stress response transcriptional regulator YdeO && PF12833:Helix-turn-helix domain
GQF08_RS18215	8.25684	19.2186	4.34723	23.5096	7.21607	8.38204	14.0178	7.99045	17.9872	12.2249	0.568452	0.358987	GQF08_RS18215	4Fe-4S dicluster domain-containing protein && PF13247:4Fe-4S dicluster domain
GQF08_RS00580	5.94638	14.5506	9.21838	35.5295	9.31101	13.0792	14.2522	11.0828	88.3514	64.6272	0.45664	0.359077	yihQ	sulfoquinovosidase && PF01055:Glycosyl hydrolases family 31
GQF08_RS02095	1578.45	1235.27	1358.72	861.622	1547.36	1480.13	1368.86	1294.01	1034.08	1168.89	-0.177916	0.359105	hfq	RNA chaperone Hfq && PF17209:Hfq protein
GQF08_RS20810	200.731	175.177	207.178	140.596	217.781	190.019	193.582	200.034	422.876	468.299	-0.149029	0.35929	hslO	Hsp33 family molecular chaperone HslO && PF01430:Hsp33 protein
GQF08_RS00935	5.03127	45.0414	19.8672	74.8831	5.49635	18.0893	40.1963	25.6972	30.9043	19.0943	0.701535	0.359346	GQF08_RS00935	PTS fructose-like transporter subunit IIB && PF02302:PTS system, Lactose/Cellobiose specific IIB subunit
GQF08_RS13560	28.2827	18.3348	42.7897	27.7686	45.8129	27.2264	38.9584	35.6547	32.2488	40.6365	-0.328975	0.35973	hiuH	hydroxyisourate hydrolase && PF00576:HIUase/Transthyretin family
GQF08_RS17685	792.975	565.576	638.733	349.486	764.219	665.828	646.43	640.355	2555.41	2958.37	-0.211623	0.360228	pyrG	CTP synthase (glutamine hydrolyzing) && PF00117:Glutamine amidotransferase class-I|PF06418:CTP synthase N-terminus
GQF08_RS12025	179.253	157.841	166.577	96.0297	152.806	129.517	114.451	125.442	547.769	476.994	0.19814	0.360386	mdtK	multidrug efflux MATE transporter MdtK && PF01554:MatE
GQF08_RS22590	31.7001	33.8555	32.941	40.6671	26.1247	28.9345	35.8232	32.591	134.329	119.183	0.176832	0.360452	viaA	ATPase RavA stimulator ViaA && PF05762:VWA domain containing CoxE-like protein
GQF08_RS20595	1220.21	809.138	1027.07	545.256	1235.45	1066.79	974.605	917.678	1515.6	1765.07	-0.220427	0.361458	crp	cAMP-activated global transcriptional regulator CRP && PF00027:Cyclic nucleotide-binding domain|PF00325:Bacterial regulatory proteins, crp family
GQF08_RS18150	21.3206	30.7179	30.9865	36.4322	38.2126	29.0277	35.5977	36.179	96.2478	112.007	-0.209355	0.361634	GQF08_RS18150	YgeY family selenium metabolism-linked hydrolase && PF01546:Peptidase family M20/M25/M40|PF07687:Peptidase dimerisation domain
GQF08_RS02740	29.0186	33.5927	35.1226	58.6011	29.5148	35.9768	33.4767	32.2787	83.8698	70.4107	0.259762	0.361718	sgcQ	BtpA family protein SgcQ && PF03437:BtpA family
GQF08_RS16165	265.434	195.789	209.955	164.81	266.487	264.083	204.41	207.024	480.164	541.056	-0.174426	0.36212	GQF08_RS16165	neutral zinc metallopeptidase && PF04228:Putative neutral zinc metallopeptidase
GQF08_RS03790	136.182	115.247	115.766	92.6001	130.756	125.557	123.781	128.128	231.997	256.431	-0.148661	0.362146	ispU	(2E%2C6E)-farnesyl-diphosphate-specific ditrans%2Cpolycis-undecaprenyl-diphosphate synthase && PF01255:Putative undecaprenyl diphosphate synthase
GQF08_RS05305	7.85784	26.9409	22.2996	65.5626	12.6023	23.1955	28.5509	24.6287	196.924	142.848	0.465542	0.362566	GQF08_RS05305	ABC transporter permease && -
GQF08_RS19835	2337.08	1344.19	1683.06	1034.38	2518.98	1775.83	1670.21	1579.53	2692.6	3174.77	-0.237898	0.362687	yrbL	PhoP regulatory network protein YrbL && PF10707:PhoP regulatory network protein YrbL
GQF08_RS21580	97.3163	96.0178	100.294	79.8569	87.764	80.9254	92.637	77.0334	242.077	219.31	0.139855	0.362737	ghrB	glyoxylate/hydroxypyruvate reductase GhrB && PF00389:D-isomer specific 2-hydroxyacid dehydrogenase, catalytic domain|PF02826:D-isomer specific 2-hydroxyacid dehydrogenase, NAD binding domain
GQF08_RS16580	13.2925	23.8926	19.5921	46.4358	12.1388	19.9424	24.1641	25.1243	266.77	210.312	0.345422	0.363114	purL	phosphoribosylformylglycinamidine synthase && PF13507:CobB/CobQ-like glutamine amidotransferase domain|PF02769:AIR synthase related protein, C-terminal domain
GQF08_RS17890	17.5811	20.3523	22.8752	23.9308	16.5571	14.8731	22.4011	19.2303	75.0352	64.6948	0.221336	0.363185	argA	amino-acid N-acetyltransferase && PF00583:Acetyltransferase (GNAT) family|PF00696:Amino acid kinase family
GQF08_RS18635	19.4403	27.6671	21.4329	31.6113	19.6037	17.7109	25.3879	21.4394	53.9285	45.3078	0.261601	0.363515	GQF08_RS18635	prepilin peptidase && PF01478:Type IV leader peptidase family|PF06750:Bacterial Peptidase A24 N-terminal domain
GQF08_RS01870	3.60005	12.1477	5.10307	19.7122	6.65556	5.15398	8.02013	9.23086	39.3156	28.1668	0.494248	0.363713	dtpC	dipeptide/tripeptide permease DtpC && PF00854:POT family
GQF08_RS17440	31.9358	31.653	30.0253	27.3086	23.6739	27.0167	22.7807	24.5281	28.4569	23.0623	0.295716	0.363986	GQF08_RS17440	nitrous oxide-stimulated promoter family protein && PF11756:Nitrous oxide-stimulated promoter
GQF08_RS18805	15.5153	14.5358	26.2795	25.4506	18.9204	26.8615	29.1874	24.0547	60.8359	73.6625	-0.271535	0.36424	hybO	hydrogenase 2 small subunit && PF14720:NiFe/NiFeSe hydrogenase small subunit C-terminal|PF01058:NADH ubiquinone oxidoreductase, 20 Kd subunit
GQF08_RS04930	67.2932	62.6525	58.6561	47.6105	74.984	59.2051	81.0918	54.0273	141.326	161.127	-0.192432	0.364819	ispA	(2E%2C6E)-farnesyl diphosphate synthase && PF00348:Polyprenyl synthetase
GQF08_RS07910	145.074	93.8849	99.6945	82.191	148.937	112.377	107.641	115.272	193.879	223.079	-0.205252	0.364961	GQF08_RS07910	DUF421 domain-containing protein && PF04239:Protein of unknown function (DUF421)
GQF08_RS15730	8.84952	16.835	11.9717	19.208	9.66755	12.7893	11.5994	13.2822	82.7865	68.9183	0.270173	0.36569	GQF08_RS15730	sensor domain-containing phosphodiesterase && PF05231:MASE1|PF00563:EAL domain
GQF08_RS15115	1.12625	12.6031	5.43555	26.9658	4.30624	8.09855	10.1227	6.05506	21.988	13.6237	0.700396	0.365941	GQF08_RS15115	hypothetical protein && -
GQF08_RS03615	0.932469	6.2608	3.00022	11.4648	1.86755	2.89242	5.58733	4.01061	37.4058	24.7974	0.601699	0.366097	htrE	Yad fimbria usher protein HtrE && PF00577:Outer membrane usher protein|PF13953:PapC C-terminal domain|PF13954:PapC N-terminal domain
GQF08_RS19805	211.334	203.631	241.567	136.756	280.689	219.714	195.5	209.898	382.863	437.165	-0.192788	0.366252	lptB	LPS export ABC transporter ATP-binding protein && PF12399:Branched-chain amino acid ATP-binding cassette transporter|PF00005:ABC transporter
GQF08_RS21495	25.235	26.3562	27.6796	19.0514	11.4865	19.569	25.2012	13.5671	12.5496	8.91212	0.476274	0.366596	bcsF	cellulose biosynthesis protein BcsF && PF11120:Cellulose biosynthesis protein BcsF
GQF08_RS18625	15.0283	13.7527	10.5498	10.8055	10.5801	13.2785	7.0038	9.69561	40.2953	32.5971	0.2947	0.366785	GQF08_RS18625	IS4-like element ISVsa5 family transposase && PF01609:Transposase DDE domain
GQF08_RS03835	14.2026	32.6946	32.0471	56.8945	23.6426	26.3185	31.7442	23.9981	53.9106	41.9507	0.371285	0.367102	rnhB	ribonuclease HII && PF01351:Ribonuclease HII
GQF08_RS08920	432.689	328.239	389.067	214.475	478.183	411.797	358.626	330.007	582.338	673.731	-0.211792	0.367672	lpoB	penicillin-binding protein activator LpoB && PF13036:Peptidoglycan-synthase activator LpoB
GQF08_RS08815	41.4763	39.783	31.5675	43.5461	33.2892	32.9395	35.0809	36.8616	99.1713	87.6278	0.181633	0.367688	flgL	flagellar hook-filament junction protein FlgL && PF00669:Bacterial flagellin N-terminal helical region
GQF08_RS04575	8.6615	25.0515	22.2168	41.8215	10.9179	19.7275	23.2882	18.6268	39.3796	29.2313	0.437981	0.367938	GQF08_RS04575	ankyrin repeat domain-containing protein && PF12796:Ankyrin repeats (3 copies)|PF13637:Ankyrin repeats (many copies)
GQF08_RS19370	2.46302	10.3948	6.94704	24.2492	3.84385	8.18573	8.96042	9.64773	67.2118	46.7429	0.529593	0.367953	tdcE	2-ketobutyrate formate-lyase/pyruvate formate-lyase && PF02901:Pyruvate formate lyase-like|PF01228:Glycine radical
GQF08_RS02415	250.419	191.592	236.199	159.907	253.08	219.313	229.152	239.612	203.921	228.991	-0.170669	0.367962	cybC	cytochrome b562 && PF07361:Cytochrome b562
GQF08_RS03700	24.4703	10.9532	21.4727	15.835	13.3661	10.3505	12.2188	0	3.1911	1.57668	0.999455	0.368191	GQF08_RS03700	protein YadW && -
GQF08_RS12560	2.0797	9.57502	6.51764	18.8412	3.24564	5.52943	8.30767	8.306	33.4392	22.937	0.554595	0.368329	GQF08_RS12560	MFS transporter && PF00083:Sugar (and other) transporter
GQF08_RS06900	1734.53	1703.97	1928.78	1097.61	1724.48	1886.87	1807.58	1811.99	5518.26	6172.12	-0.161766	0.368445	gltA	citrate (Si)-synthase && PF00285:Citrate synthase, C-terminal domain
GQF08_RS11585	0	0.851155	0.834299	4.71693	0.692437	1.07243	0.316498	1.02233	5.42234	2.62859	1.07263	0.368491	GQF08_RS11585	- && PF00665:Integrase core domain|PF13276:HTH-like domain|PF01527:Transposase
GQF08_RS04220	4.51632	8.89492	3.17046	15.4896	3.94704	8.78755	3.1572	5.82749	19.0603	12.908	0.568424	0.368581	GQF08_RS04220	LysR family transcriptional regulator && PF03466:LysR substrate binding domain|PF00126:Bacterial regulatory helix-turn-helix protein, lysR family
GQF08_RS00750	110.49	94.968	98.5023	71.4993	112.036	101.924	93.0279	110.591	342.946	381.418	-0.155908	0.368791	cpxA	envelope stress sensor histidine kinase CpxA && PF02518:Histidine kinase-, DNA gyrase B-, and HSP90-like ATPase|PF00512:His Kinase A (phospho-acceptor) domain|PF16527:Two-component sensor protein CpxA, periplasmic domain|PF00672:HAMP domain
GQF08_RS01575	2.53141	22.6619	10.7363	58.9716	5.53081	13.5628	20.6455	20.4145	60.3753	38.2692	0.66306	0.368869	nrfD	cytochrome c nitrite reductase subunit NrfD && PF03916:Polysulphide reductase, NrfD
GQF08_RS08930	120.419	93.7111	84.2582	86.0737	106.186	76.2369	81.7442	76.1663	262.227	232.129	0.175053	0.368981	nagZ	beta-N-acetylhexosaminidase && PF00933:Glycosyl hydrolase family 3 N terminal domain
GQF08_RS19865	18.2104	25.4727	24.7185	37.1937	26.1106	18.5347	21.8801	23.2525	99.6101	84.6891	0.244412	0.369643	GQF08_RS19865	glutamate synthase subunit GltD && PF14691:Dihydroprymidine dehydrogenase domain II, 4Fe-4S cluster|PF07992:Pyridine nucleotide-disulphide oxidoreductase
GQF08_RS06435	11.536	3.44245	3.37428	0	12.6023	13.0121	1.92009	8.26949	2.5621	4.99836	-1.01712	0.369904	cspE	transcription antiterminator/RNA stability regulator CspE && PF00313:'Cold-shock' DNA-binding domain
GQF08_RS20630	10.9309	19.2655	13.1888	33.8201	10.0755	14.7377	15.0098	20.2015	60.6653	47.1652	0.372037	0.370101	tsgA	MFS transporter TsgA && PF07690:Major Facilitator Superfamily
GQF08_RS00515	494.011	289.874	391.813	256.666	569.947	401.175	358.153	347.318	485.624	568.426	-0.228228	0.370277	yihI	Der GTPase-activating protein YihI && PF04220:Der GTPase activator (YihI)
GQF08_RS00470	46.2425	50.6658	46.0286	46.4492	45.9932	49.6296	35.8417	31.1696	73.6512	63.2475	0.21509	0.370814	mobA	molybdenum cofactor guanylyltransferase MobA && PF12804:MobA-like NTP transferase domain
GQF08_RS20820	506.751	367.693	466.286	281.561	489.185	444.691	439.74	453.14	1750.34	1970.95	-0.171816	0.371382	pckA	phosphoenolpyruvate carboxykinase (ATP) && PF01293:Phosphoenolpyruvate carboxykinase
GQF08_RS03435	107.995	80.6477	89.5271	55.4862	81.8136	71.6191	56.9059	75.2757	165.024	141.263	0.220421	0.371544	zapD	cell division protein ZapD && PF07072:Cell division protein
GQF08_RS04880	177.928	152.343	150.527	116.615	181.417	156.311	152.631	171.697	351.474	389.506	-0.150524	0.371757	GQF08_RS04880	nucleoside-specific channel-forming protein Tsx && PF03502:Nucleoside-specific channel-forming protein, Tsx
GQF08_RS18545	76.4916	60.6762	65.4221	41.3532	75.1003	86.0064	56.0832	69.7552	67.6239	79.5446	-0.244754	0.371876	ruvX	Holliday junction resolvase RuvX && PF03652:Holliday junction resolvase
GQF08_RS01090	470.313	378.669	475.643	249.792	506.517	429.15	432.759	430.172	571.464	652.834	-0.193475	0.371908	nusG	transcription termination/antitermination protein NusG && PF02357:Transcription termination factor nusG|PF00467:KOW motif
GQF08_RS11740	56.4782	36.576	50.6141	34.2148	39.3823	31.5137	42.002	32.3027	39.7329	32.4328	0.286433	0.372275	GQF08_RS11740	GlpM family protein && PF06942:GlpM protein
GQF08_RS12500	13.5821	17.9623	14.0853	23.1713	15.8493	16.1905	15.1053	10.2894	59.8245	49.941	0.266054	0.373143	GQF08_RS12500	sulfurtransferase && PF00581:Rhodanese-like domain
GQF08_RS08190	55.6029	63.4968	53.9638	60.7739	51.5132	51.6923	49.2496	61.9004	319.449	292.835	0.127268	0.373505	helD	DNA helicase IV && PF00580:UvrD/REP helicase N-terminal domain|PF13361:UvrD-like helicase C-terminal domain|PF12462:DNA helicase IV / RNA helicase N terminal
GQF08_RS21105	76.2529	64.168	71.5958	61.9268	63.7257	57.4118	60.54	66.8235	192.856	174.944	0.139356	0.373558	ftsX	cell division protein FtsX && -
GQF08_RS19705	364.822	315.991	326.074	221.291	308.85	271.393	252.751	259.397	389.454	346.396	0.166695	0.374265	greA	transcription elongation factor GreA && PF01272:Transcription elongation factor, GreA/GreB, C-term|PF03449:Transcription elongation factor, N-terminal
GQF08_RS18895	57.4454	47.5086	52.3287	47.0865	58.5719	65.7218	49.173	55.8863	100.265	112.522	-0.172082	0.374422	plsC	1-acylglycerol-3-phosphate O-acyltransferase && PF01553:Acyltransferase
GQF08_RS19265	42.6009	42.0242	46.6684	43.8973	46.8353	50.2711	44.9828	49.3085	173.297	189.328	-0.127929	0.374658	GQF08_RS19265	altronate dehydratase && PF04295:D-galactarate dehydratase / Altronate hydrolase, C terminus|PF08666:SAF domain
GQF08_RS10920	139.16	98.845	96.8876	64.2623	137.035	117.172	103.741	106.781	163.986	190.926	-0.224207	0.37486	GQF08_RS10920	glutathione S-transferase family protein && PF13417:Glutathione S-transferase, N-terminal domain
GQF08_RS14725	7.69065	37.8669	37.117	108.243	14.7027	19.5182	42.242	47.5495	26.6527	17.3125	0.636632	0.374941	ccmD	heme exporter protein CcmD && PF04995:Heme exporter protein D (CcmD)
GQF08_RS12675	205.36	164.11	151.697	147.156	158.435	154.098	137.882	144.716	154.611	137.679	0.162756	0.374946	GQF08_RS12675	DUF488 domain-containing protein && PF04343:Protein of unknown function, DUF488
GQF08_RS06875	10.0265	23.4757	20.6421	39.1791	8.84692	23.8152	20.7964	17.4157	64.955	49.3299	0.400039	0.375117	GQF08_RS06875	AbrB family transcriptional regulator && PF05145:Transition state regulatory protein AbrB
GQF08_RS11410	0	6.17875	0	8.93254	0	0	3.44632	0	2.35068	0.536101	2.11671	0.375243	GQF08_RS11410	YlcI/YnfO family protein && PF13132:Domain of unknown function (DUF3950)
GQF08_RS12525	2.32714	20.486	11.5717	46.1815	5.50823	14.7652	15.4935	17.099	55.7546	36.585	0.61291	0.375407	GQF08_RS12525	DUF1266 domain-containing protein && PF06889:Protein of unknown function (DUF1266)
GQF08_RS14560	21.0694	28.4854	21.507	48.6938	15.5013	17.8241	31.3472	30.5152	74.7545	59.4186	0.339366	0.375617	GQF08_RS14560	pseudouridine-5'-phosphate glycosidase && PF04227:Indigoidine synthase A like protein
GQF08_RS03060	139.92	119.643	150.309	89.9345	152.511	139.865	139.106	128.187	427.618	478.834	-0.165305	0.375961	thrC	threonine synthase && PF14821:Threonine synthase N terminus|PF00291:Pyridoxal-phosphate dependent enzyme
GQF08_RS09265	51.6282	47.4042	39.1084	25.1283	38.0825	35.8367	30.8474	32.739	99.3118	83.6406	0.240615	0.376065	ldcA	muramoyltetrapeptide carboxypeptidase && PF02016:LD-carboxypeptidase
GQF08_RS00320	144.848	93.2792	95.588	71.2573	98.3057	101.502	76.4658	70.0239	275.408	235.505	0.222228	0.376254	pldB	lysophospholipase L2 && PF12146:Serine aminopeptidase, S33
GQF08_RS11260	25.0264	21.9065	26.8408	22.4928	28.2511	27.9935	23.049	29.003	92.9219	104.534	-0.171693	0.376666	GQF08_RS11260	tagaturonate reductase && PF01232:Mannitol dehydrogenase Rossmann domain|PF08125:Mannitol dehydrogenase C-terminal domain
GQF08_RS09495	348.013	235.981	280.225	189.902	348.864	311.588	277.561	258.605	710.566	806.621	-0.184269	0.376745	rssB	two-component system response regulator RssB && PF00072:Response regulator receiver domain
GQF08_RS07195	19.3102	30.3833	24.1334	56.7993	13.4242	34.6518	27.4656	25.168	59.9178	46.1952	0.378848	0.376864	modB	molybdate ABC transporter permease subunit && PF00528:Binding-protein-dependent transport system inner membrane component
GQF08_RS12215	5.49332	8.60612	2.4102	11.5531	1.50028	3.48539	4.11448	7.38347	5.4847	3.22163	0.78944	0.377155	GQF08_RS12215	ferredoxin family protein && -
GQF08_RS02985	200.421	152.752	165.449	101.518	203.016	168.493	161.662	172.27	798.95	908.847	-0.187042	0.377262	sltY	murein transglycosylase && PF14718:Soluble lytic murein transglycosylase L domain|PF01464:Transglycosylase SLT domain
GQF08_RS12535	205.36	183.498	197.172	118.876	206.599	198.921	201.609	184.222	489.224	549.219	-0.169096	0.377871	selD	selenide%2Cwater dikinase SelD && PF02769:AIR synthase related protein, C-terminal domain|PF00586:AIR synthase related protein, N-terminal domain
GQF08_RS02660	6.83447	16.002	12.9171	23.8143	8.61489	11.5635	14.7007	10.7406	30.4123	23.2911	0.396373	0.377921	fecE	Fe(3+) dicitrate ABC transporter ATP-binding protein FecE && PF00005:ABC transporter
GQF08_RS18010	18.5454	26.5638	13.0189	44.9177	10.4193	24.2056	24.3413	19.3714	52.1988	39.6827	0.399554	0.37793	kduD	2-dehydro-3-deoxy-D-gluconate 5-dehydrogenase KduD && PF13561:Enoyl-(Acyl carrier protein) reductase
GQF08_RS17515	10.094	34.6396	31.7393	35.9256	17.4595	22.0596	21.001	26.2298	35.8656	27.6813	0.381853	0.3781	ispF	2-C-methyl-D-erythritol 2%2C4-cyclodiphosphate synthase && PF02542:YgbB family
GQF08_RS08685	8.54517	15.2998	12.4973	17.5106	7.77923	12.0483	6.4003	14.5482	20.2987	15.3696	0.410056	0.378473	GQF08_RS08685	cytochrome b && PF01292:Prokaryotic cytochrome b561
GQF08_RS13900	44.7266	37.4925	39.2476	31.5742	29.3166	33.3657	36.1395	35.4139	101.026	88.6121	0.182501	0.378487	wbbI	beta-1%2C6-galactofuranosyltransferase && -
GQF08_RS11710	15.6042	23.3987	15.4043	30.7979	15.342	17.8209	19.4792	18.0371	58.6248	48.6304	0.278322	0.378585	tqsA	AI-2 transporter TqsA && PF01594:AI-2E family transporter
GQF08_RS14675	293.965	166.46	178.703	99.6978	199.261	134.83	141.48	121.866	111.983	90.553	0.302105	0.378688	GQF08_RS14675	YejL family protein && PF07208:Protein of unknown function (DUF1414)
GQF08_RS03985	124.439	97.0579	99.8223	73.9593	88.6832	80.8739	88.5375	91.3089	198.656	175.6	0.174128	0.378741	gloB	hydroxyacylglutathione hydrolase && PF00753:Metallo-beta-lactamase superfamily|PF16123:Hydroxyacylglutathione hydrolase C-terminus
GQF08_RS01245	98.2117	90.3643	67.8275	107.1	79.4743	79.2376	78.101	83.1139	107.292	94.4299	0.18744	0.37895	GQF08_RS01245	acetyltransferase && PF13673:Acetyltransferase (GNAT) domain
GQF08_RS16015	21.0716	26.1661	17.8939	33.4294	22.2769	17.2509	24.4375	16.8104	38.9195	31.8965	0.298727	0.379044	GQF08_RS16015	hypothetical protein && -
GQF08_RS01840	25.4824	17.94	24.9659	25.7755	20	23.4409	20.2598	18.8876	102.16	89.6014	0.187856	0.379174	dcuS	two-component system sensor histidine kinase DcuS && PF14689:Sensor_kinase_SpoOB-type, alpha-helical domain|PF17203:Single cache domain 3|PF00989:PAS fold|PF02518:Histidine kinase-, DNA gyrase B-, and HSP90-like ATPase
GQF08_RS16005	18.6014	17.632	13.4422	13.4533	8.36741	13.8849	12.0201	12.9421	15.4857	11.5818	0.40387	0.37952	GQF08_RS16005	hypothetical protein && -
GQF08_RS18265	77.421	59.6384	61.6172	75.4411	67.3671	62.0687	63.3822	52.756	163.458	146.437	0.159216	0.380063	xerD	site-specific tyrosine recombinase XerD && PF00589:Phage integrase family|PF02899:Phage integrase, N-terminal SAM-like domain
GQF08_RS12040	20.9745	9.38849	9.20257	33.9321	0	17.7438	15.7098	0	3.76218	1.71242	1.10645	0.38027	GQF08_RS12040	tRNA-Val && -
GQF08_RS19235	25.6355	29.4042	32.3368	19.181	21.0039	23.0423	21.601	21.5351	35.7019	29.2102	0.280014	0.380458	GQF08_RS19235	M48 family metallopeptidase && PF01863:Protein of unknown function DUF45
GQF08_RS03810	1002.75	679.777	854.4	430.623	1076.39	825.808	829.669	734.3	958.761	1119.85	-0.224852	0.380513	skp	molecular chaperone Skp && PF03938:Outer membrane protein (OmpH-like)
GQF08_RS09325	102.838	85.2668	81.1556	43.3228	67.8588	71.233	60.6552	62.3392	121.562	101.924	0.247338	0.380542	pth	aminoacyl-tRNA hydrolase && PF01195:Peptidyl-tRNA hydrolase
GQF08_RS08115	61.837	55.3583	48.5166	50.3723	61.5926	55.6971	60.6645	59.842	159.449	175.47	-0.140263	0.380766	ycbX	6-N-hydroxylaminopurine resistance protein YcbX && PF00111:2Fe-2S iron-sulfur cluster binding domain|PF03476:MOSC N-terminal beta barrel domain|PF03473:MOSC domain
GQF08_RS17150	15.141	24.0971	32.1083	28.8493	19.2973	21.348	23.9411	19.4462	63.9435	53.6285	0.258704	0.38192	GQF08_RS17150	ribonucleoside-diphosphate reductase 2 subunit beta && PF00268:Ribonucleotide reductase, small chain
GQF08_RS06980	106.252	129.998	130.531	114.595	123.813	110.86	60.1291	99.0162	36.4809	29.8453	0.290127	0.382081	cydX	cytochrome bd-I oxidase subunit CydX && PF08173:Membrane bound YbgT-like protein
GQF08_RS20215	95.8312	89.5757	82.2369	67.9411	100.071	101.934	89.3696	83.3443	127.83	142.737	-0.165995	0.382334	tsaC	L-threonylcarbamoyladenylate synthase type 1 TsaC && PF01300:Telomere recombination
GQF08_RS20295	1674.98	1285.86	1719.89	868.727	1958.31	1558.58	1554.14	1320.69	1317.03	1516.92	-0.20442	0.382462	rpsM	30S ribosomal protein S13 && PF00416:Ribosomal protein S13/S18
GQF08_RS05105	1472.47	918.958	1175.99	616.289	1566.22	1141.46	1174.35	1025.28	984.556	1154.84	-0.230861	0.382864	GQF08_RS05105	DUF1428 domain-containing protein && PF07237:Protein of unknown function (DUF1428)
GQF08_RS12325	4.78766	14.2868	5.13477	24.4409	5.81136	9.00048	12.2188	6.864	24.5472	17.102	0.532031	0.383084	GQF08_RS12325	YdiY family protein && PF04338:Protein of unknown function, DUF481
GQF08_RS09365	21.7856	21.6701	32.2862	20.05	38.6079	27.8497	20.306	28.1103	53.1093	63.6888	-0.261875	0.383267	prmC	peptide chain release factor N(5)-glutamine methyltransferase && PF13847:Methyltransferase domain
GQF08_RS04295	3899.01	3167.22	4147.91	2175.01	4302.61	3508.49	3633.85	3719.15	8090.82	9163.4	-0.179691	0.383346	yagE	2-keto-3-deoxygluconate aldolase && PF00701:Dihydrodipicolinate synthetase family
GQF08_RS03295	490.683	340.276	405.3	232.764	529.486	418.874	372.4	372.206	2299.83	2650.42	-0.205046	0.383471	lptD	LPS assembly protein LptD && PF04453:Organic solvent tolerance protein|PF03968:OstA-like protein
GQF08_RS15100	1.6356	12.5506	3.48558	16.3298	1.78679	7.51134	6.06695	7.03481	39.0588	25.7315	0.60562	0.383802	GQF08_RS15100	VWA domain-containing protein && PF00092:von Willebrand factor type A domain|PF12034:Domain of unknown function (DUF3520)|PF12450:von Willebrand factor
GQF08_RS00985	105.201	93.9157	108.301	90.5151	107.221	88.748	83.0502	84.681	363.473	332.205	0.129199	0.384026	argH	argininosuccinate lyase && PF14698:Argininosuccinate lyase C-terminal|PF00206:Lyase
GQF08_RS16000	11.4891	23.5094	17.2829	36.1114	12.5511	18.0503	9.83461	22.9428	14.4553	10.3647	0.497673	0.3843	GQF08_RS16000	hypothetical protein && -
GQF08_RS00965	123.625	102.767	132.127	112.708	122.412	130.986	131.517	121.961	830.767	893.617	-0.106005	0.38474	ppc	phosphoenolpyruvate carboxylase && PF00311:Phosphoenolpyruvate carboxylase
GQF08_RS03265	233.844	178.469	156.482	130.638	243.514	190.709	189.009	174.564	223.184	254.571	-0.192954	0.384762	folA	type 3 dihydrofolate reductase && PF00186:Dihydrofolate reductase
GQF08_RS12020	320.743	240.971	190.946	167.673	218.48	184.085	185.28	215.722	392.786	342.951	0.194042	0.3852	ribE	riboflavin synthase && PF00677:Lumazine binding domain
GQF08_RS21765	2.80388	15.0607	2.46041	18.1442	15.3154	7.116	28.0013	18.0895	3.68258	6.55948	-0.790985	0.385263	GQF08_RS21765	hypothetical protein && -
GQF08_RS16465	1.88893	6.76411	1.24315	12.2235	2.06354	2.39697	3.77281	5.58553	12.5725	7.85442	0.701354	0.385595	GQF08_RS16465	alpha/beta hydrolase && PF12146:Serine aminopeptidase, S33
GQF08_RS21890	993.869	718.28	933.441	527.02	1147	834.944	827.977	822.84	987.049	1130.21	-0.196045	0.385726	secB	protein-export chaperone SecB && PF02556:Preprotein translocase subunit SecB
GQF08_RS12505	57.2155	36.6696	45.0718	57.2201	52.5605	27.5015	45.4514	40.5484	80.987	68.5547	0.247327	0.385809	GQF08_RS12505	CDP-alcohol phosphatidyltransferase family protein && PF01066:CDP-alcohol phosphatidyltransferase
GQF08_RS14390	665.455	476.824	605.936	308.238	737.059	570.024	522.691	549.543	1254.98	1452.01	-0.210972	0.386135	osmF	glycine betaine ABC transporter substrate-binding protein OsmF && PF04069:Substrate binding domain of ABC-type glycine betaine transport system
GQF08_RS18900	76.498	65.4431	68.068	52.9725	58.5766	60.9349	53.0128	65.7276	394.928	357.79	0.139997	0.386211	parC	DNA topoisomerase IV subunit A && PF03989:DNA gyrase C-terminal domain, beta-propeller|PF00521:DNA gyrase/topoisomerase IV, subunit A
GQF08_RS01630	0.203303	7.4621	3.21117	15.9187	1.11048	3.95572	5.68486	5.2465	35.3764	21.1207	0.749767	0.386458	yjcS	alkyl sulfatase YjcS && PF14863:Alkyl sulfatase dimerisation|PF00753:Metallo-beta-lactamase superfamily|PF14864:Alkyl sulfatase C-terminal
GQF08_RS01615	1.77087	5.63676	2.41724	13.6241	1.50467	4.66077	6.09151	3.38517	31.9873	21.3378	0.591062	0.386675	mdtO	multidrug efflux transporter permease subunit MdtO && PF04632:Fusaric acid resistance protein family
GQF08_RS21640	13.8749	32.0467	18.9933	56.9242	16.0669	23.006	28.2669	27.4513	117.849	91.6867	0.366925	0.387891	xylB	xylulokinase && PF00370:FGGY family of carbohydrate kinases, N-terminal domain|PF02782:FGGY family of carbohydrate kinases, C-terminal domain
GQF08_RS07325	209.828	169.344	179.009	137.153	221.699	194.99	164.039	192.005	352.229	391.436	-0.15454	0.38794	GQF08_RS07325	endonuclease/exonuclease/phosphatase family protein && PF03372:Endonuclease/Exonuclease/phosphatase family
GQF08_RS17905	37.5948	37.4094	32.8668	26.7698	34.0468	28.9665	30.0076	28.2519	258.583	232.91	0.148133	0.388056	ptrA	pitrilysin && PF05193:Peptidase M16 inactive domain|PF16187:Middle or third domain of peptidase_M16|PF00675:Insulinase (Peptidase family M16)
GQF08_RS16125	18.2772	19.7622	16.2465	18.7394	16.0771	18.2732	16.8304	12.7616	82.576	72.305	0.187938	0.388584	narQ	nitrate/nitrite two-component system sensor histidine kinase NarQ && PF02518:Histidine kinase-, DNA gyrase B-, and HSP90-like ATPase|PF00672:HAMP domain|PF13675:Type IV pili methyl-accepting chemotaxis transducer N-term|PF07730:Histidine kinase
GQF08_RS19420	45.3153	44.2186	28.6302	54.5426	31.6827	31.0516	40.2766	44.8279	102.297	87.5673	0.229265	0.389141	garR	2-hydroxy-3-oxopropionate reductase && PF03446:NAD binding domain of 6-phosphogluconate dehydrogenase|PF14833:NAD-binding of NADP-dependent 3-hydroxyisobutyrate dehydrogenase
GQF08_RS09570	148.957	131.619	143.078	95.8552	125.592	112.22	110.119	120.349	504.567	454.812	0.148066	0.389156	cls	cardiolipin synthase && PF13396:Phospholipase_D-nuclease N-terminal|PF13091:PLD-like domain
GQF08_RS21820	2.40333	10.7576	5.2723	20.9955	2.62549	10.1657	4.80023	6.46054	8.807	5.37237	0.722192	0.389336	GQF08_RS21820	hypothetical protein && PF15596:Immunity protein 57
GQF08_RS19490	0.502188	7.19317	4.84737	12.9988	3.84027	3.39869	1.50455	7.01981	13.6515	8.42518	0.716935	0.389402	GQF08_RS19490	N-acetylgalactosamine permease IIC component 1 && PF03609:PTS system sorbose-specific iic component
GQF08_RS20580	167.772	140.292	147.22	84.7062	130.915	109.177	115.994	99.1206	78.6151	66.2718	0.239035	0.389452	GQF08_RS20580	YheU family protein && PF06794:Uncharacterised protein family (UPF0270)
GQF08_RS13150	0.769065	9.9831	5.06141	27.3719	2.94055	7.15667	6.91232	9.92338	30.1441	18.7996	0.690215	0.390002	GQF08_RS13150	chemotaxis response regulator protein-glutamate methylesterase && PF01339:CheB methylesterase|PF00072:Response regulator receiver domain
GQF08_RS03785	106.252	80.3238	89.6847	68.5388	96.1758	93.8813	96.6782	93.9385	274.37	302.917	-0.146519	0.390363	ispC	1-deoxy-D-xylulose-5-phosphate reductoisomerase && PF08436:1-deoxy-D-xylulose 5-phosphate reductoisomerase C-terminal|PF13288:DXP reductoisomerase C-terminal domain|PF02670:1-deoxy-D-xylulose 5-phosphate reductoisomerase
GQF08_RS01140	28.1225	23.3778	29.9656	35.0969	21.9444	22.0915	20.0606	25.9193	15.5751	12.0279	0.382864	0.390675	thiS	sulfur carrier protein ThiS && PF02597:ThiS family
GQF08_RS07860	29.9081	32.6315	31.5752	57.1543	32.1622	32.022	27.5346	36.6815	86.8841	73.749	0.245765	0.390722	GQF08_RS07860	dimethyl sulfoxide reductase anchor subunit && PF04976:DMSO reductase anchor subunit (DmsC)
GQF08_RS03320	56.8934	43.813	52.608	53.0471	50.123	52.2703	39.1	39.468	90.5417	79.3973	0.186718	0.391166	rluA	bifunctional tRNA pseudouridine(32) synthase/23S rRNA pseudouridine(746) synthase RluA && PF00849:RNA pseudouridylate synthase
GQF08_RS06680	187.297	125.204	137.218	108.013	200.003	151.61	141.074	140.182	426.011	483.404	-0.183834	0.391609	nagA	N-acetylglucosamine-6-phosphate deacetylase && PF01979:Amidohydrolase family
GQF08_RS13370	695.454	531.497	583.593	343.101	718.241	600.04	543.316	587.034	2130.36	2422.16	-0.185617	0.391799	amyA	alpha-amylase && PF02806:Alpha amylase, C-terminal all-beta domain|PF00128:Alpha amylase, catalytic domain
GQF08_RS02940	2049.47	1513.16	1740.23	981.282	2103.43	1736.3	1661.63	1662.46	5113.33	5829.11	-0.18919	0.392166	deoB	phosphopentomutase && PF01676:Metalloenzyme superfamily
GQF08_RS17455	2.4582	10.4531	6.47121	24.2586	2.01407	5.7188	14.1157	5.94723	19.0606	12.1401	0.661958	0.392282	pphB	protein-serine/threonine phosphatase && PF00149:Calcineurin-like phosphoesterase
GQF08_RS09440	13.0611	23.8938	25.4138	51.0794	18.6111	19.2162	25.5202	25.6459	53.622	42.0633	0.36207	0.392652	narJ	nitrate reductase molybdenum cofactor assembly chaperone && PF02613:Nitrate reductase delta subunit
GQF08_RS04950	132.373	101.065	116.157	77.6382	137.838	114.98	108.763	118.534	259.022	291.082	-0.17127	0.39299	panE	2-dehydropantoate 2-reductase && PF02558:Ketopantoate reductase PanE/ApbA|PF08546:Ketopantoate reductase PanE/ApbA C terminal
GQF08_RS22320	13.0666	59.658	39.5576	140.362	31.4039	47.5321	52.8491	50.5804	103.795	74.9216	0.474618	0.393006	GQF08_RS22320	2-dehydro-3-deoxy-6-phosphogalactonate aldolase && PF01081:KDPG and KHG aldolase
GQF08_RS19085	293.88	214.197	253.886	168.715	218.765	201.311	203.233	205.539	384.208	342.17	0.164751	0.393082	GQF08_RS19085	SH3 domain-containing protein && PF08239:Bacterial SH3 domain
GQF08_RS07965	75.0154	37.5283	63.89	44.26	53.0263	54.1283	30.8474	33.2135	26.8483	20.8291	0.354452	0.393135	GQF08_RS07965	protein YcaR && PF03966:Trm112p-like protein
GQF08_RS03720	227.584	172.713	223.528	109.893	217.701	227.712	196.129	201.236	340.944	391.622	-0.202715	0.393431	mtnN	5'-methylthioadenosine/S-adenosylhomocysteine nucleosidase && PF01048:Phosphorylase superfamily
GQF08_RS01215	13.7126	21.5965	17.3807	29.9072	17.1994	19.334	15.4694	18.0212	87.3046	74.0152	0.245476	0.39384	purH	bifunctional phosphoribosylaminoimidazolecarboxamide formyltransferase/IMP cyclohydrolase && PF01808:AICARFT/IMPCHase bienzyme|PF02142:MGS-like domain
GQF08_RS16080	2.30062	5.14896	5.55169	16.7485	3.14161	4.37908	7.46702	4.94756	13.8834	9.30326	0.599567	0.394089	eutQ	ethanolamine utilization acetate kinase EutQ && PF06249:Ethanolamine utilisation protein EutQ
GQF08_RS00385	48.3264	34.4245	54.262	44.0505	65.2824	53.631	42.0344	47.4937	93.525	107.667	-0.203134	0.394256	tatC	Sec-independent protein translocase subunit TatC && PF00902:Sec-independent protein translocase protein (TatC)
GQF08_RS02765	13.5127	41.1296	37.9437	106.33	24.2093	34.7512	48.0408	40.102	98.7791	73.0498	0.440439	0.394674	GQF08_RS02765	class I SAM-dependent methyltransferase && PF13847:Methyltransferase domain
GQF08_RS11970	7.17095	18.6326	16.5754	43.8574	10.6043	19.087	17.554	18.9946	264.683	203.308	0.382586	0.394756	GQF08_RS11970	ATP-dependent helicase && PF00270:DEAD/DEAH box helicase|PF00271:Helicase conserved C-terminal domain|PF08494:DEAD/H associated
GQF08_RS10530	1.06815	6.3749	4.06163	9.90732	2.72273	2.71086	5.68916	3.44562	16.1416	10.9825	0.57328	0.394805	ompN	porin OmpN && PF00267:Gram-negative porin
GQF08_RS00030	48.9405	80.3238	35.7878	87.0923	49.0091	75.904	97.75	114.019	16.5944	22.158	-0.404919	0.394921	ilvL	ilv operon leader peptide && PF08046:IlvGEDA operon leader peptide
GQF08_RS13965	2.89433	13.4737	8.38126	27.907	2.5295	11.0183	11.5618	10.8926	48.8315	33.3872	0.553106	0.395205	GQF08_RS13965	UDP-glucose--undecaprenyl-phosphate glucose-1-phosphate transferase && PF02397:Bacterial sugar transferase|PF13727:CoA-binding domain
GQF08_RS12335	1431.89	936.559	1000.8	648.254	1480.88	1219.55	996.269	962.287	777.187	901.282	-0.214763	0.39561	ghoS	type V toxin-antitoxin system endoribonuclease antitoxin GhoS && PF11080:Endoribonuclease GhoS
GQF08_RS05005	285.957	255.441	306.295	190.074	331.066	279.25	261.052	280.408	896.159	994.611	-0.151219	0.395813	tig	trigger factor && PF05698:Bacterial trigger factor protein (TF) C-terminus|PF00254:FKBP-type peptidyl-prolyl cis-trans isomerase|PF05697:Bacterial trigger factor protein (TF)
GQF08_RS15310	91.4975	74.5297	67.4522	54.5618	74.3854	62.5533	59.7657	59.202	290.671	258.243	0.16792	0.395893	purF	amidophosphoribosyltransferase && PF00156:Phosphoribosyl transferase domain|PF13522:Glutamine amidotransferase domain
GQF08_RS05185	114.598	134.801	132.716	140.555	138.293	124.565	168.341	145.432	210.56	232.299	-0.138238	0.396076	recR	recombination protein RecR && PF02132:RecR protein|PF13662:Toprim domain
GQF08_RS09520	3756.05	2396.61	3074.43	1699.18	3904.47	2939.96	2999.28	2751.23	19437.2	22405.7	-0.205083	0.396127	adhE	bifunctional acetaldehyde-CoA/alcohol dehydrogenase && PF00465:Iron-containing alcohol dehydrogenase|PF00171:Aldehyde dehydrogenase family
GQF08_RS03530	73.0943	48.8175	47.8507	41.2938	62.1064	76.5584	52.1404	57.3874	48.8263	57.4175	-0.246818	0.396537	GQF08_RS03530	YacC family pilotin-like protein && PF09691:Type II secretion system pilotin lipoprotein (PulS_OutS)
GQF08_RS04110	1.51221	6.76886	1.32696	5.87139	1.65199	6.39641	4.53055	16.2602	2.74753	5.11882	-0.870736	0.39666	GQF08_RS04110	hypothetical protein && -
GQF08_RS17145	37.6466	36.23	48.5612	26.7976	33.3125	31.0516	34.0245	33.396	212.802	187.918	0.176978	0.397108	nrdE	class 1b ribonucleoside-diphosphate reductase subunit alpha && PF00317:Ribonucleotide reductase, all-alpha domain|PF02867:Ribonucleotide reductase, barrel domain|PF08343:Ribonucleotide reductase N-terminal
GQF08_RS03205	5.65057	27.1323	14.8751	59.8344	12.907	18.6863	22.5721	22.094	56.1664	39.8466	0.502649	0.397145	caiD	crotonobetainyl-CoA hydratase && PF00378:Enoyl-CoA hydratase/isomerase
GQF08_RS00065	46.0665	54.5824	53.1052	81.8317	56.2454	47.7584	52.7703	50.0193	140.011	122.899	0.195663	0.397242	ilvY	HTH-type transcriptional activator IlvY && PF00126:Bacterial regulatory helix-turn-helix protein, lysR family|PF03466:LysR substrate binding domain
GQF08_RS19765	98.7455	92.3287	91.784	92.2989	104.677	116.331	85.4649	107.751	137.666	152.002	-0.14528	0.39731	mlaD	outer membrane lipid asymmetry maintenance protein MlaD && PF02470:MlaD protein
GQF08_RS19830	94.6542	60.9048	138.864	53.5953	124.408	120.112	90.0965	90.6463	63.1599	77.1784	-0.294925	0.397355	npr	PTS phosphocarrier protein NPr && PF00381:PTS HPr component phosphorylation site
GQF08_RS16325	39.6282	20.0809	30.181	26.6115	26.1382	28.464	17.1741	23.3154	41.8217	34.136	0.285461	0.397449	GQF08_RS16325	hypothetical protein && PF17358:Family of unknown function (DUF5384)
GQF08_RS04350	5.79559	13.8357	15.2569	20.8355	12.6626	10.8953	9.64639	9.6939	23.2265	17.8806	0.39366	0.39751	GQF08_RS04350	inovirus Gp2 family protein && PF11726:Inovirus Gp2
GQF08_RS08455	3.32769	6.28909	4.54229	15.7915	2.01961	5.31745	3.69248	9.54172	21.7422	14.9334	0.556603	0.397934	rutA	pyrimidine utilization protein A && PF00296:Luciferase-like monooxygenase
GQF08_RS22150	37.5793	28.1655	32.5924	34.4976	28.6417	29.2033	30.9833	28.6613	81.5943	72.1684	0.176347	0.398179	GQF08_RS22150	DMT family transporter && PF00892:EamA-like transporter family
GQF08_RS16120	8.36067	22.4541	13.0625	44.9977	11.3612	18.631	18.9391	18.8569	116.983	89.2268	0.394945	0.398319	aegA	formate-dependent uric acid utilization protein AegA && PF07992:Pyridine nucleotide-disulphide oxidoreductase|PF13247:4Fe-4S dicluster domain|PF14691:Dihydroprymidine dehydrogenase domain II, 4Fe-4S cluster
GQF08_RS04700	76.0099	72.7284	83.8324	82.8054	81.8935	73.741	70.6852	62.6103	242.78	222.422	0.127584	0.398528	GQF08_RS04700	OXA-12 family class D beta-lactamase AmpH && PF00144:Beta-lactamase
GQF08_RS08175	39.735	50.4892	34.3051	99.534	29.4055	51.5063	48.0023	50.9952	93.8399	75.3477	0.321557	0.398597	sxy	CRP-S regulon transcriptional coactivator Sxy && PF04994:TfoX C-terminal domain|PF04993:TfoX N-terminal domain
GQF08_RS08440	2.01628	27.0754	7.96177	52.8425	4.40531	12.3664	21.1426	18.9703	47.8684	30.2902	0.665561	0.398656	rutD	pyrimidine utilization protein D && PF00561:alpha/beta hydrolase fold
GQF08_RS22090	1458.51	1077.82	1310.65	730.818	1494.25	1259.84	1159.98	1288.29	839.927	954.521	-0.18551	0.398703	rpoZ	DNA-directed RNA polymerase subunit omega && PF01192:RNA polymerase Rpb6
GQF08_RS00960	27.0104	21.8875	15.5287	21.6977	16.7886	20.0922	18.6029	19.5292	99.2776	86.4692	0.19556	0.39886	cptA	phosphoethanolamine transferase CptA && PF00884:Sulfatase
GQF08_RS21985	40.3759	42.17	43.9593	41.6108	49.4175	48.7051	45.1755	41.8068	120.7	132.898	-0.139668	0.399264	waaB	lipopolysaccharide 1%2C6-galactosyltransferase && PF00534:Glycosyl transferases group 1|PF13439:Glycosyltransferase Family 4
GQF08_RS21655	15.4486	16.8774	16.5431	23.7216	11.7279	15.9487	15.9509	18.8638	74.4118	64.0589	0.222583	0.399329	xylG	D-xylose ABC transporter ATP-binding protein && PF00005:ABC transporter
GQF08_RS18335	92.464	73.2725	91.9554	73.1309	101.385	84.5953	84.4742	92.4268	259.29	284.416	-0.134603	0.399465	ubiH	2-octaprenyl-6-methoxyphenyl hydroxylase && PF01494:FAD binding domain
GQF08_RS13325	105.617	95.0918	123.925	89.4356	131.863	112.835	103.668	110.322	184.152	203.995	-0.149143	0.399723	tcyL	cystine ABC transporter permease && PF00528:Binding-protein-dependent transport system inner membrane component
GQF08_RS08690	3.54175	28.5361	34.1867	43.5461	3.86914	8.98863	14.148	38.0832	8.32196	4.93274	0.778269	0.399755	GQF08_RS08690	DUF2770 domain-containing protein && PF10968:Protein of unknown function (DUF2770)
GQF08_RS04415	16.4684	23.8938	24.4172	28.6633	19.2314	18.7358	18.7148	22.5928	44.1663	37.4698	0.248855	0.399799	GQF08_RS04415	fimbrial chaperone EcpE && -
GQF08_RS09470	64.2344	32.8597	34.8931	59.3811	43.4399	38.8146	30.5469	32.89	16.7927	12.7845	0.396241	0.400309	GQF08_RS09470	RtT sRNA && -
GQF08_RS07120	242.816	179.724	201.754	160.758	246.883	201.62	210.57	207.426	375.757	414.741	-0.144283	0.400342	GQF08_RS07120	nicotinamide riboside transporter PnuC && PF04973:Nicotinamide mononucleotide transporter
GQF08_RS15005	49.9386	38.9993	34.4975	33.9202	35.2092	29.9621	38.5534	35.0365	119.251	105.16	0.178364	0.400631	arnB	UDP-4-amino-4-deoxy-L-arabinose aminotransferase && PF01041:DegT/DnrJ/EryC1/StrS aminotransferase family
GQF08_RS05115	300.891	207.205	246.73	145.893	238.802	274.125	289.359	227.674	282.024	322.491	-0.197184	0.400727	GQF08_RS05115	hypothetical protein && PF10777:Inner membrane protein YlaC
GQF08_RS02080	124.628	133.453	134.782	109.744	125.929	136.321	131.393	147.961	447.055	481.741	-0.10944	0.40114	amiB	N-acetylmuramoyl-L-alanine amidase AmiB && PF01520:N-acetylmuramoyl-L-alanine amidase
GQF08_RS00230	504.897	334.777	420.652	233.169	539.447	426.055	396.728	358.125	2528.77	2912.88	-0.204329	0.40118	cyaA	class I adenylate cyclase && PF12633:Adenylate cyclase NT domain|PF01295:Adenylate cyclase, class-I
GQF08_RS13755	107.135	81.5753	93.6768	68.835	99.1289	98.3742	91.0003	99.6204	247.26	273.239	-0.148059	0.401724	GQF08_RS13755	FUSC family protein && PF04632:Fusaric acid resistance protein family
GQF08_RS22470	2.85746	14.0695	4.26262	29.9553	4.05808	7.49371	11.4145	11.6756	48.0419	32.5402	0.569419	0.402259	GQF08_RS22470	6-phospho-beta-glucosidase BglB && PF00232:Glycosyl hydrolase family 1
GQF08_RS23800	15.8337	17.2122	16.3752	23.6027	17.9151	20.5706	25.1306	20.9777	69.3216	80.3053	-0.204599	0.402349	GQF08_RS23800	DHA2 family efflux MFS transporter permease subunit && PF07690:Major Facilitator Superfamily
GQF08_RS18300	66.4485	71.0815	49.6611	56.118	55.9811	52.4024	53.1439	58.7341	231.944	209.973	0.142512	0.403314	GQF08_RS18300	6-phospho-beta-glucosidase && PF00232:Glycosyl hydrolase family 1
GQF08_RS12620	41.0843	46.926	43.9248	42.171	48.4932	55.1303	39.6145	51.2853	98.9591	110.564	-0.16192	0.403445	yeaE	methylglyoxal reductase YeaE && PF00248:Aldo/keto reductase family
GQF08_RS14415	182.005	124.856	143.8	120.034	172.929	150.432	162.263	147.715	219.664	243.776	-0.153447	0.403611	GQF08_RS14415	DedA family protein && PF09335:SNARE associated Golgi protein
GQF08_RS10385	3.84533	5.16367	5.06141	24.8835	8.40156	6.50606	3.84018	4.13474	5.43809	3.19448	0.805852	0.40374	rcbA	double-strand break reduction protein RcbA && PF06688:Protein of unknown function (DUF1187)
GQF08_RS09355	247.331	192.374	247.192	117.647	272.65	230.701	203.053	218.628	672.297	772.98	-0.202475	0.404	hemA	glutamyl-tRNA reductase && PF05201:Glutamyl-tRNAGlu reductase, N-terminal domain|PF00745:Glutamyl-tRNAGlu reductase, dimerisation domain|PF01488:Shikimate / quinate 5-dehydrogenase
GQF08_RS20780	8.28224	15.7558	16.3523	39.8615	7.35137	15.7647	16.5423	20.0376	41.6126	30.9539	0.436489	0.404165	hofM	DNA utilization protein HofM && -
GQF08_RS12265	639.286	491.11	566.75	372.036	655.231	563.092	520.824	566.28	759.3	845.993	-0.157167	0.404231	GQF08_RS12265	bifunctional thioredoxin/glutathione peroxidase && PF00255:Glutathione peroxidase
GQF08_RS14215	2827.73	2356.45	2899.86	1498.6	2977.69	2700.59	2680.58	2456.62	5446.62	6147.35	-0.17478	0.404965	gatY	tagatose-bisphosphate aldolase subunit GatY && PF01116:Fructose-bisphosphate aldolase class-II
GQF08_RS19130	103.528	108.722	101.677	83.2272	95.2633	88.5921	93.4482	86.4871	267.716	245.225	0.12377	0.405101	tsaD	tRNA (adenosine(37)-N6)-threonylcarbamoyltransferase complex transferase subunit TsaD && PF00814:Glycoprotease family
GQF08_RS17665	56.4782	45.1821	54.3047	42.3797	60.3862	58.9612	46.8022	56.8527	88.6066	99.6219	-0.174288	0.405244	queE	7-carboxy-7-deazaguanine synthase QueE && PF04055:Radical SAM superfamily|PF13394:4Fe-4S single cluster domain
GQF08_RS02720	12.7934	16.0342	16.1657	27.1542	7.82655	15.5849	14.3094	19.809	37.8421	30.1749	0.335111	0.405327	GQF08_RS02720	IclR family transcriptional regulator && PF01614:Bacterial transcriptional regulator
GQF08_RS18410	12.1533	27.4014	17.3792	35.536	11.8015	20.1818	22.0265	19.844	55.1403	44.0394	0.33043	0.405391	GQF08_RS18410	LysR family transcriptional regulator && PF00126:Bacterial regulatory helix-turn-helix protein, lysR family|PF03466:LysR substrate binding domain
GQF08_RS14060	30.8165	24.7728	30.9046	28.8951	28.1688	27.666	22.6104	20.2873	49.2465	42.1377	0.221744	0.4055	udk	uridine kinase && PF00485:Phosphoribulokinase / Uridine kinase family
GQF08_RS08695	60.2572	45.2225	41.794	36.6581	42.1768	39.3765	37.1149	43.4536	136.824	120.6	0.177404	0.40558	solA	N-methyl-L-tryptophan oxidase && PF01266:FAD dependent oxidoreductase
GQF08_RS02070	428.016	349.549	417.468	291.658	449.345	418.796	364.408	396.006	1529.92	1675.9	-0.132159	0.405863	nnr	bifunctional ADP-dependent NAD(P)H-hydrate dehydratase/NAD(P)H-hydrate epimerase && PF01256:Carbohydrate kinase|PF03853:YjeF-related protein N-terminus
GQF08_RS02020	10.2542	30.982	16.8714	57.2321	14.0026	20.6025	25.6012	23.4302	24.1527	17.5139	0.47829	0.406049	GQF08_RS02020	YjeO family protein && PF10840:Protein of unknown function (DUF2645)
GQF08_RS21920	6.63179	13.6201	7.87331	25.2441	8.09716	6.93037	14.4146	10.9061	36.7205	27.7614	0.417513	0.406078	waaH	UDP-glucuronate:LPS(HepIII) glycosyltransferase && PF00535:Glycosyl transferase family 2
GQF08_RS10200	2.39478	6.43162	1.68113	8.05836	1.56969	2.83627	5.26146	2.57502	10.4045	6.86075	0.613209	0.406117	GQF08_RS10200	carbohydrate ABC transporter permease && PF00528:Binding-protein-dependent transport system inner membrane component
GQF08_RS16565	22.6831	26.5339	26.5392	39.3383	19.8239	29.1676	26.5792	24.0651	102.144	88.4246	0.211827	0.406364	glrR	two-component system response regulator GlrR && PF00158:Sigma-54 interaction domain|PF00072:Response regulator receiver domain
GQF08_RS06655	142.503	106.311	83.3644	64.5508	67.4596	84.3874	56.925	97.0449	22.4176	17.2805	0.360589	0.406374	GQF08_RS06655	tRNA-Leu && -
GQF08_RS16875	16.2767	17.1812	15.3487	19.3364	19.3736	20.3461	14.0714	24.8159	75.2884	86.8498	-0.201673	0.406651	recN	DNA repair protein RecN && PF02463:RecF/RecN/SMC N terminal domain
GQF08_RS11560	0	11.4748	1.8746	20.7363	2.33377	5.42172	2.13343	6.89124	4.28262	2.10831	1.04697	0.406896	dicB	cell division inhibition protein DicB && PF05358:DicB protein
GQF08_RS16930	40.0072	35.6506	31.8707	33.4053	34.4407	30.2576	32.4048	31.9168	205.18	187.835	0.126298	0.406923	GQF08_RS16930	DEAD/DEAH box helicase && -
GQF08_RS16070	3.9701	30.9211	21.5993	84.5232	11.2764	23.1742	28.15	33.7244	95.3363	65.1233	0.553795	0.407041	pta	phosphate acetyltransferase && PF01515:Phosphate acetyl/butaryl transferase
GQF08_RS12670	6.14862	11.0088	9.2921	12.1576	7.09015	5.77949	7.84605	10.6517	30.3362	24.6474	0.31586	0.407716	nimT	2-nitroimidazole transporter && PF07690:Major Facilitator Superfamily
GQF08_RS15885	11.9534	31.7068	17.0934	49.2759	18.8621	15.7301	20.7799	29.9905	66.7083	51.7533	0.375893	0.4079	cysM	cysteine synthase B && PF00291:Pyridoxal-phosphate dependent enzyme
GQF08_RS05275	26.2027	14.9274	16.7221	18.4975	15.6135	17.6326	15.4627	14.0874	34.4122	28.3034	0.273131	0.408359	fetA	iron ABC transporter ATP-binding protein FetA && PF00005:ABC transporter
GQF08_RS21960	36.0902	26.2511	34.3083	22.6245	42.3012	36.2558	26.2806	32.743	85.1582	98.2285	-0.211291	0.408722	GQF08_RS21960	glycosyltransferase family 9 protein && PF01075:Glycosyltransferase family 9 (heptosyltransferase)
GQF08_RS03645	1777.96	1541.74	1701.57	979.215	1733.38	1753.53	1661.51	1554.75	1818.98	2031.99	-0.160421	0.408914	GQF08_RS03645	RNA polymerase-binding transcription factor DksA && PF01258:Prokaryotic dksA/traR C4-type zinc finger
GQF08_RS07335	33.5554	29.7133	44.1673	36.5835	33.0712	33.3237	35.3317	25.0998	105.985	93.3326	0.182911	0.409593	GQF08_RS07335	ABC transporter permease && PF12698:ABC-2 family transporter protein
GQF08_RS03885	168.659	155.055	166.436	149.196	166.879	150.847	138.376	133.725	302.191	278.786	0.11487	0.409737	nlpE	envelope stress response activation lipoprotein NlpE && PF17185:NlpE C-terminal OB domain|PF04170:NlpE N-terminal domain
GQF08_RS17370	30.4539	22.8659	28.4474	22.2499	22.537	14.9592	18.6403	28.5207	28.4199	23.1303	0.300995	0.409787	GQF08_RS17370	HycH family protein && PF07450:Formate hydrogenlyase maturation protein HycH
GQF08_RS17965	457.225	229.418	373.713	159.868	567.969	280.741	333.254	313.221	177.648	217.678	-0.295061	0.409885	ygdR	lipoprotein YgdR && PF06004:Bacterial protein of unknown function (DUF903)
GQF08_RS15360	8.21902	18.0882	17.4295	46.5379	10.8493	16.5135	20.178	20.9893	70.7546	53.7121	0.405018	0.410095	GQF08_RS15360	MFS transporter && PF07690:Major Facilitator Superfamily
GQF08_RS19795	301.418	256.66	272.49	183.257	319.325	275.152	298.214	237.425	388.205	432.734	-0.15902	0.410136	lptC	LPS export ABC transporter periplasmic protein LptC && PF06835:Lipopolysaccharide-assembly, LptC-related
GQF08_RS13830	39.2072	35.0995	41.0206	40.2527	46.1262	39.2277	52.3319	36.483	110.769	124.004	-0.1612	0.410661	hisC	histidinol-phosphate transaminase && PF00155:Aminotransferase class I and II
GQF08_RS21055	180.964	135.953	168.372	82.0904	192.228	154.244	162.105	145.205	334.937	385.942	-0.206716	0.411207	ugpA	sn-glycerol-3-phosphate ABC transporter permease UgpA && PF00528:Binding-protein-dependent transport system inner membrane component
GQF08_RS22105	7.36929	19.0972	13.9541	36.2675	13.5587	15.0933	14.3315	17.5161	106.141	83.7354	0.348155	0.411388	recG	ATP-dependent DNA helicase RecG && PF17191:RecG wedge domain|PF00271:Helicase conserved C-terminal domain|PF00270:DEAD/DEAH box helicase
GQF08_RS21830	63.4002	50.7832	48.8015	47.5049	37.6682	47.0479	56.6506	37.076	50.7941	43.0607	0.229188	0.411546	GQF08_RS21830	DUF3302 domain-containing protein && PF11742:Protein of unknown function (DUF3302)
GQF08_RS21220	1.06533	0	0.623217	0.91918	0	1.20165	1.77317	2.29102	1.97105	3.98019	-1.00982	0.411577	GQF08_RS21220	ISAs1-like element ISEc1 family transposase && PF01609:Transposase DDE domain|PF13808:DDE_Tnp_1-associated
GQF08_RS09255	1377.91	1067.5	1262.71	704.545	1406.85	1198.84	1198.74	1164.21	3141.71	3537.55	-0.171503	0.411949	dadX	catabolic alanine racemase DadX && PF01168:Alanine racemase, N-terminal domain|PF00842:Alanine racemase, C-terminal domain
GQF08_RS09975	775.474	510.63	695.944	296.529	630.117	447.292	403.219	441.039	381.716	321.925	0.244406	0.412015	GQF08_RS09975	YciN family protein && PF10692:Protein of unknown function (DUF2498)
GQF08_RS08795	4.04337	13.4448	9.63044	28.7816	10.0963	9.2844	12.1139	9.31648	25.9756	18.964	0.470434	0.412178	flgH	flagellar basal body L-ring protein FlgH && PF02107:Flagellar L-ring protein
GQF08_RS20625	403.759	263.681	284.428	181.024	277.12	269.439	192.813	240.941	431.538	373.418	0.206631	0.412235	ppiA	peptidylprolyl isomerase A && PF00160:Cyclophilin type peptidyl-prolyl cis-trans isomerase/CLD
GQF08_RS19155	15.9379	23.7801	23.3091	17.1893	5.80371	8.98863	21.222	11.4249	4.05277	2.39678	0.754278	0.412309	GQF08_RS19155	tRNA-Ile && -
GQF08_RS14980	9.79748	16.6187	8.59729	27.0286	10.1398	14.3956	9.78437	13.8617	32.2942	25.0794	0.375588	0.412528	GQF08_RS14980	IclR family transcriptional regulator && PF09339:IclR helix-turn-helix domain|PF01614:Bacterial transcriptional regulator
GQF08_RS15140	67.9508	83.5943	93.6719	103.263	84.0499	87.5245	107.919	107.005	426.72	473.275	-0.147038	0.412632	nuoL	NADH-quinone oxidoreductase subunit L && PF00662:NADH-Ubiquinone oxidoreductase (complex I), chain 5 N-terminus|PF00361:Proton-conducting membrane transporter
GQF08_RS17740	7.16203	18.1664	6.54654	35.1459	4.23804	15.1471	14.3049	14.4395	60.2814	43.2898	0.481733	0.41276	GQF08_RS17740	MFS transporter && PF07690:Major Facilitator Superfamily
GQF08_RS01530	1.56133	8.94557	5.75427	7.27453	2.04678	3.43417	3.43032	7.72266	20.2303	14.2978	0.510958	0.41401	espX5	T3SS effector pentapeptide repeat protein EspX5 && PF00805:Pentapeptide repeats (8 copies)
GQF08_RS11020	3.84154	7.58965	4.41711	16.2869	3.6178	6.38759	7.54051	6.97941	65.1137	49.6942	0.39677	0.414222	fdnG	formate dehydrogenase-N subunit alpha && PF04879:Molybdopterin oxidoreductase Fe4S4 domain|PF00384:Molybdopterin oxidoreductase|PF01568:Molydopterin dinucleotide binding domain
GQF08_RS20585	103.028	85.1709	95.2942	76.5812	93.7933	104.433	93.1575	101.301	208.251	227.112	-0.129903	0.414408	GQF08_RS20585	phosphoribulokinase && PF00485:Phosphoribulokinase / Uridine kinase family
GQF08_RS15690	4.52935	6.9511	6.24565	11.9333	3.53431	3.28431	9.36967	6.26175	24.6067	18.6255	0.417375	0.414696	GQF08_RS15690	Fructose-like permease IIC component 1 && PF02378:Phosphotransferase system, EIIC
GQF08_RS16630	157.76	130.859	156.423	90.5529	170.396	156.835	138.412	136.091	322.582	362.417	-0.170785	0.415058	era	GTPase Era && PF07650:KH domain|PF01926:50S ribosome-binding GTPase
GQF08_RS09645	1.37333	22.13	2.4102	56.8766	3.00056	13.9416	21.9439	7.38347	16.1809	9.04311	0.846491	0.415097	GQF08_RS09645	hypothetical protein && -
GQF08_RS01780	131.569	98.8739	109.626	92.1694	124.611	81.1799	84.9834	92.8	192.232	170.589	0.172046	0.415264	basR	two-component system response regulator BasR && PF00072:Response regulator receiver domain|PF00486:Transcriptional regulatory protein, C terminal
GQF08_RS10825	71.6629	75.1079	38.344	85.9612	49.6456	59.146	59.3482	56.3829	41.6274	34.4785	0.274936	0.415281	GQF08_RS10825	YncJ family protein && PF10829:Protein of unknown function (DUF2554)
GQF08_RS10720	171.888	121.388	157.466	106.99	150.882	117.267	123.835	101.897	296.985	262.985	0.173476	0.415371	GQF08_RS10720	YdcF family protein && PF02698:DUF218 domain
GQF08_RS16815	8.55752	12.5361	14.3358	11.5787	13.5979	17.1113	15.5383	12.5476	16.2187	20.2855	-0.324329	0.415843	GQF08_RS16815	DUF4154 domain-containing protein && PF13689:Domain of unknown function (DUF4154)
GQF08_RS19430	4.83906	17.599	8.75795	14.287	7.59917	7.93154	10.2692	10.0813	40.3652	31.8438	0.34963	0.415873	GQF08_RS19430	MFS transporter && PF07690:Major Facilitator Superfamily
GQF08_RS20500	94.3809	68.6311	102.253	54.2398	96.7775	83.5905	82.0049	100.752	251.694	286.055	-0.186795	0.415894	tuf	elongation factor Tu && PF00009:Elongation factor Tu GTP binding domain|PF03144:Elongation factor Tu domain 2|PF03143:Elongation factor Tu C-terminal domain
GQF08_RS03005	746.723	550.495	601.494	367.59	779.752	627.386	616.879	545.43	1310.73	1486.05	-0.181788	0.416584	robA	MDR efflux pump AcrAB transcriptional activator RobA && PF06445:GyrI-like small molecule binding domain|PF12833:Helix-turn-helix domain
GQF08_RS07695	885.292	618.23	740.059	386.561	897.229	767.595	664.32	688.587	1279.87	1468.48	-0.199002	0.416782	GQF08_RS07695	arginine ABC transporter substrate-binding protein && PF00497:Bacterial extracellular solute-binding proteins, family 3
GQF08_RS05080	4.70582	28.3661	14.5904	73.2875	10.6244	21.7627	28.1971	23.9507	103.481	72.3253	0.520363	0.41689	amtB	ammonium transporter AmtB && PF00909:Ammonium Transporter Family
GQF08_RS02560	4.75011	10.8673	4.16822	23.5661	4.03605	6.69741	8.96042	10.7828	22.0468	15.499	0.524173	0.417276	idnO	gluconate 5-dehydrogenase && PF00106:short chain dehydrogenase
GQF08_RS12330	1163.96	825.91	1008.8	595.037	1209.89	993.118	911.362	941.121	2221.78	2507.28	-0.174792	0.417677	pfkB	6-phosphofructokinase II && PF00294:pfkB family carbohydrate kinase
GQF08_RS16035	6.32671	30.3789	24.4779	82.0677	14.4514	30.4103	28.1449	30.613	133.703	96.713	0.470193	0.4178	eutA	ethanolamine ammonia-lyase reactivating factor EutA && PF06277:Ethanolamine utilisation protein EutA
GQF08_RS22130	4.08722	10.1929	5.89217	17.5696	6.0597	8.64417	6.99729	7.2201	34.6994	26.5898	0.394669	0.417826	GQF08_RS22130	glycoside-pentoside-hexuronide family transporter && PF13347:MFS/sugar transport protein
GQF08_RS14260	42.8902	38.3965	28.5516	87.0923	37.1608	30.028	51.6947	36.5766	35.7398	28.2135	0.355218	0.417925	rcnR	Ni(II)/Co(II)-binding transcriptional repressor RcnR && PF02583:Metal-sensitive transcriptional repressor
GQF08_RS07450	7497.72	4955.32	6035.44	3492.3	8008.72	5974.13	5379.38	5779.39	7539.96	8624.2	-0.193931	0.41839	ompX	outer membrane protein OmpX && PF13505:Outer membrane protein beta-barrel domain
GQF08_RS22260	12.1941	16.9812	13.4745	33.3172	10.8544	12.6082	16.688	20.3962	45.1479	35.9836	0.340374	0.418754	GQF08_RS22260	AraC family transcriptional regulator && PF02311:AraC-like ligand binding domain|PF12833:Helix-turn-helix domain
GQF08_RS10910	76.0375	64.3271	74.0625	60.2757	80.159	76.5473	73.278	69.0876	193.938	211.143	-0.126363	0.418851	GQF08_RS10910	YncE family protein && -
GQF08_RS21465	6.20046	13.3873	11.842	19.3538	6.37517	8.94804	12.0201	12.9421	37.372	29.6463	0.34561	0.419216	bcsZ	cellulase && PF01270:Glycosyl hydrolases family 8
GQF08_RS17880	5.24363	28.1655	9.20257	16.966	0	8.8719	10.4732	11.2766	3.04965	1.56746	0.957546	0.419781	GQF08_RS17880	tRNA-Met && -
GQF08_RS22020	6.48009	33.9145	16.6214	57.4164	13.6136	18.5543	25.3879	26.2633	61.6183	45.134	0.455972	0.419783	mutM	bifunctional DNA-formamidopyrimidine glycosylase/DNA-(apurinic or apyrimidinic site) lyase && PF01149:Formamidopyrimidine-DNA glycosylase N-terminal domain|PF06831:Formamidopyrimidine-DNA glycosylase H2TH domain|PF06827:Zinc finger found in FPG and IleRS
GQF08_RS11935	1987.08	1465.22	1810.18	1071.14	2185.98	1685.59	1531.77	1732.43	2197.85	2476.21	-0.172362	0.420017	sodC	superoxide dismutase [Cu-Zn] SodC2 && PF00080:Copper/zinc superoxide dismutase (SODC)
GQF08_RS15045	19.3542	30.6545	25.867	63.007	13.3366	33.5019	34.791	28.495	125.194	99.2703	0.337462	0.420017	menE	o-succinylbenzoate--CoA ligase && PF00501:AMP-binding enzyme|PF13193:AMP-binding enzyme C-terminal domain
GQF08_RS12965	1353.78	907.186	1026.18	565.002	1019.31	862.053	728.505	723.58	914.212	791.111	0.207732	0.420473	yebF	protein YebF && PF13995:YebF-like protein
GQF08_RS04100	11.1312	27.1772	11.5436	22.2642	26.5313	23.9697	21.222	20.6737	19.1285	24.5079	-0.347237	0.420709	GQF08_RS04100	type II toxin-antitoxin system mRNA interferase toxin YafO && PF13957:Toxin YafO, type II toxin-antitoxin system
GQF08_RS16940	3.05878	43.813	13.4204	89.0717	10.0246	27.1702	32.0742	26.312	26.2135	16.7746	0.65186	0.420828	GQF08_RS16940	DUF1524 domain-containing protein && -
GQF08_RS20805	225.985	207.703	254.707	168.335	241.388	256.601	228.691	215.994	228.953	251.921	-0.142069	0.420945	hslR	ribosome-associated heat shock protein Hsp15 && PF01479:S4 domain
GQF08_RS05485	3.9124	9.10647	2.7465	20.254	1.70962	4.63368	9.37718	7.57235	12.3556	7.99002	0.647014	0.42108	sfmF	fimbria assembly protein && PF00419:Fimbrial protein
GQF08_RS12890	289.442	240.246	224.816	140.082	244.455	169.412	187.035	177.844	296.161	257.811	0.198204	0.421304	GQF08_RS12890	GAF domain-containing protein && PF13185:GAF domain
GQF08_RS01995	184.576	133.272	162.929	95.6238	197.437	171.481	133.309	154.167	281.636	320.721	-0.190178	0.4215	GQF08_RS01995	succinate dehydrogenase/fumarate reductase iron-sulfur subunit && PF13085:2Fe-2S iron-sulfur cluster binding domain|PF13183:4Fe-4S dicluster domain
GQF08_RS00860	103.104	79.9715	107.74	66.7198	114.355	92.2167	94.7132	97.7468	243.861	272.164	-0.160706	0.421536	cytR	DNA-binding transcriptional regulator CytR && PF00356:Bacterial regulatory proteins, lacI family|PF13377:Periplasmic binding protein-like domain
GQF08_RS21995	52.6203	46.6542	44.3984	34.7059	42.5606	43.6591	58.108	57.6688	94.6285	107.157	-0.184286	0.421578	rfaP	lipopolysaccharide core heptose(I) kinase RfaP && PF06293:Lipopolysaccharide kinase (Kdo/WaaP) family
GQF08_RS18130	18.5056	39.9109	33.2155	64.7749	18.3784	30.5988	42.002	32.5611	49.9083	39.4208	0.348133	0.421612	xdhC	xanthine dehydrogenase iron sulfur-binding subunit XdhC && PF00111:2Fe-2S iron-sulfur cluster binding domain|PF01799:[2Fe-2S] binding domain
GQF08_RS18890	83.1521	70.6031	75.4734	73.409	91.7751	80.0135	72.4824	82.9582	284.277	307.376	-0.112949	0.422202	ftsP	cell division protein FtsP && PF07731:Multicopper oxidase|PF07732:Multicopper oxidase
GQF08_RS15485	5.38346	0	4.72399	6.96738	11.7622	4.55424	5.37625	17.3659	0.851321	1.94739	-1.14459	0.422249	GQF08_RS15485	tRNA-Arg && -
GQF08_RS15035	11.4764	36.4259	23.803	64.1377	20.5154	19.4173	35.4249	26.9239	34.9482	26.3138	0.422777	0.42228	arnF	4-amino-4-deoxy-L-arabinose-phosphoundecaprenol flippase subunit ArnF && -
GQF08_RS04290	71.3133	99.831	85.5839	195.675	95.0904	96.408	95.6554	96.2268	347.363	294.366	0.241587	0.422439	GQF08_RS04290	IS481-like element ISEc19 family transposase && PF13565:Homeodomain-like domain|PF00665:Integrase core domain
GQF08_RS12985	11.5869	24.7355	17.7932	38.6436	12.9014	16.7768	22.4752	23.2408	111.735	90.8181	0.304608	0.422766	edd	phosphogluconate dehydratase && PF00920:Dehydratase family
GQF08_RS16385	251.415	185.749	224.717	140.92	182.763	174.737	138.14	209.034	230.551	202.371	0.1855	0.42302	ndk	nucleoside-diphosphate kinase && PF00334:Nucleoside diphosphate kinase
GQF08_RS04245	0.79402	1.77707	0	1.79837	0	1.00758	0.792958	0	2.9541	1.2173	1.24742	0.42308	GQF08_RS04245	IS5-like element IS5 family transposase && PF05598:Transposase domain (DUF772)|PF01609:Transposase DDE domain
GQF08_RS11965	35.5159	35.6995	41.0068	33.0628	33.3534	33.7351	21.7788	36.849	62.5852	54.1555	0.207549	0.423504	rnt	ribonuclease T && PF00929:Exonuclease
GQF08_RS13175	2.67118	9.01343	3.6061	14.7592	2.24469	5.21478	6.77162	7.51198	39.2537	28.4027	0.474896	0.423734	cheA	chemotaxis protein CheA && PF09078:CheY binding|PF02895:Signal transducing histidine kinase, homodimeric domain|PF02518:Histidine kinase-, DNA gyrase B-, and HSP90-like ATPase|PF01627:Hpt domain|PF01584:CheW-like domain
GQF08_RS20320	1373.1	1108.04	1297.69	884.92	1303.12	1290.37	1254.46	1239.56	1562.58	1704.56	-0.12628	0.423897	rpsE	30S ribosomal protein S5 && PF00333:Ribosomal protein S5, N-terminal domain|PF03719:Ribosomal protein S5, C-terminal domain
GQF08_RS21190	2.63895	38.7444	30.567	126.028	17.2973	27.6826	44.8021	41.996	100.683	67.0163	0.590744	0.424156	nikD	nickel import ATP-binding protein NikD && PF00005:ABC transporter
GQF08_RS11500	1405.39	910.594	1126.49	530.928	1224.29	1081.63	1098.51	1202.26	412.063	477.737	-0.215255	0.424783	hokD	type I toxin-antitoxin system toxin HokD && PF01848:Hok/gef family
GQF08_RS22310	8.44937	20.5312	8.73831	26.7526	4.28555	11.2324	18.9856	13.9524	57.3455	43.1003	0.41613	0.424928	GQF08_RS22310	MFS transporter && PF07690:Major Facilitator Superfamily
GQF08_RS14750	8.97243	11.2453	13.3846	21.4828	5.8811	7.5904	11.6485	16.4011	16.4787	12.421	0.428657	0.42499	napB	nitrate reductase cytochrome c-type subunit && PF03892:Nitrate reductase cytochrome c-type subunit (NapB)
GQF08_RS12615	40.604	44.5184	47.2399	38.6749	36.8814	36.2796	41.4609	39.245	100.626	90.5242	0.151336	0.425432	GQF08_RS12615	D-hexose-6-phosphate mutarotase && PF01263:Aldose 1-epimerase
GQF08_RS04960	13.9023	21.7139	17.6501	31.2001	15.8337	24.0224	15.3607	15.5848	76.6465	64.2468	0.258056	0.425466	GQF08_RS04960	MFS transporter && PF07690:Major Facilitator Superfamily
GQF08_RS01195	18.9558	16.9698	22.4556	40.4795	11.3894	24.0541	24.6096	17.3252	27.9969	21.9131	0.359718	0.425485	zraP	zinc resistance sensor/chaperone ZraP && PF13801:Heavy-metal resistance
GQF08_RS17395	1.54697	14.4425	6.59341	47.6219	4.58706	13.0869	15.449	13.3072	85.267	56.3917	0.599953	0.426282	hycC	formate hydrogenlyase subunit 3 && PF00361:Proton-conducting membrane transporter
GQF08_RS17505	164.789	132.344	133.443	100.465	177.706	129.097	150.81	134.461	269.004	299.921	-0.159138	0.426359	surE	5'/3'-nucleotidase SurE && PF01975:Survival protein SurE
GQF08_RS10645	184.685	144.431	166.159	117.039	205.003	171.323	144.158	159.781	387.106	430.066	-0.153702	0.426454	paaX	phenylacetic acid degradation operon negative regulatory protein PaaX && PF07848:PaaX-like protein|PF08223:PaaX-like protein C-terminal domain
GQF08_RS17445	0	21.4197	10.4977	69.6738	0	15.1808	26.8813	9.64773	9.1173	4.64069	0.982582	0.426738	GQF08_RS17445	hypothetical protein && -
GQF08_RS20735	87.5407	79.9684	87.2683	60.5022	87.8261	80.1023	89.8024	90.9278	142.102	157.147	-0.149571	0.426793	rpe	ribulose-phosphate 3-epimerase && PF00834:Ribulose-phosphate 3 epimerase family
GQF08_RS21710	0.631861	10.7475	9.14856	27.1908	3.45135	10.4234	8.51871	9.17214	40.5411	26.8177	0.601141	0.426945	yiaN	2%2C3-diketo-L-gulonate transporter large permease YiaN && PF06808:Tripartite ATP-independent periplasmic transporter, DctM component
GQF08_RS13590	334.948	221.494	245.079	163.707	304.004	278.648	248.601	257.333	512.046	577.486	-0.175416	0.427184	mtfA	DgsA anti-repressor MtfA && PF06167:Glucose-regulated metallo-peptidase M90
GQF08_RS11600	3.56258	10.2767	2.77881	17.4185	1.2973	5.6928	7.11563	8.93834	23.0793	15.6256	0.572019	0.427347	GQF08_RS11600	Zn-dependent oxidoreductase && PF00107:Zinc-binding dehydrogenase|PF08240:Alcohol dehydrogenase GroES-like domain
GQF08_RS03775	81.7529	91.6089	81.4985	94.29	78.3741	80.9225	68.8693	90.896	168.51	153.988	0.13288	0.427469	pyrH	UMP kinase && PF00696:Amino acid kinase family
GQF08_RS13355	2.58268	6.42248	4.78442	11.1419	4.38888	4.36974	5.73161	4.62844	23.3194	17.8825	0.401079	0.428083	fliD	flagellar filament capping protein FliD && PF07195:Flagellar hook-associated protein 2 C-terminus|PF02465:Flagellar hook-associated protein 2 N-terminus
GQF08_RS21420	320.14	234.555	265.899	145.068	332.334	255.671	249.328	263.743	650.937	742.217	-0.190481	0.428284	yhjD	inner membrane protein YhjD && PF03631:Virulence factor BrkB
GQF08_RS09080	1.24617	22.3122	8.74812	35.482	0	8.43378	8.71152	21.4394	14.6008	8.31067	0.823321	0.428362	iraM	anti-adapter protein IraM && -
GQF08_RS04830	289.667	214.136	271.092	143.9	313.77	268.079	221.465	240.426	806.248	915.888	-0.184952	0.428385	brnQ	branched-chain amino acid transporter carrier protein BrnQ && PF05525:Branched-chain amino acid transport protein
GQF08_RS21145	83.7062	89.6296	74.8924	75.4092	69.9277	93.0287	62.2859	49.4152	52.9261	44.9161	0.226657	0.428931	tusA	sulfurtransferase TusA && PF01206:Sulfurtransferase TusA
GQF08_RS15595	2.42811	7.14219	3.34819	11.4477	2.27362	5.28198	4.84971	5.22171	18.8546	13.6398	0.47894	0.429043	emrK	multidrug efflux MFS transporter periplasmic adaptor subunit EmrK && PF16576:Barrel-sandwich domain of CusB or HlyD membrane-fusion|PF00529:HlyD membrane-fusion protein of T1SS
GQF08_RS16425	149.201	134.155	155.233	121.675	154.891	166.632	143.991	136.976	689.407	741.366	-0.106667	0.429298	hscA	Fe-S protein assembly chaperone HscA && PF10712:NAD-specific glutamate dehydrogenase|PF00012:Hsp70 protein
GQF08_RS18460	6.63454	21.2123	9.42579	28.4174	7.24783	14.1652	14.5134	14.6075	55.8093	42.9328	0.383968	0.42941	GQF08_RS18460	zinc-binding dehydrogenase && PF08240:Alcohol dehydrogenase GroES-like domain|PF00107:Zinc-binding dehydrogenase
GQF08_RS18810	4.20583	18.8259	22.1437	34.474	6.12614	21.348	16.8008	10.5522	15.2493	10.497	0.54229	0.429657	GQF08_RS18810	DUF2623 domain-containing protein && PF11115:Protein of unknown function (DUF2623)
GQF08_RS02485	31.2676	21.298	25.0514	35.1888	21.5343	29.9016	15.6129	27.0429	44.5445	37.1547	0.262305	0.429988	GQF08_RS02485	TetR/AcrR family transcriptional regulator && PF00440:Bacterial regulatory proteins, tetR family
GQF08_RS13215	872.039	610.1	694.444	444.921	975.227	738.572	638.808	625.477	1395.91	1585.79	-0.184505	0.430077	otsB	trehalose-phosphatase && PF02358:Trehalose-phosphatase
GQF08_RS01670	44.0465	63.5288	42.9453	63.3398	26.7323	50.7177	50.0969	51.3084	46.9159	39.2366	0.258667	0.430358	yjdP	protein YjdP && -
GQF08_RS01820	12.1769	15.491	10.1228	20.3215	12.6023	10.3013	17.2808	4.82387	24.338	18.8499	0.375546	0.431253	GQF08_RS01820	DUF2238 domain-containing protein && PF09997:Predicted membrane protein (DUF2238)
GQF08_RS16635	200.397	148.617	147.755	100.137	215.683	177.054	185.327	111.565	270.227	312.204	-0.210913	0.431465	rnc	ribonuclease III && PF00035:Double-stranded RNA binding motif|PF14622:Ribonuclease-III-like
GQF08_RS16225	7.98804	11.9185	10.1957	23.0262	9.7842	11.058	10.6365	12.2332	58.9114	48.4698	0.292483	0.431849	hyfG	hydrogenase 4 catalytic subunit HyfG && PF00374:Nickel-dependent hydrogenase|PF00329:Respiratory-chain NADH dehydrogenase, 30 Kd subunit|PF00346:Respiratory-chain NADH dehydrogenase, 49 Kd subunit
GQF08_RS09430	7.11755	11.0059	7.09733	20.5867	8.01111	7.75462	10.662	11.132	114.011	93.4834	0.293183	0.43202	GQF08_RS09430	nitrate reductase subunit alpha && PF14710:Respiratory nitrate reductase alpha N-terminal|PF00384:Molybdopterin oxidoreductase|PF01568:Molydopterin dinucleotide binding domain
GQF08_RS14150	35.0293	52.8156	25.8849	94.2506	26.183	46.7902	46.0296	41.6306	30.2791	23.386	0.382105	0.432082	ogrK	prophage transcriptional regulator OgrK && PF04606:Ogr/Delta-like zinc finger
GQF08_RS21665	24.6571	19.9277	20.4345	29.2524	16.087	20.8591	19.836	25.4082	73.8875	64.4185	0.202134	0.432083	GQF08_RS21665	XylR family transcriptional regulator && PF12833:Helix-turn-helix domain|PF13377:Periplasmic binding protein-like domain
GQF08_RS16575	59.6591	49.1055	53.0952	39.8868	55.5986	45.9251	41.2255	37.0911	191.518	170.723	0.162554	0.432098	qseE	two component system sensor histidine kinase QseE/GlrK && PF00512:His Kinase A (phospho-acceptor) domain|PF02518:Histidine kinase-, DNA gyrase B-, and HSP90-like ATPase
GQF08_RS15315	104.036	85.0052	78.9746	73.7346	93.8089	76.1369	65.9663	66.5871	111.095	98.3352	0.172456	0.432118	cvpA	colicin V production protein && PF02674:Colicin V production protein
GQF08_RS12610	3547.08	2704.4	3182.29	1823.43	3714.21	3054.91	2917.67	2935.29	7453.59	8357.31	-0.165223	0.432347	gapA	glyceraldehyde-3-phosphate dehydrogenase && PF02800:Glyceraldehyde 3-phosphate dehydrogenase, C-terminal domain|PF00044:Glyceraldehyde 3-phosphate dehydrogenase, NAD binding domain
GQF08_RS03240	2.50977	13.4809	5.50581	23.5494	2.39905	6.10417	9.08574	13.4933	38.5399	26.593	0.543679	0.432368	GQF08_RS03240	FAD-dependent oxidoreductase && PF01494:FAD binding domain
GQF08_RS12375	338.251	344.039	388.444	273.752	358.209	356.064	329.064	411.116	2021.74	2187.1	-0.113738	0.432373	katE	catalase HPII && PF06628:Catalase-related immune-responsive|PF00199:Catalase
GQF08_RS02840	2.22457	7.46812	1.95206	11.8762	1.82265	4.70479	4.44318	4.784	11.3519	7.60363	0.592716	0.432416	GQF08_RS02840	response regulator transcription factor && PF00196:Bacterial regulatory proteins, luxR family
GQF08_RS14900	4.62607	16.4693	8.21316	28.8219	6.46403	11.2855	14.6117	12.1464	145.03	111.043	0.38825	0.43243	yfaL	AIDA-I family autotransporter adhesin YfaL/EhaC && PF03797:Autotransporter beta-domain
GQF08_RS03815	622.954	431.916	513.492	271.718	607.455	528.998	505.792	455.728	1255.05	1430.95	-0.189962	0.432448	lpxD	UDP-3-O-(3-hydroxymyristoyl)glucosamine N-acyltransferase && PF00132:Bacterial transferase hexapeptide (six repeats)|PF04613:UDP-3-O-[3-hydroxymyristoyl] glucosamine N-acyltransferase, LpxD
GQF08_RS09695	2.36117	6.34135	2.07192	9.16761	2.57943	0	4.71601	2.53888	2.26695	1.11793	1.07746	0.432458	GQF08_RS09695	NinE family protein && PF05322:NINE Protein
GQF08_RS17970	266.07	215.277	233.136	142.058	200.415	208.353	159.196	194.762	592.755	527.831	0.165566	0.432614	GQF08_RS17970	NADP(H)-dependent aldo-keto reductase && PF00248:Aldo/keto reductase family
GQF08_RS12065	3.01763	15.6685	7.94392	26.9478	5.93384	11.743	11.4517	9.08531	23.828	16.995	0.49737	0.432666	GQF08_RS12065	4Fe-4S dicluster domain-containing protein && PF13247:4Fe-4S dicluster domain
GQF08_RS16455	203.242	178.046	176.432	169.953	166.671	161.795	167.6	182.213	358.452	334.12	0.100167	0.432907	trmJ	tRNA (cytosine(32)/uridine(32)-2'-O)-methyltransferase TrmJ && PF00588:SpoU rRNA Methylase family
GQF08_RS02520	257.58	189.841	230.865	140.61	271.815	228.31	205.845	209.321	1554.76	1737.78	-0.161118	0.433443	valS	valine--tRNA ligase && PF08264:Anticodon-binding domain of tRNA|PF10458:Valyl tRNA synthetase tRNA binding arm|PF00133:tRNA synthetases class I (I, L, M and V)
GQF08_RS05055	82.3294	65.3182	73.9745	53.2762	80.7843	71.3164	70.4033	82.1648	149.669	165.878	-0.152441	0.433709	cof	HMP-PP phosphatase && PF08282:haloacid dehalogenase-like hydrolase
GQF08_RS14950	4.40711	13.0501	9.51937	14.6982	7.03657	14.6263	16.2506	15.31	32.996	42.1397	-0.345243	0.433785	glpC	anaerobic glycerol-3-phosphate dehydrogenase subunit C && PF13183:4Fe-4S dicluster domain|PF02754:Cysteine-rich domain
GQF08_RS13425	5.28942	12.1012	5.15719	17.4945	3.85225	10.9381	9.97776	3.79169	18.2874	13.0433	0.488788	0.434038	fliH	flagellar assembly protein FliH && PF02108:Flagellar assembly protein FliH
GQF08_RS20865	15.7105	39.3805	27.1124	67.4372	18.879	28.3533	33.4708	37.7275	76.6972	60.7008	0.344262	0.434388	bioH	pimeloyl-ACP methyl ester esterase BioH && PF00561:alpha/beta hydrolase fold
GQF08_RS15945	43.9649	44.1781	44.8779	61.5452	42.1478	43.2653	49.2823	34.7318	58.2044	50.6841	0.205664	0.434705	GQF08_RS15945	DUF2919 domain-containing protein && PF11143:Protein of unknown function (DUF2919)
GQF08_RS09995	57.6799	25.8184	59.0498	51.3222	55.1353	60.9943	81.6038	43.9316	21.6519	26.9898	-0.320556	0.434755	GQF08_RS09995	hypothetical protein && -
GQF08_RS09485	71.2516	35.437	54.0325	36.4308	35.5556	41.6728	47.4375	40.6718	60.1575	50.45	0.244868	0.434859	GQF08_RS09485	YchJ family protein && PF02810:SEC-C motif
GQF08_RS14865	5.19639	10.6995	6.38376	25.8923	6.81208	8.35237	8.82204	11.7337	24.8823	18.4506	0.44919	0.435486	GQF08_RS14865	YfaP family protein && PF09906:Uncharacterized protein conserved in bacteria (DUF2135)
GQF08_RS02015	3.84533	22.9497	5.62379	19.0774	7.0013	10.8434	10.2405	6.89124	10.7835	7.32424	0.564773	0.435714	GQF08_RS02015	hypothetical protein && -
GQF08_RS17805	10.4577	19.3347	13.1665	20.1548	15.1498	19.8094	17.936	20.7785	74.5149	86.9823	-0.217231	0.435851	fucI	L-fucose isomerase && PF07881:L-fucose isomerase, first N-terminal domain|PF02952:L-fucose isomerase, C-terminal domain|PF07882:L-fucose isomerase, second N-terminal domain
GQF08_RS14135	89.9104	63.9924	84.7769	61.4344	95.1713	82.2031	76.4052	79.864	144.245	160.36	-0.156524	0.436346	baeR	two-component system response regulator BaeR && PF00486:Transcriptional regulatory protein, C terminal|PF00072:Response regulator receiver domain
GQF08_RS19725	1508.62	1078.77	1274.38	635.976	1107.83	983.663	861.138	974.309	771.419	673.52	0.194713	0.436466	rpmA	50S ribosomal protein L27 && PF01016:Ribosomal L27 protein
GQF08_RS15810	1.45237	12.5686	4.67301	25.0625	4.75988	4.09554	11.6034	8.84954	24.2597	16.2493	0.592109	0.436538	xapA	xanthosine phosphorylase && PF01048:Phosphorylase superfamily
GQF08_RS12225	18.1598	22.0308	16.8288	22.0751	16.1304	16.942	18.1355	20.2566	125.088	113.021	0.150368	0.437374	ppsA	phosphoenolpyruvate synthase && PF01326:Pyruvate phosphate dikinase, PEP/pyruvate binding domain|PF00391:PEP-utilising enzyme, mobile domain|PF02896:PEP-utilising enzyme, TIM barrel domain
GQF08_RS09590	18.5056	54.2186	13.2862	66.4079	12.8649	24.1944	42.002	30.7522	24.3178	17.5203	0.481807	0.438079	GQF08_RS09590	DUF4060 family protein && PF13269:Protein of unknown function (DUF4060)
GQF08_RS03825	369.985	298.695	300.413	183.788	393.005	293.948	318.896	293.834	604.696	681.695	-0.174179	0.438114	lpxA	acyl-ACP--UDP-N-acetylglucosamine O-acyltransferase && PF00132:Bacterial transferase hexapeptide (six repeats)|PF13720:Udp N-acetylglucosamine O-acyltransferase; Domain 2
GQF08_RS13135	1.4056	6.29168	6.78379	24.7861	2.68718	7.72913	6.31675	9.82406	29.9934	20.2851	0.574173	0.438272	flhB	flagellar type III secretion system protein FlhB && PF01312:FlhB HrpN YscU SpaS Family
GQF08_RS09415	123.423	99.3868	124.086	70.6371	106.375	88.1466	93.527	80.0273	180.696	159.292	0.17823	0.438559	narL	two-component system response regulator NarL && PF00196:Bacterial regulatory proteins, luxR family|PF00072:Response regulator receiver domain
GQF08_RS08610	7.0835	16.646	5.4388	17.1893	2.90186	8.23958	12.3795	9.52079	14.0528	10.0162	0.495365	0.438652	csgB	curlin minor subunit CsgB && PF07012:Curlin associated repeat
GQF08_RS09625	7.0835	30.2147	16.8191	68.2178	9.10386	19.3873	29.9605	30.0185	78.8045	56.9897	0.472643	0.438715	GQF08_RS09625	hypothetical protein && -
GQF08_RS15390	36.216	20.154	41.657	19.6354	46.5141	27.7395	37.145	29.4694	64.5308	77.2578	-0.262888	0.438719	mepA	penicillin-insensitive murein endopeptidase && PF03411:Penicillin-insensitive murein endopeptidase
GQF08_RS16130	9.20581	14.3933	11.3776	22.738	9.06527	14.0401	11.9127	13.8024	119.476	101.064	0.246029	0.438754	acrD	multidrug efflux RND transporter permease AcrD && PF00873:AcrB/AcrD/AcrF family
GQF08_RS21875	18.7399	19.8268	20.1816	49.6095	11.1666	16.574	31.4749	24.73	34.144	26.4516	0.380339	0.438757	trmL	tRNA (uridine(34)/cytosine(34)/5-carboxymethylaminomethyluridine(34)-2'-O)-methyltransferase TrmL && PF00588:SpoU rRNA Methylase family
GQF08_RS03725	70.485	67.8625	65.585	48.0212	65.9589	58.7281	50.4688	52.338	254.254	229.571	0.144177	0.43913	dgt	dGTPase && PF01966:HD domain
GQF08_RS22315	7.73081	14.1563	19.118	23.4217	13.8198	10.4046	11.5807	17.0032	49.211	40.3365	0.300245	0.439418	dgoD	galactonate dehydratase && PF13378:Enolase C-terminal domain-like|PF02746:Mandelate racemase / muconate lactonizing enzyme, N-terminal domain
GQF08_RS02005	20.6421	29.9366	24.9965	33.1271	16.6872	30.0356	18.553	27.5227	70.6731	60.3331	0.22917	0.439478	epmA	elongation factor P--(R)-beta-lysine ligase && PF00152:tRNA synthetases class II (D, K and N)
GQF08_RS12340	1062.62	822.829	937.802	545.92	1114.23	942.982	836.41	881.91	1928.42	2161.01	-0.164756	0.439756	GQF08_RS12340	fructosamine kinase family protein && PF03881:Fructosamine kinase
GQF08_RS10685	3.85033	12.2209	4.30012	20.499	2.86789	6.07035	11.5355	9.40936	62.6804	45.83	0.457169	0.439821	GQF08_RS10685	DUF2773 domain-containing bactofilin && PF10971:Protein of unknown function (DUF2773)
GQF08_RS17995	12.5096	20.4671	17.4121	23.4479	13.666	12.4074	17.6624	19.0172	45.9436	39.0468	0.247205	0.440341	GQF08_RS17995	DNA-binding transcriptional regulator LysR && PF00126:Bacterial regulatory helix-turn-helix protein, lysR family|PF03466:LysR substrate binding domain
GQF08_RS13490	7637.78	4643.45	5143.55	2959.99	8134.87	5554.98	4957.12	5053.64	3089.7	3592.28	-0.217641	0.44038	yodD	peroxide/acid resistance protein YodD && PF10733:Protein of unknown function (DUF2525)
GQF08_RS16830	763.43	843.4	926.471	557.841	902.444	797.974	780.947	920.693	715.112	787.04	-0.139055	0.440785	rplS	50S ribosomal protein L19 && PF01245:Ribosomal protein L19
GQF08_RS19745	55.7572	66.554	66.9231	66.9781	69.663	69.6691	59.5228	80.9721	214.608	234.388	-0.124551	0.44087	murA	UDP-N-acetylglucosamine 1-carboxyvinyltransferase && PF00275:EPSP synthase (3-phosphoshikimate 1-carboxyvinyltransferase)
GQF08_RS01485	242.029	226.797	292.768	189.554	266.873	254.502	234.929	290.648	225.731	248.468	-0.140417	0.441266	GQF08_RS01485	MmcQ/YjbR family DNA-binding protein && PF04237:YjbR
GQF08_RS15105	2.07695	6.69365	3.64505	10.2145	2.26894	2.81126	6.63735	4.46654	14.6228	10.4576	0.502655	0.441618	GQF08_RS15105	M28 family peptidase && PF04389:Peptidase family M28
GQF08_RS12570	7.40843	21.3705	6.5009	43.9457	8.54288	13.231	21.7845	14.1618	51.6666	37.642	0.463864	0.441831	ydjG	NADH-dependent methylglyoxal reductase && PF00248:Aldo/keto reductase family
GQF08_RS13905	15.5691	13.9379	10.0187	19.926	14.3626	18.1467	21.7676	15.9969	46.1224	54.518	-0.236386	0.442308	wzy	O16 family O-antigen polymerase && -
GQF08_RS08680	27.3379	43.2995	35.6759	38.1029	40.5857	31.429	21.701	30.1492	55.2986	47.4293	0.227046	0.442342	GQF08_RS08680	YceI family protein && PF04264:YceI-like domain
GQF08_RS13400	2.10291	18.8259	3.69061	28.5772	2.2973	7.116	6.3003	15.8283	6.78986	4.02592	0.77861	0.442615	GQF08_RS13400	hypothetical protein && -
GQF08_RS05440	1023.67	703.928	731.502	390.068	684.346	654.845	563.692	574.479	937.561	815.212	0.20071	0.442695	ppiB	peptidylprolyl isomerase B && PF00160:Cyclophilin type peptidyl-prolyl cis-trans isomerase/CLD
GQF08_RS21395	2.01736	1.806	2.02312	3.91636	2.8335	0.487606	1.72685	1.85931	9.09263	6.4331	0.537433	0.442899	GQF08_RS21395	glutamate decarboxylase && PF00282:Pyridoxal-dependent decarboxylase conserved domain
GQF08_RS22430	172.328	129.411	134.346	101.838	129.135	119.88	118.05	115.62	202.758	181.938	0.151863	0.44293	yieF	NAD(P)H-dependent chromate oxidoreductase YieF && PF03358:NADPH-dependent FMN reductase
GQF08_RS02675	13.8611	46.8333	30.2115	79.5694	16.1193	30.639	45.5463	38.9435	102.335	78.7874	0.381307	0.442955	fecB	Fe(3+) dicitrate ABC transporter substrate-binding protein FecB && PF01497:Periplasmic binding protein
GQF08_RS03355	25.5063	31.0931	27.1439	31.9573	29.939	25.2503	37.6663	37.0543	114.45	128.505	-0.161383	0.442962	murE	UDP-N-acetylmuramoyl-L-alanyl-D-glutamate--2%2C6-diaminopimelate ligase && PF02875:Mur ligase family, glutamate ligase domain|PF08245:Mur ligase middle domain|PF01225:Mur ligase family, catalytic domain
GQF08_RS11170	0.80111	12.192	7.73271	24.3651	6.12614	6.77715	8.80041	8.61405	15.1076	10.1579	0.590913	0.44315	GQF08_RS11170	type 1 fimbrial protein && -
GQF08_RS16090	0	0	1.05446	6.22088	0	7.116	9.60045	1.29211	1.62506	4.02248	-1.25791	0.443641	eutS	ethanolamine utilization microcompartment protein EutS && PF00936:BMC domain
GQF08_RS03045	171.292	131.439	155.677	102.927	100.246	103.505	122.188	131.56	24.6287	20.0729	0.285836	0.443774	thrL	thr operon leader peptide && -
GQF08_RS00125	28.5595	30.3611	32.5792	32.573	34.3194	34.7306	30.3038	38.0023	93.2857	103.273	-0.143358	0.443952	wecB	UDP-N-acetylglucosamine 2-epimerase (non-hydrolyzing) && PF02350:UDP-N-acetylglucosamine 2-epimerase
GQF08_RS10805	37.4037	33.1859	27.5468	31.552	37.5777	32.4899	38.0206	35.1915	104.233	115.156	-0.144746	0.444096	tnpB	IS200/IS605 family element transposase accessory protein TnpB && PF12323:Helix-turn-helix domain|PF01385:Probable transposase|PF07282:Putative transposase DNA-binding domain
GQF08_RS14275	2.34063	11.8739	3.42318	15.9038	0.852333	7.5904	3.11667	10.4867	23.0781	15.1687	0.610715	0.444371	GQF08_RS14275	putative fimbrial-like adhesin protein && PF00419:Fimbrial protein
GQF08_RS17205	22.7179	30.8147	21.4452	33.6341	27.0741	23.2954	24.4063	21.0967	84.6938	74.7597	0.186698	0.445084	emrA	multidrug efflux MFS transporter periplasmic adaptor subunit EmrA && PF16576:Barrel-sandwich domain of CusB or HlyD membrane-fusion|PF00529:HlyD membrane-fusion protein of T1SS
GQF08_RS03465	41.0985	42.453	36.4603	39.4546	27.1359	36.6785	38.7884	39.8212	94.7726	84.6441	0.160502	0.445085	nadC	carboxylating nicotinate-nucleotide diphosphorylase && PF02749:Quinolinate phosphoribosyl transferase, N-terminal domain|PF01729:Quinolinate phosphoribosyl transferase, C-terminal domain
GQF08_RS00525	563.808	455.892	481.974	362.492	472.872	366.186	435.912	391.124	137.557	122.941	0.158635	0.445278	yshB	YshB family small membrane protein && -
GQF08_RS19310	831.744	566.283	842.05	305.694	973.321	726.402	619.613	674.377	507.711	597.045	-0.234959	0.445682	GQF08_RS19310	hypothetical protein && PF13997:YqjK-like protein
GQF08_RS07925	12.1392	9.92235	8.79958	12.9785	8.64867	11.1624	10.5417	4.54011	22.2948	17.7449	0.32323	0.445924	GQF08_RS07925	M48 family metallopeptidase && PF01435:Peptidase family M48
GQF08_RS12495	9.26053	8.2903	3.79219	11.5857	8.76769	7.83413	16.0301	10.6214	14.3162	18.805	-0.382032	0.445927	GQF08_RS12495	ATP-binding cassette domain-containing protein && PF00005:ABC transporter
GQF08_RS14030	2.61333	6.68436	3.60359	17.5151	2.03921	3.63202	8.01591	8.02863	43.7361	31.2254	0.49546	0.44605	wzc	tyrosine-protein kinase Wzc && PF13807:G-rich domain on putative tyrosine kinase|PF02706:Chain length determinant protein|PF13614:AAA domain
GQF08_RS18235	5.60777	65.2631	9.84164	50.8038	6.12614	14.232	39.2018	18.0895	6.29489	3.71661	0.771729	0.446074	GQF08_RS18235	protein YqfH && -
GQF08_RS05550	24.8692	37.3244	32.0923	46.8594	34.3597	51.9778	43.0977	36.179	51.7942	60.7732	-0.225673	0.446209	ybcL	Raf kinase inhibitor-like protein YbcL && PF01161:Phosphatidylethanolamine-binding protein
GQF08_RS16640	348.268	235.781	283.802	149.799	327.532	290.42	267.986	270.73	659.598	749.703	-0.186095	0.446349	lepB	signal peptidase I && PF00717:Peptidase S24-like|PF10502:Signal peptidase, peptidase S26
GQF08_RS14505	70.9111	57.4358	57.9916	68.9871	70.0883	58.3563	65.0353	91.8091	142.068	158.74	-0.156646	0.446567	GQF08_RS14505	S-formylglutathione hydrolase && PF00756:Putative esterase
GQF08_RS03730	830.469	774.659	935.846	469.382	665.183	673.309	628.173	730.587	2851.73	2555.13	0.158137	0.447478	degP	serine endoprotease DegP && PF00595:PDZ domain (Also known as DHR or GLGF)|PF13365:Trypsin-like peptidase domain
GQF08_RS18980	355.265	263.41	338.52	188.465	360.425	336.728	291.395	292.069	1128.7	1261.66	-0.161527	0.447638	tolC	outer membrane channel protein TolC && PF02321:Outer membrane efflux protein
GQF08_RS14825	436.01	395.326	386.953	213.517	436.339	430.239	374.727	368.792	619.643	696.802	-0.170981	0.448108	rcsB	transcriptional regulator RcsB && PF00196:Bacterial regulatory proteins, luxR family|PF00072:Response regulator receiver domain
GQF08_RS21935	82.3518	71.6174	67.7215	74.9115	83.2812	78.8234	68.613	93.61	169.176	184.99	-0.128355	0.448136	yibB	protein YibB && PF09612:Bacterial protein of unknown function (HtrL_YibB)
GQF08_RS14715	7.68472	18.2216	7.10785	34.0036	7.48751	12.2993	16.5934	15.1862	86.6089	66.6406	0.383241	0.448384	GQF08_RS14715	heme lyase CcmF/NrfE family subunit && PF01578:Cytochrome C assembly protein|PF16327:Cytochrome c-type biogenesis protein CcmF C-terminal
GQF08_RS05220	20.8328	31.3796	27.2761	53.4965	19.5073	25.177	30.3818	36.6235	107.943	90.6576	0.258294	0.448797	GQF08_RS05220	MFS transporter && PF07690:Major Facilitator Superfamily
GQF08_RS02875	75.9005	62.3443	76.2155	55.4454	64.9656	62.5546	61.3424	56.3719	185.169	168.243	0.134005	0.448998	rsmC	16S rRNA (guanine(1207)-N(2))-methyltransferase RsmC && PF05175:Methyltransferase small domain|PF08468:Methyltransferase small domain N-terminal
GQF08_RS20485	2436.1	1830.78	2160.7	1314.05	2627.07	2229.14	1940.86	1854	2454.86	2743.25	-0.160611	0.449065	bfr	bacterioferritin && PF00210:Ferritin-like domain
GQF08_RS21625	13.3776	25.0407	14.9403	29.6429	13.2856	18.8617	17.8129	19.6151	54.9567	46.0671	0.261552	0.449575	GQF08_RS21625	acyltransferase && PF01757:Acyltransferase family
GQF08_RS01650	1.31689	5.65882	3.00449	13.9757	1.72635	2.45091	5.78657	6.51364	24.4135	16.7922	0.554846	0.449738	GQF08_RS01650	D-allose import ATP-binding protein AlsA && PF00005:ABC transporter
GQF08_RS09235	33.7775	33.0515	36.5328	27.2799	35.4696	35.4416	34.2553	37.446	133.919	146.19	-0.130604	0.449879	nhaB	Na(+)/H(+) antiporter NhaB && PF06450:Bacterial Na+/H+ antiporter B (NhaB)
GQF08_RS22115	4.93097	8.82869	5.59955	18.0191	3.16869	8.09752	7.24172	9.98041	34.5887	26.3622	0.401176	0.450065	xanP	xanthine/proton symporter XanP && PF00860:Permease family
GQF08_RS00735	3269.08	2154.19	2388.24	1263.05	3196.25	2650.04	2364.77	2209.89	3746.22	4302.04	-0.199816	0.45068	sodA	superoxide dismutase [Mn] && PF02777:Iron/manganese superoxide dismutases, C-terminal domain|PF00081:Iron/manganese superoxide dismutases, alpha-hairpin domain
GQF08_RS07820	125.391	94.6673	117.733	70.323	87.6685	82.0329	95.1697	99.3237	262.081	233.877	0.161587	0.450897	trxB	thioredoxin-disulfide reductase && PF07992:Pyridine nucleotide-disulphide oxidoreductase
GQF08_RS18475	1.81874	9.76911	6.38376	18.2423	6.954	3.84649	9.98966	3.91124	10.6889	7.29089	0.578095	0.451226	cmtB	PTS mannitol transporter subunit IIA && PF00359:Phosphoenolpyruvate-dependent sugar phosphotransferase system, EIIA 2
GQF08_RS20760	0.977625	10.2106	4.86124	22.7747	1.068	7.44337	7.81054	9.11045	31.9779	20.9476	0.616293	0.451692	hofQ	DNA uptake porin HofQ && PF10748:Protein of unknown function (DUF2531)|PF03958:Bacterial type II/III secretion system short domain|PF00263:Bacterial type II and III secretion system protein
GQF08_RS18125	3.21538	5.75699	7.25527	10.1063	3.5126	6.99457	13.7617	11.36	15.3879	20.8193	-0.420654	0.451806	xdhB	xanthine dehydrogenase FAD-binding subunit XdhB && PF03450:CO dehydrogenase flavoprotein C-terminal domain|PF00941:FAD binding domain in molybdopterin dehydrogenase
GQF08_RS01600	84.2628	61.2905	56.9959	44.3035	67.1212	47.5225	52.0094	48.4484	113.23	98.6662	0.194613	0.451883	GQF08_RS01600	sel1 repeat family protein && -
GQF08_RS21500	25.4753	21.085	24.2526	34.0593	26.2549	25.211	34.0816	33.0779	117.124	132.484	-0.171352	0.451961	bcsG	cellulose biosynthesis protein BcsG && PF11658:Cellulose biosynthesis protein BcsG
GQF08_RS04470	0	11.3973	3.19188	14.4173	0.993428	6.53903	4.54075	5.37796	17.1232	10.3018	0.7364	0.451989	GQF08_RS04470	attachment protein && PF11924:Inverse autotransporter, beta-domain
GQF08_RS14705	17.2547	33.6399	18.5056	38.9558	17.593	22.0576	28.3364	23.0886	75.8503	63.7538	0.256443	0.452461	GQF08_RS14705	cytochrome c-type biogenesis protein CcmH && PF03918:Cytochrome C biogenesis protein
GQF08_RS15895	9.67916	20.2185	22.2448	48.3183	13.595	17.9362	25.3163	22.3021	58.5028	46.0923	0.35303	0.452691	cysW	sulfate/thiosulfate ABC transporter permease CysW && PF00528:Binding-protein-dependent transport system inner membrane component
GQF08_RS21490	55.2215	49.206	56.3452	54.8482	61.1679	62.7946	53.6086	54.4066	225.33	242.424	-0.106276	0.452892	bcsE	cellulose biosynthesis protein BcsE && PF10995:GGDEF I-site like or GIL domain
GQF08_RS13320	99.7334	79.2037	114.335	69.7432	110.71	93.4436	92.1031	107.24	181.717	201.981	-0.154717	0.453285	yecC	L-cystine ABC transporter ATP-binding protein YecC && PF00005:ABC transporter
GQF08_RS19940	2.95146	19.0241	2.84889	36.0975	2.257	8.48927	13.8533	15.868	55.4033	36.8018	0.594895	0.453464	dcuC	anaerobic C4-dicarboxylate transporter DcuC && PF03606:C4-dicarboxylate anaerobic carrier
GQF08_RS11060	3992.73	2786.23	3315.81	1880.35	4040.19	3322.38	2879.47	3249.08	3439.06	3874.43	-0.172213	0.453841	osmC	peroxiredoxin OsmC && PF02566:OsmC-like protein
GQF08_RS11620	35.9857	38.6585	39.156	35.8615	41.6709	30.4428	30.9063	28.6336	55.8148	49.0989	0.18753	0.454135	speG	spermidine N1-acetyltransferase && PF13302:Acetyltransferase (GNAT) domain
GQF08_RS01740	0	29.3197	19.3091	94.3776	1.11808	19.4811	21.9752	25.3115	75.0081	35.6068	1.07581	0.454168	phnC	phosphonate ABC transporter ATP-binding protein && PF00005:ABC transporter
GQF08_RS18690	15.114	29.4234	16.8413	42.0713	13.104	25.369	24.1979	22.7006	115.742	95.5153	0.280177	0.454201	glcA	glycolate permease GlcA && PF02652:L-lactate permease
GQF08_RS02170	67.0449	90.6977	89.1195	107.821	90.0611	99.3614	97.9529	100.927	383.387	419.727	-0.128032	0.454305	GQF08_RS02170	isovaleryl-CoA dehydrogenase && PF00441:Acyl-CoA dehydrogenase, C-terminal domain|PF02770:Acyl-CoA dehydrogenase, middle domain
GQF08_RS07485	54.5362	36.2599	38.6203	35.0846	33.7954	33.7251	32.8053	45.6095	138.445	122.82	0.170118	0.454321	GQF08_RS07485	DUF1479 domain-containing protein && PF07350:Protein of unknown function (DUF1479)
GQF08_RS05565	0	3.96334	2.33091	8.02166	0	3.74526	1.7685	1.90416	4.3397	2.24866	0.948618	0.454646	ybcN	DNA base-flipping protein YbcN && -
GQF08_RS13375	341.342	253.195	320.067	175.447	330.279	300.316	291.214	298.87	300.001	335.952	-0.166153	0.454873	GQF08_RS13375	lipoprotein && PF13987:YedD-like protein
GQF08_RS12820	835.952	640.61	744.776	439.141	817.969	710.398	722.671	700.65	1506.87	1671.81	-0.150502	0.455142	GQF08_RS12820	PTS mannose transporter subunit IID && PF03613:PTS system mannose/fructose/sorbose family IID component
GQF08_RS07605	33.3961	41.5571	30.7704	57.9175	32.8349	37.2928	36.6866	37.7052	131.521	116.152	0.184793	0.455157	GQF08_RS07605	MFS transporter && PF07690:Major Facilitator Superfamily
GQF08_RS15060	2.65981	24.7639	5.60156	45.0952	7.55477	7.65041	21.7813	16.016	39.4169	26.7432	0.567907	0.455163	menH	2-succinyl-6-hydroxy-2%2C4-cyclohexadiene-1-carboxylate synthase && PF12697:Alpha/beta hydrolase family
GQF08_RS02435	41.171	48.2959	63.7838	51.8144	48.0786	39.8736	51.0404	47.0174	193.851	175.838	0.143839	0.455375	treB	PTS trehalose transporter subunit IIBC && PF00367:phosphotransferase system, EIIB|PF02378:Phosphotransferase system, EIIC
GQF08_RS21460	26.1502	29.6532	30.2898	50.9919	29.0754	29.8897	31.1061	31.8675	316.589	281.609	0.17244	0.455871	bcsC	cellulose biosynthesis protein BcsC && PF14559:Tetratricopeptide repeat|PF05420:Cellulose synthase operon protein C C-terminus (BCSC_C)|PF13432:Tetratricopeptide repeat
GQF08_RS14640	21.0767	22.5058	23.1743	23.4985	26.354	25.9935	22.8237	24.0283	95.3994	104.853	-0.134502	0.456374	yejF	microcin C ABC transporter ATP-binding protein YejF && PF00005:ABC transporter
GQF08_RS09065	49.8145	35.2069	35.2765	32.801	33.4153	34.0089	36.6563	27.2517	47.0208	40.3357	0.211572	0.456429	nudJ	phosphatase NudJ && PF00293:NUDIX domain
GQF08_RS07175	35.0857	32.6366	35.5983	30.5089	31.1423	32.6959	29.5639	28.8843	131.048	119.745	0.125579	0.456535	modF	molybdate ABC transporter ATP-binding protein ModF && PF00005:ABC transporter
GQF08_RS08230	610.533	457.846	558.289	330.555	517.937	412.469	409.328	416.387	858.737	770.504	0.155552	0.45656	yccA	FtsH protease modulator YccA && PF01027:Inhibitor of apoptosis-promoting Bax1
GQF08_RS15200	27.1825	22.8507	26.4706	36.6817	31.5059	19.9108	26.8151	21.3866	91.6461	80.6608	0.192776	0.456779	GQF08_RS15200	pyridoxal phosphate-dependent aminotransferase && PF00155:Aminotransferase class I and II
GQF08_RS01000	196.608	132.701	178.51	86.2896	193.1	153.732	169.092	162.055	257.112	293.409	-0.19318	0.456873	fabR	HTH-type transcriptional repressor FabR && PF00440:Bacterial regulatory proteins, tetR family
GQF08_RS15210	20.0448	26.0296	18.749	40.4815	18.5288	21.0568	28.1571	22.9746	128.318	110.542	0.220523	0.456888	GQF08_RS15210	SLC13 family permease && PF02080:TrkA-C domain|PF03600:Citrate transporter
GQF08_RS21410	20.0875	34.1676	27.6153	57.6282	28.5277	28.8888	21.398	36.719	55.9195	46.3128	0.283401	0.457259	GQF08_RS21410	response regulator transcription factor && PF00196:Bacterial regulatory proteins, luxR family
GQF08_RS02870	0	33.2374	0	6.00636	0	3.92607	9.2694	0	2.26969	0.763168	1.5509	0.457435	GQF08_RS02870	tRNA-Leu && -
GQF08_RS11915	349.925	217.705	260.634	179.59	351.852	280.321	268.813	236.536	291.449	328.946	-0.17709	0.457439	slyA	transcriptional regulator SlyA && PF01047:MarR family
GQF08_RS19530	59.662	56.7826	63.659	54.2563	54.7834	51.143	52.852	60.103	317.359	296.398	0.0985013	0.457567	GQF08_RS19530	penicillin-binding protein activator && PF04348:LppC putative lipoprotein
GQF08_RS02745	14.7492	17.6052	17.7958	28.6331	12.7558	16.6365	15.65	22.4673	68.8186	58.9708	0.231676	0.457693	GQF08_RS02745	PTS system EIIC permease component && PF03611:PTS system sugar-specific permease component
GQF08_RS21020	0	11.5852	0	23.4479	0	4.37908	2.58474	8.349	3.63311	1.58802	1.21415	0.458811	GQF08_RS21020	hypothetical protein && -
GQF08_RS22580	63.3348	51.1867	41.6822	42.6923	44.2043	52.091	41.2882	34.0508	60.6897	52.3712	0.201768	0.458872	asnC	transcriptional regulator AsnC && PF01037:Lrp/AsnC ligand binding domain|PF13412:Winged helix-turn-helix DNA-binding
GQF08_RS20845	31.8757	33.2921	40.4025	51.5678	32.8877	28.464	33.6016	36.179	23.8173	19.8756	0.27778	0.459028	feoA	ferrous iron transporter A && PF04023:FeoA domain
GQF08_RS10815	6.76692	20.8662	10.5564	19.9485	9.85658	22.2624	19.5227	23.4456	20.7544	26.805	-0.360947	0.459314	GQF08_RS10815	helix-turn-helix domain-containing protein && PF01381:Helix-turn-helix|PF07883:Cupin domain
GQF08_RS09615	11.8753	10.2373	9.26272	27.3231	8.64867	14.8831	10.5417	12.7691	35.8216	28.5864	0.334532	0.459382	GQF08_RS09615	recombinase RecT && PF03837:RecT family
GQF08_RS15950	252.113	238.426	178.813	163.758	216.399	193.235	161.855	177.328	235.932	212.061	0.150872	0.459663	GQF08_RS15950	acetyltransferase YpeA && PF00583:Acetyltransferase (GNAT) family
GQF08_RS07230	1.24948	10.0671	4.85556	17.3261	2.72995	6.19111	7.13031	8.0611	50.3721	36.2585	0.480193	0.459748	GQF08_RS07230	hydratase && PF00330:Aconitase family (aconitate hydratase)|PF00694:Aconitase C-terminal domain
GQF08_RS19295	3036.4	1914.06	2224.69	1272.4	3127.02	2447.44	2126.46	1964.84	2072.21	2371.04	-0.194727	0.459931	GQF08_RS19295	DUF1090 domain-containing protein && PF06476:Protein of unknown function (DUF1090)
GQF08_RS04520	12.158	25.5652	18.6081	48.4863	11.4286	22.9626	25.413	24.322	99.5035	79.8611	0.321732	0.460349	GQF08_RS04520	iron-sulfur cluster-binding protein && PF13183:4Fe-4S dicluster domain|PF11870:Domain of unknown function (DUF3390)|PF02589:LUD domain
GQF08_RS03170	78.9687	62.7134	78.2363	61.5416	90.4427	77.221	72.9271	67.5646	177.94	194.817	-0.133304	0.460434	ispH	4-hydroxy-3-methylbut-2-enyl diphosphate reductase && PF02401:LytB protein
GQF08_RS02605	15.2871	29.2493	19.4641	67.8893	15.3904	32.965	29.6352	26.4292	118.101	93.5032	0.340418	0.460577	GQF08_RS02605	IS4-like element IS4 family transposase && PF01609:Transposase DDE domain|PF13006:Insertion element 4 transposase N-terminal
GQF08_RS01735	2.77907	9.5962	3.13539	11.304	1.73484	4.70202	9.11901	3.41513	18.1288	12.8259	0.505114	0.460933	phnD	phosphonate ABC transporter substrate-binding protein && PF12974:ABC transporter, phosphonate, periplasmic substrate-binding protein
GQF08_RS03180	28.9803	58.4839	57.3257	87.4101	25.7566	46.5397	55.9209	63.9074	126.885	104.986	0.277012	0.461049	dapB	4-hydroxy-tetrahydrodipicolinate reductase && PF05173:Dihydrodipicolinate reductase, C-terminus|PF01113:Dihydrodipicolinate reductase, N-terminus
GQF08_RS03650	292.081	197.904	211.072	182.709	297.183	257.751	216.766	207.529	414.192	458.933	-0.149808	0.461399	sfsA	DNA/RNA nuclease SfsA && PF03749:Sugar fermentation stimulation protein
GQF08_RS17680	2431.88	1732.16	1977.15	1162.97	2420.01	2157.22	1841.96	1775.36	6307.47	7076.36	-0.166103	0.461591	eno	phosphopyruvate hydratase && PF00113:Enolase, C-terminal TIM barrel domain|PF03952:Enolase, N-terminal domain
GQF08_RS14315	2.44501	11.9391	3.70585	22.2945	4.37076	8.08556	8.99002	8.48459	97.5339	72.2872	0.435882	0.461651	GQF08_RS14315	DUF4132 domain-containing protein && PF13569:Domain of unknown function (DUF4132)
GQF08_RS18775	14.167	20.0809	9.32365	12.9874	9.028	9.98737	11.79	12.6944	12.8589	9.88984	0.37669	0.462401	hypA	hydrogenase maturation nickel metallochaperone HypA && PF01155:Hydrogenase/urease nickel incorporation, metallochaperone, hypA
GQF08_RS19355	3.03123	18.1814	5.58579	42.9577	5.62943	14.6167	13.6223	15.319	61.7678	43.5546	0.508871	0.462497	GQF08_RS19355	HAAAP family serine/threonine permease && -
GQF08_RS15065	32.6197	41.7482	42.6176	80.6815	35.635	44.3568	46.813	44.1683	219.577	189.924	0.213025	0.462936	menD	2-succinyl-5-enolpyruvyl-6-hydroxy-3-cyclohexene-1-carboxylic-acid synthase && PF16582:Middle domain of thiamine pyrophosphate|PF02775:Thiamine pyrophosphate enzyme, C-terminal TPP binding domain|PF02776:Thiamine pyrophosphate enzyme, N-terminal TPP binding domain
GQF08_RS10025	61.0815	53.4462	59.0498	43.3228	54.664	63.3507	67.2032	52.3204	168.703	184.755	-0.137124	0.463085	lapB	lipopolysaccharide assembly protein LapB && PF14559:Tetratricopeptide repeat
GQF08_RS15890	26.1083	42.4663	44.5294	93.5171	23.2994	45.7291	53.2484	46.6571	150.818	123.309	0.293785	0.463961	cysA	sulfate/thiosulfate ABC transporter ATP-binding protein CysA && PF00005:ABC transporter|PF12857:TOBE-like domain
GQF08_RS18040	1.67188	5.98687	1.46708	14.0646	0.913214	5.65744	3.33929	4.49429	7.44615	4.62501	0.700574	0.464017	GQF08_RS18040	hypothetical protein && -
GQF08_RS12875	1186.1	886.84	958.857	555.436	1057.2	765.624	639.116	697.492	2103.31	1852.48	0.182913	0.464526	htpX	protease HtpX && PF01435:Peptidase family M48
GQF08_RS02690	37.1273	37.3921	54.2987	30.5324	36.3344	61.5084	45.5746	40.7534	55.2968	63.9097	-0.21838	0.464876	GQF08_RS02690	RNA polymerase sigma factor FecI && PF04542:Sigma-70 region 2|PF08281:Sigma-70, region 4
GQF08_RS05085	290.744	227.537	268.296	159.012	321.206	257.465	238.84	235.983	541.23	602.992	-0.157329	0.465238	tesB	acyl-CoA thioesterase II && PF13622:Thioesterase-like superfamily
GQF08_RS03585	207.092	169.698	182.14	118.372	164.112	157.554	143.398	147.773	383.617	347.105	0.141526	0.465461	panC	pantoate--beta-alanine ligase && PF02569:Pantoate-beta-alanine ligase
GQF08_RS11695	484.806	294.179	362.488	204.699	511.376	388.108	331.601	313.199	735.611	843.869	-0.199027	0.465629	GQF08_RS11695	serine protease && PF00089:Trypsin
GQF08_RS19965	29.3513	44.8617	28.8967	58.602	40.6671	33.3089	35.3889	31.5604	121.262	105.676	0.205022	0.465747	GQF08_RS19965	cell division protein ZapE && PF03969:AFG1-like ATPase
GQF08_RS11325	51.3196	39.5534	45.9276	32.3297	46.0389	50.0277	50.2327	40.5643	133.572	147.576	-0.150993	0.465748	ydeE	efflux MFS transporter YdeE && PF07690:Major Facilitator Superfamily
GQF08_RS03485	147.781	126.156	192.664	99.0461	144.721	186.188	147.583	154.364	287.662	321.842	-0.164904	0.465786	pdhR	pyruvate dehydrogenase complex transcriptional repressor PdhR && PF07729:FCD domain|PF00392:Bacterial regulatory proteins, gntR family
GQF08_RS16065	10.9866	11.065	19.2816	52.4331	9.00168	20.9123	17.8294	20.6737	18.3261	13.3717	0.470052	0.465861	eutM	ethanolamine utilization microcompartment protein EutM && PF00936:BMC domain
GQF08_RS10450	4.86457	20.8068	7.11444	30.4298	8.85707	10.0596	15.6537	12.7862	31.3921	23.5167	0.428145	0.466178	GQF08_RS10450	ATP-binding protein && PF01695:IstB-like ATP binding protein
GQF08_RS05280	7.7646	9.26813	6.81344	19.7633	7.91686	19.2679	14.9915	13.915	22.6126	29.0848	-0.351823	0.466296	fetB	iron export ABC transporter permease subunit FetB && PF03649:Uncharacterised protein family (UPF0014)
GQF08_RS04420	9.08704	12.7521	9.26694	21.7731	8.85384	9.97279	11.7728	13.7322	57.7913	48.4497	0.26548	0.466384	ecpD	fimbrial adhesin EcpD && -
GQF08_RS02075	159.931	154.91	151.076	130.638	177.579	179.656	143.134	146.595	183.218	198.7	-0.121279	0.466508	tsaE	tRNA (N6-adenosine(37)-N6)-threonylcarbamoyltransferase complex ATPase TsaE && PF02367:Threonylcarbamoyl adenosine biosynthesis protein TsaE
GQF08_RS16360	238.615	185.676	195.121	153.148	223.027	217.812	212.972	187.362	318.933	347.258	-0.126299	0.466644	GQF08_RS16360	YfgM family protein && PF09976:Tetratricopeptide repeat-like domain
GQF08_RS01450	381.602	295.704	344.577	255.701	430.772	339.832	301.185	326.935	835.72	914.962	-0.131428	0.466764	GQF08_RS01450	quinone oxidoreductase && PF00107:Zinc-binding dehydrogenase|PF08240:Alcohol dehydrogenase GroES-like domain
GQF08_RS05895	13.4586	1.72122	5.06141	1.24418	21.0039	0	7.68036	10.3369	2.99944	5.44747	-0.878604	0.4669	cspE	transcription antiterminator/RNA stability regulator CspE && PF00313:'Cold-shock' DNA-binding domain
GQF08_RS11455	2.5882	10.4266	1.13557	12.5614	4.24117	1.09477	2.58474	8.349	5.54031	3.3745	0.755793	0.467002	GQF08_RS11455	YdfR family protein && PF07041:Protein of unknown function (DUF1327)
GQF08_RS07725	48.5301	36.373	40.8521	36.8818	42.228	31.9847	41.7026	30.9456	154.716	139.708	0.145894	0.467178	GQF08_RS07725	SDR family oxidoreductase && PF13460:NAD(P)H-binding|PF11066:Protein of unknown function (DUF2867)
GQF08_RS07410	20.4711	27.2945	25.9896	49.3241	22.8392	22.108	33.9278	25.7585	75.8474	64.4802	0.243672	0.467724	rlmF	23S rRNA (adenine(1618)-N(6))-methyltransferase RlmF && PF05971:Protein of unknown function (DUF890)
GQF08_RS22230	15.4045	47.1781	38.418	91.2895	20.3713	43.8963	39.6742	46.2045	63.6593	49.7073	0.362752	0.467758	GQF08_RS22230	radical SAM protein && -
GQF08_RS17925	8.59062	30.7623	11.3074	34.7443	8.60267	21.8022	17.8732	16.9349	32.0211	24.4506	0.393307	0.468166	GQF08_RS17925	prepilin peptidase-dependent protein && PF07963:Prokaryotic N-terminal methylation motif
GQF08_RS14095	6.11756	26.2878	8.58906	62.5481	4.67814	17.0784	21.3828	28.9432	45.4296	31.6264	0.529217	0.46841	GQF08_RS14095	VWA domain-containing protein && PF00092:von Willebrand factor type A domain
GQF08_RS21380	9.20581	14.9737	10.695	22.8219	8.35705	13.9304	13.337	13.3841	119.438	101.453	0.239464	0.468564	GQF08_RS21380	multidrug efflux pump RND permease MdtF && PF00873:AcrB/AcrD/AcrF family
GQF08_RS16840	801.635	670.901	584.045	523.03	717.461	775.217	688.924	619.986	941.461	1022.47	-0.120565	0.468919	rimM	ribosome maturation factor RimM && PF01782:RimM N-terminal domain|PF05239:PRC-barrel domain
GQF08_RS19525	45.4874	37.783	42.3842	48.2497	43.5447	44.8283	50.1097	53.4491	99.5381	109.857	-0.138619	0.468942	rsmI	16S rRNA (cytidine(1402)-2'-O)-methyltransferase && PF00590:Tetrapyrrole (Corrin/Porphyrin) Methylases
GQF08_RS20250	112.009	103.686	89.5396	81.9692	129.089	100.957	98.6818	93.3245	354.445	386.346	-0.125815	0.46898	trkA	Trk system potassium transporter TrkA && PF02254:TrkA-N domain|PF02080:TrkA-C domain
GQF08_RS18795	4.79443	15.329	9.91676	29.0308	6.35996	14.7752	15.732	8.10115	46.2981	35.2449	0.398362	0.469114	hybB	Ni/Fe-hydrogenase cytochrome b subunit && PF03916:Polysulphide reductase, NrfD
GQF08_RS13930	49.3484	41.7684	52.3575	43.2558	32.346	43.6448	47.4902	44.3796	111.72	100.431	0.149631	0.469395	rfbD	dTDP-4-dehydrorhamnose reductase && PF04321:RmlD substrate binding domain
GQF08_RS15510	2.86354	28.1988	25.1276	36.134	10.9488	10.9011	22.8777	21.5534	17.3077	12.4255	0.493224	0.46942	GQF08_RS15510	hypothetical protein && -
GQF08_RS15680	2.33387	28.2062	19.1144	95.3988	6.37402	31.5901	29.9112	20.9127	100.092	61.2672	0.709291	0.469809	ypdE	aminopeptidase && PF05343:M42 glutamyl aminopeptidase
GQF08_RS13435	0.909368	4.07046	0	11.7692	3.97371	1.5386	2.72445	0.977811	4.94367	2.71978	0.897851	0.469809	fliJ	flagella biosynthesis chaperone FliJ && PF02050:Flagellar FliJ protein
GQF08_RS02555	11.3175	11.2271	10.7363	18.804	8.68798	12.4207	13.1352	10.1959	45.7048	38.9961	0.235455	0.469839	idnT	gnt-II system L-idonate transporter && PF02447:GntP family permease
GQF08_RS06720	653.923	439.058	464.392	260.293	463.51	409.11	348.545	372.828	641.63	562.674	0.188093	0.470039	fldA	flavodoxin FldA && PF00258:Flavodoxin
GQF08_RS21080	0	6.62866	4.58639	25.0848	1.42745	5.89546	6.95955	7.96172	22.3697	13.7079	0.715143	0.470319	livH	high-affinity branched-chain amino acid ABC transporter permease LivH && PF02653:Branched-chain amino acid transport system / permease component
GQF08_RS07050	90.3146	42.8041	83.9129	41.2542	46.4297	76.4034	26.5276	39.9873	13.0494	9.56644	0.422672	0.470321	GQF08_RS07050	tRNA-Lys && -
GQF08_RS19000	199.793	170.455	186.304	140.09	223.39	190.643	166.706	177.249	358.449	390.013	-0.123811	0.470591	zupT	zinc transporter ZupT && PF02535:ZIP Zinc transporter
GQF08_RS09050	42.7025	40.074	43.1568	28.9672	35.7112	33.1353	32.9398	37.9998	141.178	127.402	0.144039	0.471318	purB	adenylosuccinate lyase && PF00206:Lyase|PF08328:Adenylosuccinate lyase C-terminal
GQF08_RS19550	13.1871	32.6388	14.6348	70.7782	9.74533	21.3275	35.2478	32.9469	90.8216	68.6963	0.407375	0.471351	GQF08_RS19550	permease && PF03773:Predicted permease
GQF08_RS07645	92.2636	58.3484	69.8199	69.5643	64.729	75.904	49.874	65.5318	91.9574	81.1896	0.174529	0.471548	GQF08_RS07645	YbjN domain-containing protein && PF10722:Putative bacterial sensory transduction regulator
GQF08_RS12210	4.38188	13.4496	8.51416	22.6845	2.05154	8.73779	8.75204	16.4909	42.0464	30.8999	0.451023	0.471578	GQF08_RS12210	FAD-dependent oxidoreductase && PF01494:FAD binding domain
GQF08_RS11545	64.705	71.828	40.8806	107.191	25.447	70.0653	67.2032	64.009	29.5149	23.5125	0.330656	0.471657	GQF08_RS11545	DUF1391 domain-containing protein && PF07151:Protein of unknown function (DUF1391)
GQF08_RS18030	3.18925	21.1278	11.1943	26.4166	4.18087	14.5693	14.6509	11.6596	26.0595	18.9617	0.463369	0.471695	GQF08_RS18030	helix-turn-helix transcriptional regulator && -
GQF08_RS06300	41.6191	60.4848	60.7098	151.799	48.4187	59.9002	71.7913	79.6229	156.233	128.98	0.281358	0.471784	dhbA	2%2C3-dihydro-2%2C3-dihydroxybenzoate dehydrogenase && PF13561:Enoyl-(Acyl carrier protein) reductase
GQF08_RS08465	13.7541	27.8184	26.4629	49.8424	20.9244	26.7187	26.0469	26.2921	310.55	263.404	0.239888	0.472709	putA	trifunctional transcriptional regulator/proline dehydrogenase/L-glutamate gamma-semialdehyde dehydrogenase && PF14850:DNA-binding domain of Proline dehydrogenase|PF01619:Proline dehydrogenase|PF00171:Aldehyde dehydrogenase family
GQF08_RS15625	3.22749	7.22336	4.24819	15.0375	2.46809	4.36858	5.15708	10.0642	24.73	18.3442	0.446604	0.472815	frc	formyl-CoA transferase && PF02515:CoA-transferase family III
GQF08_RS14375	39.1624	55.3049	43.0773	48.1863	49.4108	51.3285	60.0422	45.6686	90.3798	100.462	-0.151197	0.473139	yehW	glycine betaine ABC transporter permease YehW && PF00528:Binding-protein-dependent transport system inner membrane component
GQF08_RS03450	4.02752	12.6194	10.3079	27.3657	8.06634	8.23398	12.0664	13.7137	43.4416	33.6529	0.380546	0.474068	hofC	protein transport protein HofC && PF00482:Type II secretion system (T2SS), protein F
GQF08_RS01185	1211.28	857.964	1062.9	612.517	959.717	853.295	769.513	771.289	679.596	608.664	0.157689	0.474536	hupA	DNA-binding protein HU-alpha && PF00216:Bacterial DNA-binding protein
GQF08_RS09315	8.0245	10.5866	5.80615	20.9532	7.38213	9.40861	9.41969	11.2019	86.5024	71.3295	0.284976	0.474879	GQF08_RS09315	autotransporter outer membrane beta-barrel domain-containing protein && PF03797:Autotransporter beta-domain|PF03212:Pertactin
GQF08_RS07180	52.7088	44.8958	44.4558	45.0363	41.928	38.9621	41.9062	47.3216	98.1339	89.2283	0.137007	0.474881	modE	molybdenum-dependent transcriptional regulator && PF00126:Bacterial regulatory helix-turn-helix protein, lysR family|PF03459:TOBE domain
GQF08_RS13415	0.48675	6.10054	2.56274	17.9539	2.39285	3.91187	4.86099	7.0657	29.892	20.1068	0.582829	0.474979	fliF	flagellar basal body M-ring protein FliF && PF01514:Secretory protein of YscJ/FliF family|PF08345:Flagellar M-ring protein C-terminal
GQF08_RS20400	449.732	419.314	649.548	422.958	621.591	446.969	497.703	570.983	782.164	861	-0.138229	0.475337	rplD	50S ribosomal protein L4 && PF00573:Ribosomal protein L4/L1 family
GQF08_RS15280	73.553	70.0498	81.9373	60.4245	78.0727	76.3453	78.1432	77.4062	147.14	159.49	-0.119995	0.475438	hisP	histidine ABC transporter ATP-binding protein HisP && PF00005:ABC transporter
GQF08_RS07715	396.957	314.046	391.818	219.46	443.205	348.556	315.394	363.619	730.467	812.499	-0.154465	0.475544	GQF08_RS07715	N-acetylmuramoyl-L-alanine amidase && PF01510:N-acetylmuramoyl-L-alanine amidase
GQF08_RS07950	116.811	92.7926	95.4115	61.5472	113.486	105.458	89.4505	97.553	426.2	471.994	-0.149574	0.475555	msbA	lipid A ABC transporter ATP-binding protein/permease MsbA && PF00664:ABC transporter transmembrane region|PF00005:ABC transporter
GQF08_RS16920	1.14542	10.7668	4.27169	19.8274	1.87695	5.32943	9.72301	8.00557	33.7547	23.3724	0.537753	0.475873	GQF08_RS16920	DUF3987 domain-containing protein && PF13148:Protein of unknown function (DUF3987)
GQF08_RS04875	185.636	115.292	109.955	94.6002	115.34	132.505	88.0593	103.547	116.94	101.664	0.194916	0.475901	GQF08_RS04875	HNH nuclease family protein && PF01844:HNH endonuclease
GQF08_RS13050	51.8235	59.5504	48.1901	43.5461	82.8085	56.2737	44.0297	49.0704	70.482	80.5704	-0.193876	0.476237	ruvC	crossover junction endodeoxyribonuclease RuvC && PF02075:Crossover junction endodeoxyribonuclease RuvC
GQF08_RS20660	12.7901	13.0114	13.774	17.6818	10.4793	12.5414	12.773	14.6904	52.87	46.6157	0.189349	0.476251	frlA	fructoselysine/psicoselysine transporter && PF13520:Amino acid permease
GQF08_RS12310	662.676	413.924	490.031	282.136	684.375	534.043	484.532	403.539	2370.77	2701.27	-0.188603	0.476507	thrS	threonine--tRNA ligase && PF00587:tRNA synthetase class II core domain (G, H, P, S and T)|PF07973:Threonyl and Alanyl tRNA synthetase second additional domain|PF03129:Anticodon binding domain|PF02824:TGS domain
GQF08_RS09705	4.40236	14.6384	3.86307	13.8371	2.74818	9.04464	7.5368	7.43867	15.6806	11.4244	0.459688	0.476577	GQF08_RS09705	protein ninG && PF05766:Bacteriophage Lambda NinG protein
GQF08_RS09020	10.8234	12.6384	18.5821	13.7033	19.021	17.5163	13.6286	15.18	31.797	37.2719	-0.226495	0.476781	potB	spermidine/putrescine ABC transporter permease PotB && PF00528:Binding-protein-dependent transport system inner membrane component
GQF08_RS02935	434.888	265.287	330.465	207.758	453.751	331.241	303.557	308.465	1089.17	1228.67	-0.174482	0.476837	deoA	thymidine phosphorylase && PF02885:Glycosyl transferase family, helical bundle domain|PF00591:Glycosyl transferase family, a/b domain|PF07831:Pyrimidine nucleoside phosphorylase C-terminal domain
GQF08_RS00930	3.36466	16.0648	2.95249	39.6754	5.30932	6.95787	14.5607	16.0796	44.5546	30.8058	0.540567	0.476903	GQF08_RS00930	PTS fructose transporter subunit EIIC && -
GQF08_RS17670	2.86354	17.9447	2.51276	11.1182	15.6412	7.26741	20.018	12.3163	3.2281	5.17811	-0.656222	0.477243	GQF08_RS17670	hypothetical protein && -
GQF08_RS13525	53.4931	48.9075	45.6918	48.6096	38.2333	44.7721	45.181	52.93	185.553	170.85	0.11806	0.477351	GQF08_RS13525	DNA cytosine methyltransferase && PF00145:C-5 cytosine-specific DNA methylase
GQF08_RS03470	104.597	75.3035	59.0498	58.6926	60.7287	59.4031	68.6641	73.1445	109.222	96.1209	0.179555	0.477573	ampD	1%2C6-anhydro-N-acetylmuramyl-L-alanine amidase AmpD && PF01510:N-acetylmuramoyl-L-alanine amidase
GQF08_RS09125	12.7168	12.5704	10.2291	15.4297	9.55099	10.7581	14.8164	9.11597	51.6144	44.8219	0.206326	0.477593	GQF08_RS09125	cyclic diguanylate phosphodiesterase && PF00563:EAL domain|PF12792:CSS motif domain associated with EAL
GQF08_RS16190	281.174	201.065	194.827	123.704	208.835	174.047	156.665	164.995	250.729	220.599	0.18166	0.477717	bcp	thioredoxin-dependent thiol peroxidase && PF00578:AhpC/TSA family
GQF08_RS11105	18.0468	18.6205	14.494	17.8143	15.371	16.0434	15.5789	14.4716	60.5266	53.9358	0.164996	0.477798	GQF08_RS11105	glycoside hydrolase family 10 protein && PF02638:Glycosyl hydrolase-like 10
GQF08_RS10145	17.9659	31.885	38.168	76.0783	25.8245	33.3302	34.9393	41.3474	139.742	115.339	0.28179	0.478025	GQF08_RS10145	FAD-binding oxidoreductase && PF01266:FAD dependent oxidoreductase
GQF08_RS04750	24.6018	34.0081	32.6996	53.145	27.2712	26.0155	40.8277	31.5107	107.17	93.2002	0.20882	0.478063	adrA	diguanylate cyclase AdrA && PF00990:Diguanylate cyclase, GGDEF domain|PF05230:MASE2 domain
GQF08_RS14040	0.354175	6.34135	3.41867	10.5428	2.7084	2.39697	5.65921	3.42748	15.6548	10.7554	0.558075	0.478093	GQF08_RS14040	polysaccharide export protein && PF02563:Polysaccharide biosynthesis/export protein|PF10531:SLBB domain
GQF08_RS10555	19.2703	22.3172	22.6805	26.3256	29.2384	23.9356	24.743	21.543	158.993	174.553	-0.129566	0.4784	GQF08_RS10555	YdbH family protein && PF11739:Dicarboxylate transport
GQF08_RS12580	2.89433	9.93251	5.50285	19.3538	3.16188	8.16172	9.15312	7.26174	20.9678	15.4342	0.453285	0.478621	GQF08_RS12580	ketose-bisphosphate aldolase && PF01116:Fructose-bisphosphate aldolase class-II
GQF08_RS10185	0.480666	6.45459	2.7416	16.1743	1.57529	3.25303	5.28025	7.2358	28.8712	19.3706	0.586158	0.478846	GQF08_RS10185	sugar phosphorylase && PF00128:Alpha amylase, catalytic domain
GQF08_RS10775	19.4403	22.089	13.1222	26.6115	23.6877	26.5664	29.1214	17.6875	29.1718	34.8436	-0.251201	0.478849	rimL	50S ribosomal protein L7/L12-serine acetyltransferase && PF13302:Acetyltransferase (GNAT) domain
GQF08_RS03800	158.46	136.515	134.597	109.879	150.287	153.996	144.837	130.918	485.205	521.712	-0.10746	0.479086	rseP	sigma E protease regulator RseP && PF00595:PDZ domain (Also known as DHR or GLGF)|PF02163:Peptidase family M50
GQF08_RS02085	96.5701	82.1493	103.529	84.1232	112.419	90.5673	93.8226	96.3207	450.09	482.962	-0.101772	0.479142	mutL	DNA mismatch repair endonuclease MutL && PF08676:MutL C terminal dimerisation domain|PF01119:DNA mismatch repair protein, C-terminal domain|PF13589:Histidine kinase-, DNA gyrase B-, and HSP90-like ATPase
GQF08_RS02620	3.20444	17.2122	5.62379	16.589	7.0013	2.71086	9.60045	6.89124	3.57073	2.19488	0.741541	0.479305	GQF08_RS02620	hypothetical protein && -
[truncated: 2,230 more rows]
