# Supplementary material for: Static Magnetic Field Inhibits Growth of Escherichia coli Colonies via Restriction of Carbon Source Utilization
Source: Cells. 2022 Feb 27;11(5):827. doi: 10.3390/cells11050827 (PMC8909705; doi:10.3390/cells11050827)
Supplement: Supplementary file 1 [file cells-11-00827-s001.zip › Supplementary Table S3.xlsx]

## Sheet: Sheet1
Supplementary Table S3. Differentially expressed genes (DEGs) were selected using P-value ≤ 0.05.
Gene ID	Log2FC	P-value	Gene Name	Gene Description	Up or Down		UP	DOWN	ALL
GQF08_RS13360	2.6343	0.00705474	fliS	flagellar export chaperone FliS && PF02561:Flagellar protein FliS	up		57	145	202
GQF08_RS11015	1.38656	0.000534612	yddG	aromatic amino acid efflux DMT transporter YddG && PF00892:EamA-like transporter family	up
GQF08_RS10195	1.38525	0.0431928	GQF08_RS10195	sugar ABC transporter permease && PF00528:Binding-protein-dependent transport system inner membrane component	up
GQF08_RS04410	1.1473	0.00442975	GQF08_RS04410	YkgJ family cysteine cluster protein && PF03692:Putative zinc- or iron-chelating domain	up
GQF08_RS13140	1.12873	0.0228902	cheZ	protein phosphatase CheZ && PF04344:Chemotaxis phosphatase, CheZ	up
GQF08_RS10425	1.09687	0.0210406	GQF08_RS10425	YdaF family protein && PF07151:Protein of unknown function (DUF1391)	up
GQF08_RS10035	1.0943	0.0156284	yciH	stress response translation initiation inhibitor YciH && PF01253:Translation initiation factor SUI1	up
GQF08_RS09930	1.01446	7.15818e-07	trpE	anthranilate synthase component I && PF00425:chorismate binding enzyme|PF04715:Anthranilate synthase component I, N terminal region	up
GQF08_RS08350	1.00857	0.0243052	GQF08_RS08350	addiction module toxin%2C GnsA/GnsB family && PF08178:GnsA/GnsB toxin of bacterial toxin-antitoxin system	up
GQF08_RS07620	0.983039	0.00758272	GQF08_RS07620	hypothetical protein && PF11045:Putative inner membrane protein of Enterobacteriaceae	up
GQF08_RS21575	0.978958	0.0425916	GQF08_RS21575	OmpA family lipoprotein && PF13488:Glycine zipper|PF00691:OmpA family	up
GQF08_RS17335	0.920794	0.0374602	norW	NADH:flavorubredoxin reductase NorW && PF07992:Pyridine nucleotide-disulphide oxidoreductase	up
GQF08_RS01150	0.901024	0.0141337	thiE	thiamine phosphate synthase && PF02581:Thiamine monophosphate synthase	up
GQF08_RS09110	0.844863	0.00214997	GQF08_RS09110	two-component-system connector protein YmgA && -	up
GQF08_RS14905	0.818358	9.90965e-06	GQF08_RS14905	ribonucleoside-diphosphate reductase 1 subunit alpha && PF00317:Ribonucleotide reductase, all-alpha domain|PF02867:Ribonucleotide reductase, barrel domain|PF03477:ATP cone domain	up
GQF08_RS17115	0.800499	0.0186108	stpA	DNA-binding protein StpA && PF00816:H-NS histone family	up
GQF08_RS14795	0.785601	0.000689366	yojI	microcin J25 efflux ABC transporter YojI && PF00005:ABC transporter	up
GQF08_RS09105	0.778064	0.00459034	GQF08_RS09105	two-component-system connector protein YcgZ && -	up
GQF08_RS00020	0.724262	0.00365392	maoP	macrodomain Ori organization protein MaoP && PF04219:Protein of unknown function, DUF	up
GQF08_RS01080	0.714153	0.0423639	tuf	elongation factor Tu && PF00009:Elongation factor Tu GTP binding domain|PF03144:Elongation factor Tu domain 2|PF03143:Elongation factor Tu C-terminal domain	up
GQF08_RS01835	0.695032	0.0127428	dcuR	two-component system response regulator DcuR && PF00072:Response regulator receiver domain	up
GQF08_RS19665	0.691797	0.03278	GQF08_RS19665	phosphoethanolamine transferase && PF00884:Sulfatase	up
GQF08_RS09510	0.657061	0.0215031	tdk	thymidine kinase && PF00265:Thymidine kinase	up
GQF08_RS09120	0.651511	0.0497544	GQF08_RS09120	hypothetical protein && -	up
GQF08_RS09925	0.622432	0.000419456	trpD	bifunctional anthranilate synthase glutamate amidotransferase component TrpG/anthranilate phosphoribosyltransferase TrpD && PF00117:Glutamine amidotransferase class-I|PF02885:Glycosyl transferase family, helical bundle domain|PF00591:Glycosyl transferase family, a/b domain	up
GQF08_RS17140	0.616814	0.00716614	nrdI	class Ib ribonucleoside-diphosphate reductase assembly flavoprotein NrdI && PF07972:NrdI Flavodoxin like	up
GQF08_RS07295	0.610869	0.0208162	moaD	molybdopterin synthase sulfur carrier subunit && PF02597:ThiS family	up
GQF08_RS01210	0.603643	0.0246562	purD	phosphoribosylamine--glycine ligase && PF01071:Phosphoribosylglycinamide synthetase, ATP-grasp (A) domain|PF02844:Phosphoribosylglycinamide synthetase, N domain|PF02843:Phosphoribosylglycinamide synthetase, C domain	up
GQF08_RS18860	0.598303	0.00363836	GQF08_RS18860	AraC family transcriptional regulator && PF06719:AraC-type transcriptional regulator N-terminus|PF12833:Helix-turn-helix domain	up
GQF08_RS02290	0.591519	0.0436302	qorB	NAD(P)H:quinone oxidoreductase && PF05368:NmrA-like family	up
GQF08_RS08185	0.588266	0.0454326	GQF08_RS08185	YccF domain-containing protein && PF03733:Inner membrane component domain	up
GQF08_RS04375	0.587828	0.01165	GQF08_RS04375	integrase family protein && PF00589:Phage integrase family|PF13356:Arm DNA-binding domain	up
GQF08_RS15355	0.584588	0.0487976	GQF08_RS15355	flagella biosynthesis regulator Flk && -	up
GQF08_RS10245	0.583883	0.0371976	GQF08_RS10245	YcjX family protein && PF04317:YcjX-like family, DUF463	up
GQF08_RS11190	0.510622	0.0348448	hipA	type II toxin-antitoxin system serine/threonine protein kinase toxin HipA && PF07804:HipA-like C-terminal domain|PF13657:HipA N-terminal domain	up
GQF08_RS14910	0.509865	0.0165734	GQF08_RS14910	ribonucleoside-diphosphate reductase 1 subunit beta && PF00268:Ribonucleotide reductase, small chain	up
GQF08_RS21150	0.496957	0.0399496	GQF08_RS21150	7-cyano-7-deazaguanine/7-aminomethyl-7-deazaguanine transporter && PF02592:Putative vitamin uptake transporter	up
GQF08_RS07765	0.494151	0.0324584	GQF08_RS07765	DUF535 domain-containing protein && PF04393:Protein of unknown function (DUF535)	up
GQF08_RS02995	0.492754	0.0278582	yjjX	non-canonical purine NTP phosphatase && PF01931:Protein of unknown function DUF84	up
GQF08_RS21825	0.487544	0.0126574	GQF08_RS21825	HlyD family secretion protein && PF16576:Barrel-sandwich domain of CusB or HlyD membrane-fusion|PF00529:HlyD membrane-fusion protein of T1SS	up
GQF08_RS17135	0.48004	0.0170317	nrdH	glutaredoxin-like protein NrdH && PF00462:Glutaredoxin	up
GQF08_RS01155	0.478116	0.0172703	thiC	phosphomethylpyrimidine synthase ThiC && PF01964:Radical SAM ThiC family|PF13667:ThiC-associated domain	up
GQF08_RS19160	0.458425	0.0195745	nfeF	NADPH-dependent ferric chelate reductase && PF08021:Siderophore-interacting FAD-binding domain|PF04954:Siderophore-interacting protein	up
GQF08_RS21390	0.454888	0.0285056	gadX	acid resistance transcriptional activator GadX && PF12833:Helix-turn-helix domain	up
GQF08_RS07510	0.435959	0.0276363	moeB	molybdopterin-synthase adenylyltransferase MoeB && PF00899:ThiF family	up
GQF08_RS09900	0.428578	0.0412825	GQF08_RS09900	ferritin-like domain-containing protein && PF05974:Domain of unknown function (DUF892)	up
GQF08_RS06780	0.42208	0.00838458	kdbD	two-component system sensor histidine kinase KdbD && PF00512:His Kinase A (phospho-acceptor) domain|PF02518:Histidine kinase-, DNA gyrase B-, and HSP90-like ATPase|PF13493:Domain of unknown function (DUF4118)|PF02702:Osmosensitive K+ channel His kinase sensor domain|PF13492:GAF domain	up
GQF08_RS12645	0.412237	0.0341992	GQF08_RS12645	GGDEF domain-containing protein && PF17155:Gammaproteobacterial periplasmic sensor domain|PF00990:Diguanylate cyclase, GGDEF domain	up
GQF08_RS04035	0.409926	0.0214067	ivy	C-lysozyme inhibitor && PF08816:Inhibitor of vertebrate lysozyme (Ivy)	up
GQF08_RS00275	0.409661	0.0446349	corA	magnesium/cobalt transporter CorA && PF01544:CorA-like Mg2+ transporter protein	up
GQF08_RS16335	0.403264	0.0314602	guaB	IMP dehydrogenase && PF00571:CBS domain|PF00478:IMP dehydrogenase / GMP reductase domain	up
GQF08_RS13030	0.340058	0.0172447	ruvB	Holliday junction branch migration DNA helicase RuvB && PF05491:Holliday junction DNA helicase ruvB C-terminus|PF05496:Holliday junction DNA helicase ruvB N-terminus	up
GQF08_RS05190	0.331123	0.0463819	htpG	molecular chaperone HtpG && PF02518:Histidine kinase-, DNA gyrase B-, and HSP90-like ATPase|PF00183:Hsp90 protein	up
GQF08_RS08285	0.330589	0.0497878	GQF08_RS08285	AppA family phytase/histidine-type acid phosphatase && PF00328:Histidine phosphatase superfamily (branch 2)	up
GQF08_RS17825	0.328085	0.0238274	rlmM	23S rRNA (cytidine(2498)-2'-O)-methyltransferase RlmM && PF01728:FtsJ-like methyltransferase	up
GQF08_RS16685	0.323777	0.0403113	srmB	ATP-dependent RNA helicase SrmB && PF00271:Helicase conserved C-terminal domain|PF00270:DEAD/DEAH box helicase	up
GQF08_RS08120	0.308781	0.0132338	rlmKL	bifunctional 23S rRNA (guanine(2069)-N(7))-methyltransferase RlmK/23S rRNA (guanine(2445)-N(2))-methyltransferase RlmL && PF10672:S-adenosylmethionine-dependent methyltransferase|PF02926:THUMP domain|PF01170:Putative RNA methylase family UPF0020	up
GQF08_RS15135	-0.243644	0.0378602	nuoM	NADH-quinone oxidoreductase subunit M && PF00361:Proton-conducting membrane transporter	down
GQF08_RS04540	-0.246825	0.038182	betB	betaine-aldehyde dehydrogenase && PF00171:Aldehyde dehydrogenase family	down
GQF08_RS19680	-0.256646	0.0471388	glmM	phosphoglucosamine mutase && PF00408:Phosphoglucomutase/phosphomannomutase, C-terminal domain|PF02880:Phosphoglucomutase/phosphomannomutase, alpha/beta/alpha domain III|PF02879:Phosphoglucomutase/phosphomannomutase, alpha/beta/alpha domain II|PF02878:Phosphoglucomutase/phosphomannomutase, alpha/beta/alpha domain I	down
GQF08_RS22525	-0.279203	0.0481092	atpD	F0F1 ATP synthase subunit beta && PF00006:ATP synthase alpha/beta family, nucleotide-binding domain|PF02874:ATP synthase alpha/beta family, beta-barrel domain	down
GQF08_RS18320	-0.282966	0.0360492	gcvT	glycine cleavage system aminomethyltransferase GcvT && PF08669:Glycine cleavage T-protein C-terminal barrel domain|PF01571:Aminomethyltransferase folate-binding domain	down
GQF08_RS01765	-0.285064	0.0420952	GQF08_RS01765	proline/glycine betaine transporter ProP && PF00083:Sugar (and other) transporter|PF08946:Osmosensory transporter coiled coil	down
GQF08_RS09805	-0.288861	0.0458034	GQF08_RS09805	beta-galactosidase && PF02929:Beta galactosidase small chain|PF00703:Glycosyl hydrolases family 2|PF16353:Domain of unknown function(DUF4981)|PF02837:Glycosyl hydrolases family 2, sugar binding domain|PF02836:Glycosyl hydrolases family 2, TIM barrel domain	down
GQF08_RS03540	-0.298004	0.04872	GQF08_RS03540	pyrroloquinoline quinone-dependent dehydrogenase && PF01011:PQQ enzyme repeat	down
GQF08_RS03495	-0.299479	0.00796823	aceF	pyruvate dehydrogenase complex dihydrolipoyllysine-residue acetyltransferase && PF02817:e3 binding domain|PF00198:2-oxoacid dehydrogenases acyltransferase (catalytic domain)|PF00364:Biotin-requiring enzyme	down
GQF08_RS19640	-0.300735	0.0248398	infB	translation initiation factor IF-2 && PF04760:Translation initiation factor IF-2, N-terminal region|PF00009:Elongation factor Tu GTP binding domain|PF08364:Bacterial translation initiation factor IF-2 associated region|PF11987:Translation-initiation factor 2	down
GQF08_RS18870	-0.301005	0.0199719	dkgA	2%2C5-didehydrogluconate reductase DkgA && PF00248:Aldo/keto reductase family	down
GQF08_RS08390	-0.320969	0.0449093	cbpM	chaperone modulator CbpM && PF13591:MerR HTH family regulatory protein	down
GQF08_RS18435	-0.329263	0.0455178	pgk	phosphoglycerate kinase && PF00162:Phosphoglycerate kinase	down
GQF08_RS18310	-0.336708	0.0257942	gcvP	aminomethyl-transferring glycine dehydrogenase && PF02347:Glycine cleavage system P-protein	down
GQF08_RS16105	-0.338471	0.0333633	tkt	transketolase && PF00456:Transketolase, thiamine diphosphate binding domain|PF02780:Transketolase, C-terminal domain|PF02779:Transketolase, pyrimidine binding domain	down
GQF08_RS20305	-0.342333	0.02845	secY	preprotein translocase subunit SecY && PF00344:SecY translocase	down
GQF08_RS16095	-0.342747	0.014055	maeB	NADP-dependent oxaloacetate-decarboxylating malate dehydrogenase && PF01515:Phosphate acetyl/butaryl transferase|PF00390:Malic enzyme, N-terminal domain|PF03949:Malic enzyme, NAD binding domain	down
GQF08_RS19645	-0.343195	0.0145488	nusA	transcription termination/antitermination protein NusA && PF08529:NusA N-terminal domain|PF14520:Helix-hairpin-helix domain|PF13184:NusA-like KH domain	down
GQF08_RS04970	-0.34878	0.0400072	GQF08_RS04970	cytochrome o ubiquinol oxidase subunit IV && PF03626:Prokaryotic Cytochrome C oxidase subunit IV	down
GQF08_RS11235	-0.355238	0.0333057	lsrB	autoinducer 2 ABC transporter substrate-binding protein LsrB && PF13407:Periplasmic binding protein domain	down
GQF08_RS21030	-0.355683	0.0292557	ggt	gamma-glutamyltransferase && PF01019:Gamma-glutamyltranspeptidase	down
GQF08_RS19255	-0.36084	0.03918	sstT	serine/threonine transporter SstT && PF00375:Sodium:dicarboxylate symporter family	down
GQF08_RS03850	-0.364148	0.00598473	ldcC	lysine decarboxylase LdcC && PF03711:Orn/Lys/Arg decarboxylase, C-terminal domain|PF01276:Orn/Lys/Arg decarboxylase, major domain|PF03709:Orn/Lys/Arg decarboxylase, N-terminal domain	down
GQF08_RS19720	-0.366008	0.0357216	GQF08_RS19720	DMT family transporter && PF00892:EamA-like transporter family	down
GQF08_RS19825	-0.367904	0.0468353	rapZ	RNase adapter RapZ && PF03668:P-loop ATPase protein family	down
GQF08_RS04920	-0.386811	0.025406	yajO	1-deoxyxylulose-5-phosphate synthase YajO && PF00248:Aldo/keto reductase family	down
GQF08_RS22625	-0.388217	0.0442288	rbsK	ribokinase && PF00294:pfkB family carbohydrate kinase	down
GQF08_RS10135	-0.392065	0.0359404	puuR	HTH-type transcriptional regulator PuuR && PF07883:Cupin domain|PF01381:Helix-turn-helix	down
GQF08_RS16410	-0.392634	0.00417233	pepB	aminopeptidase PepB && PF12404:Peptidase|PF00883:Cytosol aminopeptidase family, catalytic domain	down
GQF08_RS19715	-0.392795	0.00625711	cgtA	Obg family GTPase CgtA && PF01926:50S ribosome-binding GTPase|PF01018:GTP1/OBG	down
GQF08_RS03515	-0.393008	0.0294546	GQF08_RS03515	YacL family protein && PF06062:Uncharacterised protein family (UPF0231)	down
GQF08_RS18985	-0.399082	0.0330494	GQF08_RS18985	DUF1190 family protein && PF06693:Protein of unknown function (DUF1190)	down
GQF08_RS13795	-0.403234	0.0191949	GQF08_RS13795	LysR family transcriptional regulator && PF00126:Bacterial regulatory helix-turn-helix protein, lysR family|PF03466:LysR substrate binding domain	down
GQF08_RS00660	-0.404796	0.0474805	fdxH	formate dehydrogenase O subunit beta && PF13247:4Fe-4S dicluster domain|PF09163:Formate dehydrogenase N, transmembrane	down
GQF08_RS10005	-0.405291	0.0139945	acnA	aconitate hydratase AcnA && PF00694:Aconitase C-terminal domain|PF00330:Aconitase family (aconitate hydratase)	down
GQF08_RS12745	-0.418635	0.027182	rnd	ribonuclease D && PF01612:3'-5' exonuclease|PF00570:HRDC domain	down
GQF08_RS18490	-0.421808	0.0100728	speB	agmatinase && PF00491:Arginase family	down
GQF08_RS15150	-0.422445	0.00954969	nuoJ	NADH-quinone oxidoreductase subunit J && PF00499:NADH-ubiquinone/plastoquinone oxidoreductase chain 6	down
GQF08_RS04300	-0.427069	0.0343118	GQF08_RS04300	xylonate dehydratase YagF && PF00920:Dehydratase family	down
GQF08_RS07170	-0.427664	0.0315166	galE	UDP-glucose 4-epimerase GalE && PF16363:GDP-mannose 4,6 dehydratase	down
GQF08_RS12920	-0.427777	0.00412859	pphA	protein-serine/threonine phosphatase && PF00149:Calcineurin-like phosphoesterase	down
GQF08_RS12630	-0.429028	0.0115768	GQF08_RS12630	protein kinase YeaG && PF06798:PrkA serine protein kinase C-terminal domain|PF08298:PrkA AAA domain	down
GQF08_RS06935	-0.431563	0.0179896	odhB	2-oxoglutarate dehydrogenase complex dihydrolipoyllysine-residue succinyltransferase && PF00198:2-oxoacid dehydrogenases acyltransferase (catalytic domain)|PF00364:Biotin-requiring enzyme|PF02817:e3 binding domain	down
GQF08_RS01475	-0.431897	0.0172995	GQF08_RS01475	class B acid phosphatase && PF03767:HAD superfamily, subfamily IIIB (Acid phosphatase)	down
GQF08_RS15165	-0.43255	0.0164694	nuoG	NADH-quinone oxidoreductase subunit NuoG && PF04879:Molybdopterin oxidoreductase Fe4S4 domain|PF10588:NADH-ubiquinone oxidoreductase-G iron-sulfur binding region|PF13510:2Fe-2S iron-sulfur cluster binding domain|PF00384:Molybdopterin oxidoreductase|PF01568:Molydopterin dinucleotide binding domain	down
GQF08_RS12125	-0.433038	0.00788206	sufB	Fe-S cluster assembly protein SufB && PF01458:Uncharacterized protein family (UPF0051)	down
GQF08_RS21045	-0.433386	8.3573e-05	GQF08_RS21045	sn-glycerol-3-phosphate import ATP-binding protein UgpC && PF08402:TOBE domain|PF00005:ABC transporter	down
GQF08_RS08720	-0.43453	0.0167801	grxB	glutaredoxin 2 && PF04399:Glutaredoxin 2, C terminal domain|PF13417:Glutathione S-transferase, N-terminal domain	down
GQF08_RS15285	-0.43638	0.0339293	GQF08_RS15285	ABC transporter permease && PF00528:Binding-protein-dependent transport system inner membrane component	down
GQF08_RS16400	-0.437794	0.0225055	sseA	3-mercaptopyruvate sulfurtransferase && PF00581:Rhodanese-like domain	down
GQF08_RS02105	-0.438146	0.0316175	hflK	FtsH protease activity modulator HflK && PF12221:Bacterial membrane protein N terminal|PF01145:SPFH domain / Band 7 family	down
GQF08_RS18695	-0.442141	0.0032046	glcB	malate synthase G && PF01274:Malate synthase	down
GQF08_RS06310	-0.44452	0.00182329	cstA	carbon starvation protein CstA && PF02554:Carbon starvation protein CstA|PF13722:5TM C-terminal transporter carbon starvation CstA	down
GQF08_RS18360	-0.446672	0.0422667	GQF08_RS18360	5-formyltetrahydrofolate cyclo-ligase && PF01812:5-formyltetrahydrofolate cyclo-ligase family	down
GQF08_RS11760	-0.446856	0.0218825	fumC	class II fumarate hydratase && PF00206:Lyase|PF10415:Fumarase C C-terminus	down
GQF08_RS10860	-0.449815	0.0226932	GQF08_RS10860	ABC transporter permease && PF00528:Binding-protein-dependent transport system inner membrane component	down
GQF08_RS15170	-0.453924	0.000522497	nuoF	NADH-quinone oxidoreductase subunit NuoF && PF10589:NADH-ubiquinone oxidoreductase-F iron-sulfur binding region|PF01512:Respiratory-chain NADH dehydrogenase 51 Kd subunit|PF10531:SLBB domain	down
GQF08_RS07900	-0.459082	0.0122223	focA	formate transporter FocA && PF01226:Formate/nitrite transporter	down
GQF08_RS07135	-0.463376	0.030675	aroG	3-deoxy-7-phosphoheptulonate synthase AroG && PF00793:DAHP synthetase I family	down
GQF08_RS15295	-0.465249	0.0295995	hisJ	histidine ABC transporter substrate-binding protein HisJ && PF00497:Bacterial extracellular solute-binding proteins, family 3	down
GQF08_RS11790	-0.466224	0.000861991	uidA	beta-glucuronidase && PF02837:Glycosyl hydrolases family 2, sugar binding domain|PF00703:Glycosyl hydrolases family 2|PF02836:Glycosyl hydrolases family 2, TIM barrel domain	down
GQF08_RS20240	-0.471035	0.0376272	fmt	methionyl-tRNA formyltransferase && PF02911:Formyl transferase, C-terminal domain|PF00551:Formyl transferase	down
GQF08_RS12110	-0.475824	0.0113696	sufS	cysteine desulfurase SufS && PF00266:Aminotransferase class-V	down
GQF08_RS10115	-0.476074	0.0057547	puuP	putrescine/proton symporter PuuP && PF00324:Amino acid permease	down
GQF08_RS17770	-0.48106	0.00447353	ppnN	nucleotide 5'-monophosphate nucleosidase && PF14793:Domain of unknown function (DUF4478)|PF11892:Domain of unknown function (DUF3412)|PF03641:Possible lysine decarboxylase	down
GQF08_RS06930	-0.484984	0.0172114	sucA	2-oxoglutarate dehydrogenase E1 component && PF02779:Transketolase, pyrimidine binding domain|PF00676:Dehydrogenase E1 component|PF16870:2-oxoglutarate dehydrogenase C-terminal|PF16078:2-oxoglutarate dehydrogenase N-terminus	down
GQF08_RS14570	-0.486011	0.00843028	fruA	PTS fructose transporter subunit IIBC && PF02378:Phosphotransferase system, EIIC|PF02302:PTS system, Lactose/Cellobiose specific IIB subunit	down
GQF08_RS01275	-0.489253	0.0351529	iclR	glyoxylate bypass operon transcriptional repressor IclR && PF09339:IclR helix-turn-helix domain|PF01614:Bacterial transcriptional regulator	down
GQF08_RS06840	-0.490297	0.00353082	phrB	deoxyribodipyrimidine photo-lyase && PF03441:FAD binding domain of DNA photolyase|PF00875:DNA photolyase	down
GQF08_RS21515	-0.491887	0.0460874	dppF	dipeptide ABC transporter ATP binding subunit DppF && PF00005:ABC transporter|PF08352:Oligopeptide/dipeptide transporter, C-terminal region	down
GQF08_RS21520	-0.495871	0.00884072	dppD	dipeptide ABC transporter ATP-binding protein && PF08352:Oligopeptide/dipeptide transporter, C-terminal region|PF00005:ABC transporter	down
GQF08_RS08395	-0.496461	0.0238155	cbpA	curved DNA-binding protein && PF01556:DnaJ C terminal domain|PF00226:DnaJ domain	down
GQF08_RS03160	-0.498963	0.0171466	lspA	lipoprotein signal peptidase && PF01252:Signal peptidase (SPase) II	down
GQF08_RS16405	-0.499083	0.0223195	sseB	enhanced serine sensitivity protein SseB && PF07179:SseB protein N-terminal domain|PF14581:SseB protein C-terminal domain	down
GQF08_RS00815	-0.501302	0.00708156	glpX	class II fructose-bisphosphatase && PF03320:Bacterial fructose-1,6-bisphosphatase, glpX-encoded	down
GQF08_RS17080	-0.510529	0.00310829	GQF08_RS17080	4-aminobutyrate aminotransferase GabT && PF00202:Aminotransferase class-III	down
GQF08_RS14575	-0.511641	0.00638793	fruK	1-phosphofructokinase && PF00294:pfkB family carbohydrate kinase	down
GQF08_RS12435	-0.51382	0.00451715	astE	succinylglutamate desuccinylase && PF04952:Succinylglutamate desuccinylase / Aspartoacylase family	down
GQF08_RS19630	-0.514618	0.0234349	truB	tRNA pseudouridine(55) synthase TruB && PF09157:Pseudouridine synthase II TruB, C-terminal|PF16198:tRNA pseudouridylate synthase B C-terminal domain|PF01509:TruB family pseudouridylate synthase (N terminal domain)	down
GQF08_RS00655	-0.515499	0.0108067	fdoI	formate dehydrogenase cytochrome b556 subunit && PF01292:Prokaryotic cytochrome b561	down
GQF08_RS18290	-0.5155	0.0467971	GQF08_RS18290	hemolysin III family protein && PF03006:Haemolysin-III related	down
GQF08_RS22615	-0.516682	0.00625373	rbsC	ribose ABC transporter permease && PF02653:Branched-chain amino acid transport system / permease component	down
GQF08_RS02110	-0.519087	0.0102219	hflC	protease modulator HflC && PF01145:SPFH domain / Band 7 family	down
GQF08_RS16420	-0.52178	0.0390112	fdx	ISC system 2Fe-2S type ferredoxin && PF00111:2Fe-2S iron-sulfur cluster binding domain	down
GQF08_RS18485	-0.525311	0.01886	GQF08_RS18485	metalloprotease LoiP && PF01435:Peptidase family M48	down
GQF08_RS18855	-0.526028	0.0183101	GQF08_RS18855	DedA family protein && PF09335:SNARE associated Golgi protein	down
GQF08_RS15180	-0.528238	0.0107864	nuoC	NADH-quinone oxidoreductase subunit C/D && PF00329:Respiratory-chain NADH dehydrogenase, 30 Kd subunit|PF00346:Respiratory-chain NADH dehydrogenase, 49 Kd subunit	down
GQF08_RS10570	-0.53328	0.0335796	feaR	transcriptional regulator FeaR && PF12833:Helix-turn-helix domain|PF14525:AraC-binding-like domain	down
GQF08_RS02275	-0.534838	0.00772762	cycA	D-serine/D-alanine/glycine transporter && PF00324:Amino acid permease	down
GQF08_RS15290	-0.535136	0.0181748	GQF08_RS15290	histidine ABC transporter permease HisQ && PF00528:Binding-protein-dependent transport system inner membrane component	down
GQF08_RS15455	-0.540085	0.0274067	fadI	acetyl-CoA C-acyltransferase FadI && PF00108:Thiolase, N-terminal domain|PF02803:Thiolase, C-terminal domain	down
GQF08_RS12115	-0.540288	0.00796524	sufD	Fe-S cluster assembly protein SufD && PF01458:Uncharacterized protein family (UPF0051)	down
GQF08_RS12635	-0.543474	0.000343229	GQF08_RS12635	YeaH/YhbH family protein && PF04285:Protein of unknown function (DUF444)	down
GQF08_RS19685	-0.548493	0.0233263	folP	dihydropteroate synthase && PF00809:Pterin binding enzyme	down
GQF08_RS22410	-0.557106	0.0311394	tnaB	low affinity tryptophan permease TnaB && PF03222:Tryptophan/tyrosine permease family	down
GQF08_RS14430	-0.559474	0.043488	yohP	protein YohP && -	down
GQF08_RS20245	-0.568282	0.00296555	rsmB	16S rRNA (cytosine(967)-C(5))-methyltransferase RsmB && PF01029:NusB family|PF01189:16S rRNA methyltransferase RsmB/F	down
GQF08_RS10760	-0.57405	0.023789	GQF08_RS10760	VOC family protein && PF07063:Domain of unknown function (DUF1338)	down
GQF08_RS07165	-0.580481	0.00541476	galT	galactose-1-phosphate uridylyltransferase && PF02744:Galactose-1-phosphate uridyl transferase, C-terminal domain|PF01087:Galactose-1-phosphate uridyl transferase, N-terminal domain	down
GQF08_RS20930	-0.581085	0.0109971	glpD	glycerol-3-phosphate dehydrogenase && PF16901:C-terminal domain of alpha-glycerophosphate oxidase|PF01266:FAD dependent oxidoreductase	down
GQF08_RS19215	-0.583551	0.00752115	GQF08_RS19215	NADPH-dependent 2%2C4-dienoyl-CoA reductase && PF00724:NADH:flavin oxidoreductase / NADH oxidase family|PF07992:Pyridine nucleotide-disulphide oxidoreductase	down
GQF08_RS19605	-0.584052	0.000755846	GQF08_RS19605	DEAD/DEAH family ATP-dependent RNA helicase && PF03880:DbpA RNA binding domain|PF12343:Cold shock protein DEAD box A|PF00270:DEAD/DEAH box helicase|PF00271:Helicase conserved C-terminal domain	down
GQF08_RS12440	-0.589234	0.0103594	astB	N-succinylarginine dihydrolase && PF04996:Succinylarginine dihydrolase	down
GQF08_RS02315	-0.59345	0.00142155	GQF08_RS02315	YtfJ family protein && PF09695:Bacterial protein of unknown function (YtfJ_HI0045)	down
GQF08_RS15450	-0.593591	0.0019761	fadJ	fatty acid oxidation complex subunit alpha FadJ && PF00725:3-hydroxyacyl-CoA dehydrogenase, C-terminal domain|PF00378:Enoyl-CoA hydratase/isomerase|PF02737:3-hydroxyacyl-CoA dehydrogenase, NAD binding domain	down
GQF08_RS17065	-0.596235	0.0250049	csiD	carbon starvation induced protein CsiD && PF08943:CsiD	down
GQF08_RS08820	-0.59822	0.0052671	rne	ribonuclease E && PF10150:Ribonuclease E/G family|PF00575:S1 RNA binding domain|PF12111:Polyribonucleotide phosphorylase C terminal	down
GQF08_RS18700	-0.600031	0.00076309	GQF08_RS18700	protein GlcG && PF03928:Haem-degrading	down
GQF08_RS17075	-0.602366	0.0021018	gabD	NADP-dependent succinate-semialdehyde dehydrogenase && PF00171:Aldehyde dehydrogenase family	down
GQF08_RS11220	-0.610651	0.00142051	lsrA	autoinducer 2 ABC transporter ATP-binding protein LsrA && PF00005:ABC transporter	down
GQF08_RS17085	-0.610831	0.000946204	gabP	GABA permease && PF00324:Amino acid permease	down
GQF08_RS09245	-0.612147	0.00631158	GQF08_RS09245	SpoVR family protein && PF04293:SpoVR like protein	down
GQF08_RS21165	-0.643215	0.00400719	GQF08_RS21165	AI-2E family transporter && PF01594:AI-2E family transporter	down
GQF08_RS17070	-0.649848	0.00541854	GQF08_RS17070	L-2-hydroxyglutarate oxidase LhgO && PF01266:FAD dependent oxidoreductase	down
GQF08_RS02175	-0.654783	0.0131212	yjfN	protease activator YjfN && PF07338:Protein of unknown function (DUF1471)	down
GQF08_RS12120	-0.666158	0.00153968	sufC	Fe-S cluster assembly ATPase SufC && PF00005:ABC transporter	down
GQF08_RS01545	-0.668091	7.94823e-05	acs	acetate--CoA ligase && PF13193:AMP-binding enzyme C-terminal domain|PF16177:Acetyl-coenzyme A synthetase N-terminus|PF00501:AMP-binding enzyme	down
GQF08_RS01535	-0.671047	0.000138843	actP	cation/acetate symporter ActP && PF00474:Sodium:solute symporter family	down
GQF08_RS12445	-0.67356	0.00109873	astD	succinylglutamate-semialdehyde dehydrogenase && PF00171:Aldehyde dehydrogenase family	down
GQF08_RS10855	-0.674427	0.00136284	GQF08_RS10855	ABC transporter permease && PF00528:Binding-protein-dependent transport system inner membrane component	down
GQF08_RS11465	-0.676134	0.046323	cspB	cold shock-like protein CspB && PF00313:'Cold-shock' DNA-binding domain	down
GQF08_RS07155	-0.692009	0.0114307	GQF08_RS07155	- && PF00665:Integrase core domain|PF13276:HTH-like domain|PF01527:Transposase	down
GQF08_RS10845	-0.706661	0.00678899	GQF08_RS10845	ABC transporter substrate-binding protein && PF13416:Bacterial extracellular solute-binding protein	down
GQF08_RS12455	-0.710933	0.00493831	astC	succinylornithine/acetylornithine transaminase && PF00202:Aminotransferase class-III	down
GQF08_RS01540	-0.713641	0.000712224	GQF08_RS01540	DUF485 domain-containing protein && PF04341:Protein of unknown function, DUF485	down
GQF08_RS12750	-0.716535	0.00455581	fadD	long-chain-fatty-acid--CoA ligase FadD && PF13193:AMP-binding enzyme C-terminal domain|PF00501:AMP-binding enzyme	down
GQF08_RS11090	-0.737118	0.0147279	ddpX	D-alanyl-D-alanine dipeptidase && PF01427:D-ala-D-ala dipeptidase	down
GQF08_RS00825	-0.741394	9.78565e-05	glpF	glycerol uptake facilitator protein GlpF && PF00230:Major intrinsic protein	down
GQF08_RS11085	-0.749948	0.000578174	GQF08_RS11085	ABC transporter substrate-binding protein && PF00496:Bacterial extracellular solute-binding proteins, family 5 Middle	down
GQF08_RS21530	-0.760009	0.00564073	dppB	dipeptide ABC transporter permease DppB && PF00528:Binding-protein-dependent transport system inner membrane component	down
GQF08_RS12450	-0.762286	0.00205918	astA	arginine N-succinyltransferase && PF04958:Arginine N-succinyltransferase beta subunit	down
GQF08_RS10120	-0.788861	0.00643878	GQF08_RS10120	protein YmjE && -	down
GQF08_RS02180	-0.793363	0.0140075	bsmA	biofilm peroxide resistance protein BsmA && PF07338:Protein of unknown function (DUF1471)	down
GQF08_RS10850	-0.807749	0.00125569	GQF08_RS10850	ABC transporter ATP-binding protein && PF00005:ABC transporter|PF08402:TOBE domain	down
GQF08_RS19175	-0.843176	0.000224848	ygjG	putrescine aminotransferase && PF00202:Aminotransferase class-III	down
GQF08_RS00820	-0.844244	1.12725e-05	glpK	glycerol kinase GlpK && PF02782:FGGY family of carbohydrate kinases, C-terminal domain|PF00370:FGGY family of carbohydrate kinases, N-terminal domain	down
GQF08_RS21770	-0.859695	7.09425e-07	GQF08_RS21770	aldehyde dehydrogenase && PF00171:Aldehyde dehydrogenase family	down
GQF08_RS21535	-0.872565	6.24906e-06	dppA	dipeptide ABC transporter substrate-binding protein DppA && PF00496:Bacterial extracellular solute-binding proteins, family 5 Middle	down
GQF08_RS15645	-0.875229	0.00445483	lpxP	kdo(2)-lipid IV(A) palmitoleoyltransferase && PF03279:Bacterial lipid A biosynthesis acyltransferase	down
GQF08_RS18705	-0.890403	1.3462e-05	glcF	glycolate oxidase subunit GlcF && PF13183:4Fe-4S dicluster domain|PF02754:Cysteine-rich domain	down
GQF08_RS21595	-0.895197	0.000895816	cspA	RNA chaperone/antiterminator CspA && PF00313:'Cold-shock' DNA-binding domain	down
GQF08_RS11080	-0.918619	7.14158e-05	GQF08_RS11080	ABC transporter permease && PF00528:Binding-protein-dependent transport system inner membrane component	down
GQF08_RS11440	-1.0511	0.0407422	cspI	cold shock protein CspI && PF00313:'Cold-shock' DNA-binding domain	down
GQF08_RS18710	-1.2521	0.000111548	glcE	glycolate oxidase subunit GlcE && PF01565:FAD binding domain	down
GQF08_RS18715	-1.3903	1.50256e-09	glcD	glycolate oxidase subunit GlcD && PF02913:FAD linked oxidases, C-terminal domain|PF01565:FAD binding domain	down
