# Supplementary material for: Static Magnetic Field Inhibits Growth of Escherichia coli Colonies via Restriction of Carbon Source Utilization
Source: Cells. 2022 Feb 27;11(5):827. doi: 10.3390/cells11050827 (PMC8909705; doi:10.3390/cells11050827)
Supplement: Supplementary file 1 [file cells-11-00827-s001.zip › Supplementary Table S4.xlsx]

## Sheet: Sheet1
Supplementary Table S4. The list of differentially expressed genes (DEGs) with the criteria of |Log2FC| ≥ 0.58496 and P-value ≤ 0.05
Gene ID	Log2FC	P-value	Gene Name	Gene Description	Up.Down		UP	DOWN	ALL
GQF08_RS13360	2.6343	0.00705474	fliS	flagellar export chaperone FliS && PF02561:Flagellar protein FliS	up		32	43	75
GQF08_RS11015	1.38656	0.000534612	yddG	aromatic amino acid efflux DMT transporter YddG && PF00892:EamA-like transporter family	up
GQF08_RS10195	1.38525	0.0431928	BPD_transp_1	sugar ABC transporter permease && PF00528:Binding-protein-dependent transport system inner membrane component	up
GQF08_RS04410	1.1473	0.00442975	ykgJ	YkgJ family cysteine cluster protein && PF03692:Putative zinc- or iron-chelating domain	up
GQF08_RS13140	1.12873	0.0228902	cheZ	protein phosphatase CheZ && PF04344:Chemotaxis phosphatase, CheZ	up
GQF08_RS10425	1.09687	0.0210406	GQF08_RS10425	YdaF family protein && PF07151:Protein of unknown function (DUF1391)	up
GQF08_RS10035	1.0943	0.0156284	yciH	stress response translation initiation inhibitor YciH && PF01253:Translation initiation factor SUI1	up
GQF08_RS09930	1.01446	7.15818e-07	trpE	anthranilate synthase component I && PF00425:chorismate binding enzyme|PF04715:Anthranilate synthase component I, N terminal region	up
GQF08_RS08350	1.00857	0.0243052	unknown	addiction module toxin%2C GnsA/GnsB family && PF08178:GnsA/GnsB toxin of bacterial toxin-antitoxin system	up
GQF08_RS07620	0.983039	0.00758272	GQF08_RS07620	hypothetical protein && PF11045:Putative inner membrane protein of Enterobacteriaceae	up
GQF08_RS21575	0.978958	0.0425916	GQF08_RS21575	OmpA family lipoprotein && PF13488:Glycine zipper|PF00691:OmpA family	up
GQF08_RS17335	0.920794	0.0374602	norW	NADH:flavorubredoxin reductase NorW && PF07992:Pyridine nucleotide-disulphide oxidoreductase	up
GQF08_RS01150	0.901024	0.0141337	thiE	thiamine phosphate synthase && PF02581:Thiamine monophosphate synthase	up
GQF08_RS09110	0.844863	0.00214997	ymgA	two-component-system connector protein YmgA && -	up
GQF08_RS14905	0.818358	9.90965e-06	nrdA	ribonucleoside-diphosphate reductase 1 subunit alpha && PF00317:Ribonucleotide reductase, all-alpha domain|PF02867:Ribonucleotide reductase, barrel domain|PF03477:ATP cone domain	up
GQF08_RS17115	0.800499	0.0186108	stpA	DNA-binding protein StpA && PF00816:H-NS histone family	up
GQF08_RS14795	0.785601	0.000689366	yojI	microcin J25 efflux ABC transporter YojI && PF00005:ABC transporter	up
GQF08_RS09105	0.778064	0.00459034	ycgZ	two-component-system connector protein YcgZ && -	up
GQF08_RS00020	0.724262	0.00365392	maoP	macrodomain Ori organization protein MaoP && PF04219:Protein of unknown function, DUF	up
GQF08_RS01080	0.714153	0.0423639	tuf	elongation factor Tu && PF00009:Elongation factor Tu GTP binding domain|PF03144:Elongation factor Tu domain 2|PF03143:Elongation factor Tu C-terminal domain	up
GQF08_RS01835	0.695032	0.0127428	dcuR	two-component system response regulator DcuR && PF00072:Response regulator receiver domain	up
GQF08_RS19665	0.691797	0.03278	GQF08_RS19665	phosphoethanolamine transferase && PF00884:Sulfatase	up
GQF08_RS09510	0.657061	0.0215031	tdk	thymidine kinase && PF00265:Thymidine kinase	up
GQF08_RS09120	0.651511	0.0497544	GQF08_RS09120	hypothetical protein && -	up
GQF08_RS09925	0.622432	0.000419456	trpD	bifunctional anthranilate synthase glutamate amidotransferase component TrpG/anthranilate phosphoribosyltransferase TrpD && PF00117:Glutamine amidotransferase class-I|PF02885:Glycosyl transferase family, helical bundle domain|PF00591:Glycosyl transferase family, a/b domain	up
GQF08_RS17140	0.616814	0.00716614	nrdI	class Ib ribonucleoside-diphosphate reductase assembly flavoprotein NrdI && PF07972:NrdI Flavodoxin like	up
GQF08_RS07295	0.610869	0.0208162	moaD	molybdopterin synthase sulfur carrier subunit && PF02597:ThiS family	up
GQF08_RS01210	0.603643	0.0246562	purD	phosphoribosylamine--glycine ligase && PF01071:Phosphoribosylglycinamide synthetase, ATP-grasp (A) domain|PF02844:Phosphoribosylglycinamide synthetase, N domain|PF02843:Phosphoribosylglycinamide synthetase, C domain	up
GQF08_RS18860	0.598303	0.00363836	GQF08_RS18860	AraC family transcriptional regulator && PF06719:AraC-type transcriptional regulator N-terminus|PF12833:Helix-turn-helix domain	up
GQF08_RS02290	0.591519	0.0436302	qorB	NAD(P)H:quinone oxidoreductase && PF05368:NmrA-like family	up
GQF08_RS08185	0.588266	0.0454326	yccF	YccF domain-containing protein && PF03733:Inner membrane component domain	up
GQF08_RS04375	0.587828	0.01165	GQF08_RS04375	integrase family protein && PF00589:Phage integrase family|PF13356:Arm DNA-binding domain	up
GQF08_RS12440	-0.589234	0.0103594	astB	N-succinylarginine dihydrolase && PF04996:Succinylarginine dihydrolase	down
GQF08_RS02315	-0.59345	0.00142155	GQF08_RS02315	YtfJ family protein && PF09695:Bacterial protein of unknown function (YtfJ_HI0045)	down
GQF08_RS15450	-0.593591	0.0019761	fadJ	fatty acid oxidation complex subunit alpha FadJ && PF00725:3-hydroxyacyl-CoA dehydrogenase, C-terminal domain|PF00378:Enoyl-CoA hydratase/isomerase|PF02737:3-hydroxyacyl-CoA dehydrogenase, NAD binding domain	down
GQF08_RS17065	-0.596235	0.0250049	csiD	carbon starvation induced protein CsiD && PF08943:CsiD	down
GQF08_RS08820	-0.59822	0.0052671	rne	ribonuclease E && PF10150:Ribonuclease E/G family|PF00575:S1 RNA binding domain|PF12111:Polyribonucleotide phosphorylase C terminal	down
GQF08_RS18700	-0.600031	0.00076309	glcG	protein GlcG && PF03928:Haem-degrading	down
GQF08_RS17075	-0.602366	0.0021018	gabD	NADP-dependent succinate-semialdehyde dehydrogenase && PF00171:Aldehyde dehydrogenase family	down
GQF08_RS11220	-0.610651	0.00142051	lsrA	autoinducer 2 ABC transporter ATP-binding protein LsrA && PF00005:ABC transporter	down
GQF08_RS17085	-0.610831	0.000946204	gabP	GABA permease && PF00324:Amino acid permease	down
GQF08_RS09245	-0.612147	0.00631158	GQF08_RS09245	SpoVR family protein && PF04293:SpoVR like protein	down
GQF08_RS21165	-0.643215	0.00400719	GQF08_RS21165	AI-2E family transporter && PF01594:AI-2E family transporter	down
GQF08_RS17070	-0.649848	0.00541854	lhgO	L-2-hydroxyglutarate oxidase LhgO && PF01266:FAD dependent oxidoreductase	down
GQF08_RS02175	-0.654783	0.0131212	yjfN	protease activator YjfN && PF07338:Protein of unknown function (DUF1471)	down
GQF08_RS12120	-0.666158	0.00153968	sufC	Fe-S cluster assembly ATPase SufC && PF00005:ABC transporter	down
GQF08_RS01545	-0.668091	7.94823e-05	acs	acetate--CoA ligase && PF13193:AMP-binding enzyme C-terminal domain|PF16177:Acetyl-coenzyme A synthetase N-terminus|PF00501:AMP-binding enzyme	down
GQF08_RS01535	-0.671047	0.000138843	actP	cation/acetate symporter ActP && PF00474:Sodium:solute symporter family	down
GQF08_RS12445	-0.67356	0.00109873	astD	succinylglutamate-semialdehyde dehydrogenase && PF00171:Aldehyde dehydrogenase family	down
GQF08_RS10855	-0.674427	0.00136284	ydcU	ABC transporter permease && PF00528:Binding-protein-dependent transport system inner membrane component	down
GQF08_RS11465	-0.676134	0.046323	cspB	cold shock-like protein CspB && PF00313:'Cold-shock' DNA-binding domain	down
GQF08_RS07155	-0.692009	0.0114307	GQF08_RS07155	- && PF00665:Integrase core domain|PF13276:HTH-like domain|PF01527:Transposase	down
GQF08_RS10845	-0.706661	0.00678899	ydcS	ABC transporter substrate-binding protein && PF13416:Bacterial extracellular solute-binding protein	down
GQF08_RS12455	-0.710933	0.00493831	astC	succinylornithine/acetylornithine transaminase && PF00202:Aminotransferase class-III	down
GQF08_RS01540	-0.713641	0.000712224	GQF08_RS01540	DUF485 domain-containing protein && PF04341:Protein of unknown function, DUF485	down
GQF08_RS12750	-0.716535	0.00455581	fadD	long-chain-fatty-acid--CoA ligase FadD && PF13193:AMP-binding enzyme C-terminal domain|PF00501:AMP-binding enzyme	down
GQF08_RS11090	-0.737118	0.0147279	ddpX	D-alanyl-D-alanine dipeptidase && PF01427:D-ala-D-ala dipeptidase	down
GQF08_RS00825	-0.741394	9.78565e-05	glpF	glycerol uptake facilitator protein GlpF && PF00230:Major intrinsic protein	down
GQF08_RS11085	-0.749948	0.000578174	ddpA	ABC transporter substrate-binding protein && PF00496:Bacterial extracellular solute-binding proteins, family 5 Middle	down
GQF08_RS21530	-0.760009	0.00564073	dppB	dipeptide ABC transporter permease DppB && PF00528:Binding-protein-dependent transport system inner membrane component	down
GQF08_RS12450	-0.762286	0.00205918	astA	arginine N-succinyltransferase && PF04958:Arginine N-succinyltransferase beta subunit	down
GQF08_RS10120	-0.788861	0.00643878	ymjE	protein YmjE && -	down
GQF08_RS02180	-0.793363	0.0140075	bsmA	biofilm peroxide resistance protein BsmA && PF07338:Protein of unknown function (DUF1471)	down
GQF08_RS10850	-0.807749	0.00125569	ydcT	ABC transporter ATP-binding protein && PF00005:ABC transporter|PF08402:TOBE domain	down
GQF08_RS19175	-0.843176	0.000224848	ygjG	putrescine aminotransferase && PF00202:Aminotransferase class-III	down
GQF08_RS00820	-0.844244	1.12725e-05	glpK	glycerol kinase GlpK && PF02782:FGGY family of carbohydrate kinases, C-terminal domain|PF00370:FGGY family of carbohydrate kinases, N-terminal domain	down
GQF08_RS21770	-0.859695	7.09425e-07	GQF08_RS21770	aldehyde dehydrogenase && PF00171:Aldehyde dehydrogenase family	down
GQF08_RS21535	-0.872565	6.24906e-06	dppA	dipeptide ABC transporter substrate-binding protein DppA && PF00496:Bacterial extracellular solute-binding proteins, family 5 Middle	down
GQF08_RS15645	-0.875229	0.00445483	lpxP	kdo(2)-lipid IV(A) palmitoleoyltransferase && PF03279:Bacterial lipid A biosynthesis acyltransferase	down
GQF08_RS18705	-0.890403	1.3462e-05	glcF	glycolate oxidase subunit GlcF && PF13183:4Fe-4S dicluster domain|PF02754:Cysteine-rich domain	down
GQF08_RS21595	-0.895197	0.000895816	cspA	RNA chaperone/antiterminator CspA && PF00313:'Cold-shock' DNA-binding domain	down
GQF08_RS11080	-0.918619	7.14158e-05	ddpB	ABC transporter permease && PF00528:Binding-protein-dependent transport system inner membrane component	down
GQF08_RS11440	-1.0511	0.0407422	cspI	cold shock protein CspI && PF00313:'Cold-shock' DNA-binding domain	down
GQF08_RS18710	-1.2521	0.000111548	glcE	glycolate oxidase subunit GlcE && PF01565:FAD binding domain	down
GQF08_RS18715	-1.3903	1.50256e-09	glcD	glycolate oxidase subunit GlcD && PF02913:FAD linked oxidases, C-terminal domain|PF01565:FAD binding domain	down
