# Supplementary material for: Static Magnetic Field Inhibits Growth of Escherichia coli Colonies via Restriction of Carbon Source Utilization
Source: Cells. 2022 Feb 27;11(5):827. doi: 10.3390/cells11050827 (PMC8909705; doi:10.3390/cells11050827)
Supplement: Supplementary file 1 [file cells-11-00827-s001.zip › Supplementary Table S5.xlsx]

## Sheet: Sam_QC_Information
Raw name	Samples name	Group name	ID num
FZTM210011907-1A	M1	M	1
FZTM210011908-1A	M2	M	2
FZTM210011909-1A	M3	M	3
FZTM210011910-1A	M4	M	4
FZTM210011911-1A	M5	M	5
FZTM210011912-1A	M6	M	6
FZTM210011913-1A	M7	M	7
FZTM210011914-1A	M8	M	8
FZTM210011915-1A	M9	M	9
FZTM210011916-1A	M10	M	10
FZTM210011917-1A	C1	CK	11
FZTM210011918-1A	C2	CK	12
FZTM210011919-1A	C3	CK	13
FZTM210011920-1A	C4	CK	14
FZTM210011921-1A	C5	CK	15
FZTM210011922-1A	C6	CK	16
FZTM210011923-1A	C7	CK	17
FZTM210011924-1A	C8	CK	18
FZTM210011925-1A	C9	CK	19
FZTM210011926-1A	C10	CK	20
QC1	QC1	QC	21
QC2	QC2	QC	22
QC3	QC3	QC	23

## Sheet: Samples_Specialized_Traces_neg
Specialized Traces
06-Apr-2021 11:05
Study File ID		Spectrum File
		HF1_670983_CN_blank.raw
		HF1_670983_CN_QC_ddMS2-100-510.raw
		HF1_670983_CN_QC_ddMS2-500-1010.raw
		HF1_670983_CN_QC_ddMS2-1000-1500.raw
		HF1_670983_CN_QC1.raw
© Reported with Compound Discoverer 3.1			1
Specialized Traces
06-Apr-2021 11:05
Study File ID		Spectrum File
		HF1_670983_CN_QC2.raw
		HF1_670983_CN_QC3.raw
		HF1_CN1_FZTM210011907-1A.raw
		HF1_CN1_FZTM210011908-1A.raw
© Reported with Compound Discoverer 3.1			2
Specialized Traces
06-Apr-2021 11:05
Study File ID		Spectrum File
		HF1_CN1_FZTM210011909-1A.raw
		HF1_CN1_FZTM210011910-1A.raw
		HF1_CN1_FZTM210011911-1A.raw
		HF1_CN1_FZTM210011912-1A.raw
© Reported with Compound Discoverer 3.1			3
Specialized Traces
06-Apr-2021 11:05
Study File ID		Spectrum File
		HF1_CN1_FZTM210011913-1A.raw
		HF1_CN1_FZTM210011914-1A.raw
		HF1_CN1_FZTM210011915-1A.raw
		HF1_CN1_FZTM210011916-1A.raw
© Reported with Compound Discoverer 3.1			4
Specialized Traces
06-Apr-2021 11:05
Study File ID		Spectrum File
		HF1_CN2_FZTM210011917-1A.raw
		HF1_CN2_FZTM210011918-1A.raw
		HF1_CN2_FZTM210011919-1A.raw
		HF1_CN2_FZTM210011920-1A.raw
© Reported with Compound Discoverer 3.1			5
Specialized Traces
06-Apr-2021 11:05
Study File ID		Spectrum File
		HF1_CN2_FZTM210011921-1A.raw
		HF1_CN2_FZTM210011922-1A.raw
		HF1_CN2_FZTM210011923-1A.raw
		HF1_CN2_FZTM210011924-1A.raw
© Reported with Compound Discoverer 3.1			6
Specialized Traces
06-Apr-2021 11:05
Study File ID		Spectrum File
		HF1_CN2_FZTM210011925-1A.raw
		HF1_CN2_FZTM210011926-1A.raw
© Reported with Compound Discoverer 3.1			7

## Sheet: Samples_Specialized_Traces_pos
Specialized Traces
07-Apr-2021 9:49
Study File ID		Spectrum File
		HF1_670983_CP_blank.raw
		HF1_670983_CP_QC_ddMS2-100-510.raw
		HF1_670983_CP_QC_ddMS2-500-1010.raw
		HF1_670983_CP_QC_ddMS2-1000-1500.raw
		HF1_670983_CP_QC1.raw
© Reported with Compound Discoverer 3.1			1
Specialized Traces
07-Apr-2021 9:49
Study File ID		Spectrum File
		HF1_670983_CP_QC2.raw
		HF1_670983_CP_QC3.raw
		HF1_CP1_FZTM210011907-1A.raw
		HF1_CP1_FZTM210011908-1A.raw
© Reported with Compound Discoverer 3.1			2
Specialized Traces
07-Apr-2021 9:49
Study File ID		Spectrum File
		HF1_CP1_FZTM210011909-1A.raw
		HF1_CP1_FZTM210011910-1A.raw
		HF1_CP1_FZTM210011911-1A.raw
		HF1_CP1_FZTM210011912-1A.raw
© Reported with Compound Discoverer 3.1			3
Specialized Traces
07-Apr-2021 9:49
Study File ID		Spectrum File
		HF1_CP1_FZTM210011913-1A.raw
		HF1_CP1_FZTM210011914-1A.raw
		HF1_CP1_FZTM210011915-1A.raw
		HF1_CP1_FZTM210011916-1A.raw
© Reported with Compound Discoverer 3.1			4
Specialized Traces
07-Apr-2021 9:49
Study File ID		Spectrum File
		HF1_CP2_FZTM210011917-1A.raw
		HF1_CP2_FZTM210011918-1A.raw
		HF1_CP2_FZTM210011919-1A.raw
		HF1_CP2_FZTM210011920-1A.raw
© Reported with Compound Discoverer 3.1			5
Specialized Traces
07-Apr-2021 9:49
Study File ID		Spectrum File
		HF1_CP2_FZTM210011921-1A.raw
		HF1_CP2_FZTM210011922-1A.raw
		HF1_CP2_FZTM210011923-1A.raw
		HF1_CP2_FZTM210011924-1A.raw
© Reported with Compound Discoverer 3.1			6
Specialized Traces
07-Apr-2021 9:49
Study File ID		Spectrum File
		HF1_CP2_FZTM210011925-1A.raw
		HF1_CP2_FZTM210011926-1A.raw
© Reported with Compound Discoverer 3.1			7
