# Supplementary material for: Static Magnetic Field Inhibits Growth of Escherichia coli Colonies via Restriction of Carbon Source Utilization
Source: Cells. 2022 Feb 27;11(5):827. doi: 10.3390/cells11050827 (PMC8909705; doi:10.3390/cells11050827)
Supplement: Supplementary file 1 [file cells-11-00827-s001.zip › Supplementary Table S6.xlsx]

## Sheet: M.vs.CK_all
Supplementary Table S6. The total metabolites identified by metabolomic analysis in E. coli.
ID	Name	Formula	Molecular Weight	FC	log2FC	P value	ROC	VIP
Com_10_neg	Xanthine	C5 H4 N4 O2	152.033	0.866324	-0.207021	0.0955459	0.74	1.10299
Com_10_pos	Nicotinic acid	C6 H5 N O2	123.032	0.929864	-0.104908	0.43515	0.67	0.535989
Com_1003_pos	4-Methyl-5-thiazoleethanol	C6 H9 N O S	143.041	1.04731	0.0666949	0.526254	0.53	0.708583
Com_10037_pos	Acipimox	C6 H6 N2 O3	154.038	0.821033	-0.284487	0.488878	0.53	0.590713
Com_1011_pos	PE (15:0/15:0)	C35 H70 N O8 P	663.486	0.695992	-0.522857	0.658091	0.66	0.648735
Com_1015_pos	Imidazolelactic acid	C6 H8 N2 O3	156.054	1.01005	0.0144269	0.907739	0.53	0.495669
Com_1016_pos	LPE 19:1	C24 H48 N O7 P	493.318	1.58681	0.666125	0.00985492	0.88	1.65088
Com_102_neg	Guanosine	C10 H13 N5 O5	283.092	1.31505	0.395115	0.339888	0.68	1.01453
Com_1020_neg	2'-O-Methyluridine	C10 H14 N2 O6	258.085	0.779404	-0.359556	0.00556928	0.82	1.75996
Com_10202_pos	4-chloro-5-morpholino-2-quinoxalin-2-ylpyridazin-3(2H)-one	C16 H14 Cl N5 O2	343.085	1.57567	0.655965	0.0249991	0.83	1.4679
Com_1024_neg	4-Oxoproline	C5 H7 N O3	129.043	1.38195	0.466701	0.210551	0.61	0.859227
Com_103_neg	Thymidine 5'-diphosphate	C10 H16 N2 O11 P2	402.023	11.2897	3.49694	0.182036	0.6	1.20629
Com_1035_pos	LPE 12:0	C17 H36 N O7 P	397.224	1.0305	0.0433399	0.481194	0.61	1.2356
Com_1038_pos	Ricinine	C8 H8 N2 O2	164.059	0.891262	-0.166078	0.640709	0.47	0.616261
Com_1039_pos	Prolylleucine	C11 H20 N2 O3	228.148	1.72234	0.784366	0.0680632	0.67	1.21442
Com_10419_neg	Geranyl pyrophosphate	C10 H20 O7 P2	314.069	0.906334	-0.141884	0.654451	0.57	0.322211
Com_1052_neg	D-Mannitol 1-phosphate	C6 H15 O9 P	262.045	0.796248	-0.32871	0.0632118	0.8	1.46654
Com_10592_pos	Carnosine	C9 H14 N4 O3	226.107	2.55477	1.35319	0.20857	0.58	1.06019
Com_10617_neg	LPG 16:4	C22 H37 O9 P	476.218	0.759035	-0.397761	0.369936	0.62	1.33414
Com_10731_pos	QLH	C17 H28 N6 O5	396.213	1.26384	0.337814	0.116375	0.76	1.09937
Com_108_neg	2-Hydroxy-4-methylthiobutanoic acid	C5 H10 O3 S	150.035	0.995608	-0.00634981	0.985274	0.52	0.540637
Com_108_pos	Inosine	C10 H12 N4 O5	268.082	1.41623	0.502053	0.197233	0.69	1.1583
Com_11004_pos	4-methoxyphenyl 3,5-dimethyl-1-phenyl-1H-pyrazole-4-carboxylate	C19 H18 N2 O3	322.133	1.33465	0.416459	0.0480769	0.77	1.45696
Com_1104_pos	Oleoyl ethanolamide	C20 H39 N O2	325.299	1.35575	0.439095	0.048516	0.77	1.27828
Com_1107_neg	Neopterin	C9 H11 N5 O4	253.08	0.842819	-0.246706	0.340149	0.72	1.01927
Com_111_neg	LPG 17:1	C23 H45 O9 P	496.281	1.76525	0.819874	0.126341	0.7	1.15769
Com_11213_pos	N-Acetylcaprolactam	C8 H13 N O2	155.095	1.33679	0.418775	0.00341809	0.85	1.70544
Com_11278_pos	LPE 20:5	C25 H42 N O7 P	499.272	1.12448	0.169264	0.384392	0.64	1.02927
Com_11355_pos	5-methyl-3-phenyl-4-(1H-pyrazol-5-yl)isoxazole	C13 H11 N3 O	225.091	0.797026	-0.327302	0.299654	0.6	0.698245
Com_114_neg	Flavin adenine dinucleotide (FAD)	C27 H33 N9 O15 P2	785.158	0.980266	-0.0287552	0.70775	0.55	1.30244
Com_11429_pos	PE (14:0/14:1)	C33 H64 N O8 P	633.438	1.40158	0.487056	0.133762	0.64	0.965654
Com_1144_neg	PMeOH (14:0-15:0)	C33 H65 O8 P	620.443	0.325609	-1.61879	0.000711591	0.88	2.23837
Com_11451_pos	LPE 13:1	C18 H36 N O7 P	409.223	0.809188	-0.305454	0.907552	0.52	1.07697
Com_1150_neg	α-D-Glucose-1,6-bisphosphate	C6 H14 O12 P2	339.996	1.44331	0.529382	0.547311	0.57	0.57041
Com_11524_pos	4-oxo-4-(5,6,7,8-tetrahydronaphthalen-1-ylamino)but-2-enoic acid	C14 H15 N O3	245.106	2.59141	1.37374	0.335206	0.68	0.758699
Com_11543_pos	acenaphtho[1,2-b]quinoxaline	C18 H10 N2	254.084	1.57914	0.65914	0.34673	0.63	0.770694
Com_116_pos	Stearamide	C18 H37 N O	283.288	1.30883	0.38828	0.0487419	0.71	0.465239
Com_117_neg	Pseudouridine	C9 H12 N2 O6	244.069	0.990186	-0.0142281	0.952089	0.53	0.506882
Com_11746_neg	PG (12:0/15:0)	C33 H65 O10 P	652.433	0.998381	-0.0023381	0.918989	0.5	0.353699
Com_1175_pos	PE (15:0/15:1)	C35 H68 N O8 P	661.47	0.836938	-0.256807	0.958848	0.61	0.768937
Com_11786_pos	3-hydroxyquinuclidine-3-carbonitrile hydrochloride	C8 H12 N2 O	152.096	1.48098	0.566548	0.111057	0.68	1.12208
Com_1181_pos	Kynurenic acid	C10 H7 N O3	189.043	1.07225	0.100648	0.391779	0.59	0.721205
Com_1184_neg	PG (16:1/17:1)	C39 H73 O10 P	732.495	0.464802	-1.10531	0.00811233	0.81	1.80653
Com_11852_pos	DL-Stachydrine	C7 H13 N O2	143.095	0.813495	-0.297794	0.0713371	0.77	1.26027
Com_11895_pos	D-(+)-Tryptophan	C11 H12 N2 O2	204.09	1.11047	0.151166	0.669457	0.55	0.812707
Com_119_neg	Mevalonic acid	C6 H12 O4	148.074	0.788869	-0.342143	0.000232626	0.95	2.21916
Com_1205_neg	LPE 10:0	C15 H32 N O7 P	369.192	0.793011	-0.334587	0.629569	0.53	0.966477
Com_1206_neg	PG (16:1/16:1)	C38 H71 O10 P	718.48	0.930633	-0.103715	0.822101	0.49	0.483916
Com_12124_pos	Thiamine	C12 H16 N4 O S	264.105	0.798468	-0.324694	0.246985	0.61	0.778671
Com_12285_neg	LPA 10:0	C13 H27 O7 P	326.15	1.23597	0.30564	0.74023	0.53	0.653866
Com_1231_pos	S-Adenosylhomocysteine	C14 H20 N6 O5 S	384.123	0.877067	-0.18924	0.77452	0.54	0.328141
Com_12310_pos	Proline-hydroxyproline	C10 H16 N2 O4	228.112	2.32598	1.21784	0.19034	0.61	1.13625
Com_1237_pos	2'-O-Methylguanosine	C11 H15 N5 O5	297.108	0.966375	-0.0493452	0.921795	0.56	0.20888
Com_124_pos	Riboflavin	C17 H20 N4 O6	376.139	0.821298	-0.284022	0.31226	0.66	0.680788
Com_1244_pos	N-Acetyl-L-leucine	C8 H15 N O3	173.106	1.10893	0.149166	0.16642	0.69	0.943262
Com_12457_pos	PE (12:0/12:0)	C29 H58 N O8 P	579.392	1.42987	0.515886	0.0611928	0.72	1.13333
Com_125_pos	DL-Lysine	C6 H14 N2 O2	146.106	1.04292	0.060624	0.562168	0.59	1.34655
Com_12588_neg	N1-[1-(3-isopropenylphenyl)-1-methylethyl]-3-oxobutanamide	C16 H21 N O2	259.157	1.98018	0.985634	0.357217	0.48	0.942225
Com_12589_pos	Harmine	C13 H12 N2 O	212.096	1.70769	0.772044	0.431615	0.57	0.759388
Com_12616_pos	α-Aspartylphenylalanine	C13 H16 N2 O5	280.107	1.1135	0.155101	0.472163	0.56	0.678536
Com_12658_pos	4-hydroxy-5,8-dimethylquinoline-3-carboxylic acid	C12 H11 N O3	217.075	1.18916	0.249944	0.516856	0.56	1.09708
Com_1268_neg	(2R)-2,3-Dihydroxypropanoic acid	C3 H6 O4	106.027	0.773927	-0.369731	0.136928	0.64	1.11842
Com_12698_pos	1-(3-methoxy-2-nitrostyryl)pyrrolidine	C13 H16 N2 O3	248.116	2.81304	1.49213	0.4637	0.47	1.0466
Com_127_neg	LPG 18:1	C24 H47 O9 P	510.296	1.58005	0.659969	0.151306	0.68	1.1213
Com_1291_neg	3-(4-chlorophenyl)-5-methyl-2,5-dihydro-1,2,4-oxadiazole	C9 H9 Cl N2 O	196.041	1.00369	0.00530684	0.980452	0.52	0.452669
Com_12934_pos	4,7,8-trimethoxyfuro[2,3-b]quinoline	C14 H13 N O4	259.085	1.66616	0.736528	0.65966	0.67	0.669895
Com_12985_pos	1-Methyladenine	C6 H7 N5	149.071	1.20429	0.268183	0.386079	0.65	0.875734
Com_130_neg	PE (16:0/18:1)	C39 H76 N O8 P	717.532	0.88945	-0.169015	0.460021	0.59	0.541696
Com_13018_pos	PE (11:0/11:0)	C27 H54 N O8 P	551.36	1.43807	0.524137	0.033412	0.76	1.16972
Com_1308_neg	3-(benzoylamino)benzyl benzoate	C21 H17 N O3	331.12	1.20888	0.27367	0.708184	0.52	0.575198
Com_1309_pos	Υ-Glutamylcysteine	C8 H14 N2 O5 S	250.063	2.0751	1.05318	0.121824	0.72	1.62299
Com_13127_pos	3-(2-(Phenylamino)oxazol-5-yl)benzonitrile	C16 H11 N3 O	261.091	3.25946	1.70463	0.0576054	0.8	1.33147
Com_13138_pos	LQH	C17 H28 N6 O5	396.213	1.74939	0.806855	0.347456	0.55	0.800586
Com_13146_neg	Dihydroroseoside	C19 H32 O8	388.211	0.611441	-0.709714	0.0832443	0.75	1.10748
Com_1317_neg	β-D-Glucopyranuronic acid	C6 H10 O7	194.043	0.783391	-0.352195	0.0197493	0.76	1.52668
Com_132_pos	gamma-Glutamylleucine	C11 H20 N2 O5	260.138	1.14135	0.190743	0.2353	0.65	0.845243
Com_13273_neg	Deoxycorticosterone 21-glucoside	C27 H40 O8	492.27	0.906641	-0.141397	0.319874	0.65	0.709196
Com_133_pos	PE (16:0/17:1)	C38 H74 N O8 P	703.517	0.780827	-0.356925	0.703171	0.72	0.316911
Com_1332_pos	Pyridostigmine	C9 H12 N2 O2	180.09	1.44952	0.535575	0.348834	0.56	0.855376
Com_13439_pos	Luotonin A	C18 H11 N3 O	285.091	0.867642	-0.204827	0.604586	0.44	1.51021
Com_13455_neg	4-[2-(diphenylmethylidene)hydrazino]-4-oxobut-2-enoic acid	C17 H14 N2 O3	294.1	1.5318	0.615225	0.0680209	0.75	1.1939
Com_13455_pos	Glycylproline	C7 H12 N2 O3	172.085	0.750111	-0.414823	0.137793	0.69	1.02438
Com_13545_pos	Gly-Val	C7 H14 N2 O3	174.101	1.34088	0.42318	0.269656	0.65	0.99583
Com_136_neg	LPA 16:0	C19 H39 O7 P	410.244	1.18639	0.246575	0.634993	0.46	0.588464
Com_13632_pos	6,7-dihydro-5H-dibenzo[d,f][1,3]diazepin-6-one	C13 H10 N2 O	210.08	1.58866	0.66781	0.122726	0.71	0.946038
Com_1380_pos	Edaravone	C10 H10 N2 O	174.08	1.04525	0.0638458	0.61923	0.54	0.439735
Com_1384_neg	9-(3-O-Methylpentofuranosyl)-1,9-dihydro-6H-purin-6-one	C11 H14 N4 O5	282.096	0.781521	-0.355643	0.0030237	0.84	1.80364
Com_13874_pos	2-methyl-1,2-dihydrophthalazin-1-one	C9 H8 N2 O	160.064	1.38013	0.464809	0.0133987	0.81	1.59162
Com_1397_neg	LPE 11:0	C16 H34 N O7 P	383.208	0.706483	-0.501274	0.511941	0.61	1.00216
Com_14_neg	Hypoxanthine	C5 H4 N4 O	136.039	0.853358	-0.228778	0.0325573	0.8	1.25247
Com_14_pos	Adenine	C5 H5 N5	135.055	0.942601	-0.0852806	0.789446	0.48	0.267456
Com_14186_pos	PE (6:0/16:1)	C27 H52 N O8 P	549.344	1.39108	0.47621	0.0508754	0.74	1.1781
Com_14187_pos	Nicotinuric acid	C8 H8 N2 O3	180.054	1.20891	0.27371	0.00246041	0.87	1.85938
Com_1423_pos	N6-Acetyl-L-lysine	C8 H16 N2 O3	188.117	1.31364	0.393573	0.197546	0.63	1.2235
Com_1425_neg	Uridine 5'-diphosphoglucuronic acid	C15 H22 N2 O18 P2	580.035	1.61286	0.689625	0.218988	0.69	0.927554
Com_1434_pos	Thiazolidine-4-carboxylic acid	C4 H7 N O2 S	133.02	1.01049	0.0150517	0.690112	0.48	0.542857
Com_1447_neg	L-Glutathione (reduced)	C10 H17 N3 O6 S	307.084	0.920424	-0.11963	0.489834	0.63	1.35913
Com_1459_pos	PE (14:0/14:0)	C33 H66 N O8 P	635.454	0.745566	-0.423592	0.857803	0.61	0.627111
Com_146_neg	L-Threonic acid	C4 H8 O5	136.037	0.944885	-0.0817892	0.628797	0.58	0.913729
Com_14752_pos	6-methyl-7-nitro-2,3-dihydro-1,4-benzodioxine	C9 H9 N O4	195.054	1.10458	0.143501	0.893453	0.49	0.130997
Com_148_neg	Uridine	C9 H12 N2 O6	244.069	1.88882	0.917483	0.620948	0.45	0.846462
Com_1494_neg	Inosine-5'-monophosphate (IMP)	C10 H13 N4 O8 P	348.046	0.94857	-0.0761739	0.549541	0.55	0.700438
Com_1497_neg	LPG 18:0	C24 H49 O9 P	512.312	1.06509	0.0909693	0.914961	0.54	1.02468
Com_15_neg	LPE 17:1	C22 H44 N O7 P	465.286	1.70983	0.773849	0.0487845	0.71	1.2902
Com_1502_neg	all-cis-4,7,10,13,16-Docosapentaenoic acid	C22 H34 O2	330.256	1.28924	0.366518	0.397053	0.62	0.771303
Com_1504_pos	2-Amino-1,3,4-octadecanetriol	C18 H39 N O3	317.294	0.932567	-0.100721	0.494285	0.55	0.407145
Com_151_neg	Methylmalonic acid	C4 H6 O4	118.027	0.950242	-0.073633	0.663333	0.56	0.913153
Com_1520_neg	PA (12:0/16:0)	C31 H61 O8 P	592.412	1.05348	0.0751615	0.990645	0.49	0.160778
Com_1523_neg	Nicotinamide adenine dinucleotide phosphate	C21 H28 N7 O17 P3	743.077	1.88332	0.91328	0.68441	0.46	0.744535
Com_1549_pos	N,N-Diethyldodecanamide	C16 H33 N O	255.257	0.80634	-0.31054	0.574312	0.6	0.417262
Com_1570_neg	Alanylalanine	C6 H12 N2 O3	160.085	1.1941	0.255919	0.235493	0.68	0.809766
Com_158_pos	Kinetin	C10 H9 N5 O	215.08	1.07494	0.104255	0.691365	0.52	1.23005
Com_1584_neg	4-Hydroxy-6-methyl-2-pyrone	C6 H6 O3	126.032	0.893064	-0.163164	0.504456	0.6	0.517632
Com_1599_neg	2-Aminoadipic acid	C6 H11 N O4	161.069	1.14928	0.200734	0.469801	0.59	0.750591
Com_1603_pos	Spermine	C10 H26 N4	202.217	0.636936	-0.650779	0.325495	0.61	0.6685
Com_1625_neg	N-Acetylaspartic acid	C6 H9 N O5	175.048	0.784817	-0.349571	0.144999	0.71	1.06361
Com_1635_neg	LPA 16:1	C19 H37 O7 P	408.228	1.10213	0.140296	0.746461	0.53	0.871023
Com_1636_neg	N-Acetyl-L-methionine	C7 H13 N O3 S	191.062	0.839835	-0.251823	0.32121	0.64	1.35163
Com_1638_neg	γ-Linolenic acid	C18 H30 O2	278.225	0.93958	-0.0899115	0.555501	0.5	0.570562
Com_1644_pos	L-Pyroglutamic acid	C5 H7 N O3	129.043	1.32605	0.40714	0.0153513	0.81	1.52323
Com_1656_neg	Sucrose	C12 H22 O11	342.117	1.1791	0.237682	0.584671	0.59	0.649183
Com_16590_pos	LPE 18:4	C23 H40 N O7 P	473.255	0.879977	-0.184462	0.964609	0.52	0.968998
Com_166_neg	trans-Cinnamic acid	C9 H8 O2	148.052	0.893716	-0.162111	0.0276608	0.83	1.3195
Com_1675_neg	LPG 15:1	C21 H41 O9 P	468.249	0.829379	-0.269896	0.718083	0.46	0.902553
Com_16790_pos	Jasmonic acid	C12 H18 O3	210.126	1.03327	0.0472148	0.690316	0.45	0.68724
Com_16855_pos	PE (13:0/13:1)	C31 H60 N O8 P	605.408	0.758554	-0.398677	0.789516	0.54	1.01923
Com_17_pos	L-Glutathione oxidized	C20 H32 N6 O12 S2	612.153	0.853802	-0.228027	0.358284	0.64	0.680045
Com_17108_pos	LPE 22:6	C27 H44 N O7 P	525.287	4.29816	2.10372	0.00435223	0.9	2.15434
Com_1725_pos	Adenosine 3'5'-cyclic monophosphate	C10 H12 N5 O6 P	329.053	7.71024	2.94678	0.416969	0.62	1.00735
Com_17259_pos	5-(4-benzylpiperazino)-2,4(1H,3H)-pyrimidinedione	C15 H18 N4 O2	286.144	0.926259	-0.110513	0.877363	0.59	0.54363
Com_173_neg	PG (15:0/16:1)	C37 H71 O10 P	706.48	0.678137	-0.560351	0.051218	0.73	1.28588
Com_1731_pos	2'-Deoxyadenosine-5'-monophosphate	C10 H14 N5 O6 P	331.069	3.70013	1.88758	0.430521	0.51	0.929121
Com_17332_pos	PE (15:0/16:2)	C36 H68 N O8 P	673.47	0.976519	-0.0342801	0.736582	0.51	0.400479
Com_1736_pos	3-amino-4-(propylamino)cyclobut-3-ene-1,2-dione	C7 H10 N2 O2	154.075	1.94551	0.960151	0.149871	0.64	1.10681
Com_1737_pos	N-[2-(1,5-dimethyl-4-nitro-1H-pyrazol-3-yl)vinyl]-N,N-dimethylamine	C9 H14 N4 O2	210.112	0.879589	-0.185099	0.667406	0.6	1.25195
Com_174_neg	2'-Deoxyinosine	C10 H12 N4 O4	252.086	0.562421	-0.830277	0.068185	0.74	1.20805
Com_17564_pos	2-Arachidonyl Glycerol ether	C23 H40 O3	364.296	1.37711	0.461642	0.0287915	0.79	1.19259
Com_1757_pos	Agmatine	C5 H14 N4	130.122	1.02812	0.0400045	0.549708	0.62	0.789232
Com_176_neg	L-Histidine	C6 H9 N3 O2	155.07	1.05095	0.0717006	0.629602	0.59	0.62921
Com_17731_pos	2-(2-amino-3-methylbutanamido)-3-phenylpropanoic acid	C14 H20 N2 O3	264.148	0.96788	-0.0470995	0.975455	0.53	0.0369838
Com_1781_pos	ethyl 4-amino-2-anilino-5-nitrothiophene-3-carboxylate	C13 H13 N3 O4 S	307.063	0.931104	-0.102985	0.416371	0.61	0.648184
Com_1782_pos	Norfenefrine	C8 H11 N O2	153.079	0.973125	-0.039303	0.915357	0.49	0.704655
Com_17913_pos	N1,N1-dimethyl-4-fluoro-2-nitro-5-tetrahydro-1H-pyrrol-1-ylaniline	C12 H16 F N3 O2	253.122	2.72949	1.44863	0.347371	0.59	0.73966
Com_18_pos	Adenosine	C10 H13 N5 O4	267.097	1.33748	0.419518	0.210439	0.67	1.12303
Com_1819_pos	Octadecanamine	C18 H39 N	269.309	0.939019	-0.0907745	0.901909	0.52	0.796652
Com_1821_neg	FAHFA (10:0/12:0)	C22 H42 O4	370.309	1.50968	0.594243	0.0647965	0.73	1.29474
Com_18268_pos	3-[1-(dimethylamino)-1H-pyrrol-2-yl]-2-(2-furylcarbonyl)acrylonitrile	C14 H13 N3 O2	255.101	1.8661	0.900024	0.0222244	0.78	1.52143
Com_1829_neg	PE (12:0/17:1)	C34 H66 N O8 P	647.454	0.97931	-0.030162	0.687805	0.65	0.315846
Com_1829_pos	3-ethyl-4-hydroxy-1-methyl-1,2-dihydroquinolin-2-one	C12 H13 N O2	203.095	1.14264	0.192371	0.187345	0.62	0.937827
Com_18329_pos	ethyl 3-cyano-2-hydroxy-6-phenylisonicotinate	C15 H12 N2 O3	268.086	0.88013	-0.184212	0.708493	0.65	0.703017
Com_1841_pos	PE (17:0/18:2)	C40 H76 N O8 P	729.533	0.797781	-0.325935	0.821003	0.65	0.19279
Com_18439_pos	N-Methyldioctylamine	C17 H37 N	255.293	0.978431	-0.0314584	0.944152	0.58	0.51117
Com_185_neg	3-Phosphoglyceric acid	C3 H7 O7 P	185.993	15.1368	3.91999	0.407233	0.56	0.823709
Com_18589_pos	trans-3-Indoleacrylic acid	C11 H9 N O2	187.064	1.29391	0.371735	0.0740065	0.74	1.23998
Com_18640_pos	Ethyl oleate	C20 H38 O2	310.288	1.62922	0.704182	0.0108268	0.82	1.5557
Com_18654_pos	7-(1-pyrrolidinyl)pyrimido[4,5-d]pyrimidin-4-amine	C10 H12 N6	216.112	2.47591	1.30796	0.0604531	0.73	1.36101
Com_1893_neg	Indole-3-acetic acid	C10 H9 N O2	175.063	1.08969	0.123914	0.94382	0.5	0.179127
Com_190_pos	Pantothenic acid	C9 H17 N O5	219.111	1.03446	0.0488826	0.558689	0.51	0.418495
Com_1908_pos	PE (15:0/16:1)	C36 H70 N O8 P	675.486	0.94119	-0.0874421	0.82649	0.57	0.592726
Com_19367_pos	Galangin	C15 H10 O5	270.054	0.803245	-0.316087	0.100252	0.83	1.1714
Com_1953_neg	N-Acetyl-L-phenylalanine	C11 H13 N O3	207.09	0.919819	-0.120578	0.119899	0.66	1.01541
Com_1992_pos	4-Nitrosodiphenylamine	C12 H10 N2 O	198.08	1.1094	0.149783	0.346594	0.42	0.640785
Com_19931_pos	Flunitrazepam-d3	C16 H9 [2]H3 F N3 O3	316.105	0.995326	-0.00675901	0.777533	0.48	0.195657
Com_20_pos	L-(-)-Methionine	C5 H11 N O2 S	149.052	1.03832	0.0542525	0.558418	0.54	1.2432
Com_2011_neg	PEtOH (17:1-18:1)	C40 H75 O8 P	714.521	5.20158	2.37895	0.0204595	0.8	1.81199
Com_2042_neg	L-Glutamine	C5 H10 N2 O3	146.069	1.15978	0.213846	0.503556	0.58	1.11398
Com_205_pos	L-Glutamic acid	C5 H9 N O4	147.054	0.68925	-0.536902	0.0565245	0.82	1.32069
Com_2051_neg	LPA 17:0	C20 H41 O7 P	424.26	1.17413	0.231594	0.63964	0.49	0.34425
Com_2054_pos	Kojic acid	C6 H6 O4	142.027	0.936004	-0.095414	0.964957	0.51	0.781382
Com_206_pos	4-Hydroxybenzaldehyde	C7 H6 O2	122.037	1.01586	0.0227032	0.740976	0.46	0.495093
Com_2068_pos	N6,N6,N6-Trimethyl-L-lysine	C9 H20 N2 O2	188.153	0.997416	-0.00373347	0.823261	0.51	0.739238
Com_20951_pos	α-Pyrrolidinononanophenone	C19 H29 N O	287.225	2.97514	1.57296	0.264004	0.64	0.831201
Com_21_neg	L-Tyrosine	C9 H11 N O3	181.074	0.868343	-0.203663	0.0485907	0.74	1.2861
Com_2131_pos	Adenosine diphosphate (ADP)	C10 H15 N5 O10 P2	427.03	1.31504	0.395108	0.225572	0.67	0.933926
Com_2144_pos	N-(2,3-dihydro-1,4-benzodioxin-6-yl)-2,5-dimethyl-3-furamide	C15 H15 N O4	273.101	2.22804	1.15578	0.088297	0.77	1.02764
Com_2155_neg	D-Raffinose	C18 H32 O16	504.17	1.33135	0.412894	0.0578922	0.77	1.22616
Com_2167_neg	2'-Deoxycytidine	C9 H13 N3 O4	227.091	0.892444	-0.164166	0.487246	0.6	0.48086
Com_2174_pos	LPE 17:0	C22 H46 N O7 P	467.302	0.961208	-0.0570794	0.854519	0.5	1.10749
Com_2181_pos	LPE 13:0	C18 H38 N O7 P	411.239	0.917626	-0.124022	0.552169	0.63	1.0648
Com_222_neg	DL-4-Hydroxyphenyllactic acid	C9 H10 O4	182.058	0.923268	-0.115179	0.331338	0.61	0.707844
Com_2230_pos	Cytidine 5'-monophosphate (hydrate)	C9 H14 N3 O8 P	323.052	6.58848	2.71995	0.181538	0.6	0.959734
Com_225_pos	gamma-Glutamylglutamine	C10 H17 N3 O6	275.112	1.17903	0.237602	0.488481	0.6	0.902843
Com_2260_pos	4-(3-Methyl-5-oxo-4,5-dihydro-1H-pyrazol-1-yl)benzoic acid	C11 H10 N2 O3	218.07	1.03977	0.0562695	0.894475	0.53	0.755666
Com_2261_neg	D-α-Hydroxyglutaric acid	C5 H8 O5	148.037	0.824794	-0.277894	0.180746	0.67	1.02329
Com_22693_pos	PE (15:1/15:1)	C35 H66 N O8 P	659.452	1.24078	0.311246	0.503296	0.48	0.462183
Com_228_neg	2-Hydroxycaproic acid	C6 H12 O3	132.079	1.13235	0.179325	0.0984428	0.85	1.29788
Com_2297_pos	LPE 18:2	C23 H44 N O7 P	477.286	1.11698	0.159606	0.372708	0.64	1.14901
Com_2328_neg	N-Acetylvaline	C7 H13 N O3	159.089	0.843949	-0.244773	0.0242885	0.79	1.34757
Com_23404_pos	PE (4:0/17:0)	C26 H52 N O8 P	537.345	1.4387	0.524762	0.074592	0.71	1.18063
Com_235_neg	Cytarabine	C9 H13 N3 O5	243.086	1.48358	0.569086	0.741951	0.69	0.980761
Com_2357_pos	6-Methylquinoline	C10 H9 N	143.074	1.74034	0.799365	0.132552	0.7	1.15847
Com_2367_pos	PE (18:1/18:1)	C41 H78 N O8 P	743.548	0.634525	-0.656252	0.564547	0.58	0.555007
Com_2371_pos	7-Methylguanine	C6 H7 N5 O	165.066	1.32153	0.402207	0.0675689	0.75	1.16808
Com_2388_pos	4-Guanidinobutyric acid	C5 H11 N3 O2	145.085	1.11515	0.157237	0.516661	0.59	0.728942
Com_2399_neg	N-Acetyl-1-aspartylglutamic acid	C11 H16 N2 O8	304.091	1.03025	0.042997	0.852789	0.5	0.546862
Com_2423_pos	Glycerol 2-phosphate	C3 H9 O6 P	172.014	0.349209	-1.51784	0.52171	0.57	0.879592
Com_24234_pos	PE (15:0/16:4)	C36 H64 N O8 P	669.439	1.20528	0.269372	0.220386	0.65	0.792691
Com_2424_neg	Arachidonic acid	C20 H32 O2	304.24	1.63484	0.709153	0.00645849	0.88	1.66221
Com_2429_pos	N-cyclooctylurea	C9 H18 N2 O	170.143	1.04298	0.0607155	0.701648	0.55	0.632894
Com_2458_pos	PE (14:0/15:1)	C34 H66 N O8 P	647.455	1.18831	0.248908	0.607163	0.5	0.348879
Com_24630_pos	N-Acetylornithine	C7 H14 N2 O3	174.101	0.890102	-0.167957	0.359063	0.6	0.602722
Com_247_pos	Ala-Val	C8 H16 N2 O3	188.117	1.01368	0.0196038	0.893368	0.52	0.428938
Com_24938_pos	6,9-dimethoxy-11H-indeno[1,2-b]quinoxalin-11-one	C17 H12 N2 O3	292.085	1.83819	0.878287	0.230219	0.65	0.788789
Com_2500_neg	LPA 14:0	C17 H35 O7 P	382.212	1.48697	0.572377	0.591539	0.55	0.731516
Com_25268_pos	GLK	C14 H28 N4 O4	316.212	1.08369	0.115949	0.337125	0.61	0.689348
Com_2530_neg	PE (18:1/19:1)	C42 H80 N O8 P	757.563	1.103	0.141433	0.825544	0.58	0.494369
Com_2540_pos	(R)-Prunasin	C14 H17 N O6	295.106	1.4086	0.494265	0.15516	0.71	1.0032
Com_255_pos	Spermidine	C7 H19 N3	145.158	0.781683	-0.355345	0.647538	0.62	0.498144
Com_25502_pos	6-methoxy-2,3,4,9-tetrahydro-1H-beta-carbolin-1-one	C12 H12 N2 O2	216.091	0.784293	-0.350535	0.134642	0.75	1.52468
Com_2556_pos	PE (18:2/19:2)	C42 H76 N O8 P	753.53	0.666288	-0.585782	0.788885	0.59	0.728692
Com_2565_pos	2,3,4,9-Tetrahydro-1H-β-carboline-3-carboxylic acid	C12 H12 N2 O2	216.091	1.72706	0.788319	0.117223	0.73	1.18769
Com_2568_pos	Isoquinoline	C9 H7 N	129.058	0.754294	-0.406801	0.0554113	0.71	1.9022
Com_257_neg	Tridecylic acid	C13 H26 O2	214.193	0.832405	-0.264642	0.0911192	0.68	1.05
Com_258_neg	Deoxyadenosine diphosphate (dADP)	C10 H15 N5 O9 P2	411.035	1.11109	0.151973	0.752706	0.49	0.673291
Com_2582_pos	DL-2-(acetylamino)-3-phenylpropanoic acid	C11 H13 N O3	207.09	1.07119	0.0992169	0.397019	0.56	0.574634
Com_2617_pos	4-Acetylbutyric acid	C6 H10 O3	130.064	0.878359	-0.187118	0.0272646	0.79	1.42394
Com_262_pos	3-[(4-hydroxyphenyl)methyl]-octahydropyrrolo[1,2-a]pyrazine-1,4-dione	C14 H16 N2 O3	260.117	1.4053	0.490881	0.00100319	0.91	2.00021
Com_2631_pos	3-Indoleacetonitrile	C10 H8 N2	156.069	1.14551	0.19599	0.132016	0.64	1.06941
Com_2643_pos	5-(benzyloxy)-2-(hydroxymethyl)-1,4-dihydropyridin-4-one	C13 H13 N O3	231.09	1.14936	0.200828	0.148901	0.69	1.01113
Com_26674_pos	LPE 8:0	C13 H28 N O7 P	341.161	1.12331	0.167757	0.539853	0.45	0.420516
Com_27_neg	Uracil	C4 H4 N2 O2	112.027	0.868666	-0.203127	0.135956	0.82	1.00653
Com_2736_neg	FAHFA (12:0/14:0)	C26 H50 O4	426.371	1.02304	0.0328652	0.698571	0.52	0.246104
Com_2777_neg	PG (8:0/16:0)	C30 H59 O10 P	610.386	1.10067	0.138388	0.934253	0.52	1.08391
Com_2778_neg	Uridine 5'-diphosphogalactose	C15 H24 N2 O17 P2	566.056	2.02283	1.01637	0.302903	0.44	1.15311
Com_2826_neg	Sorbitan monopalmitate	C22 H42 O6	402.298	1.01903	0.0271971	0.714062	0.57	0.552328
Com_2835_neg	5-Hydroxyindole-3-acetic acid	C10 H9 N O3	191.058	1.12476	0.169622	0.910279	0.49	0.359999
Com_2845_pos	Desthiobiotin	C10 H18 N2 O3	214.132	1.18039	0.239265	0.0258323	0.76	1.50306
Com_2861_pos	Guanosine-3',5'-cyclic monophosphate	C10 H12 N5 O7 P	345.048	1.32463	0.405584	0.110253	0.71	1.11883
Com_287_neg	DL-Malic acid	C4 H6 O5	134.022	0.806708	-0.309882	0.105926	0.72	1.08209
Com_29_neg	Thymidine	C10 H14 N2 O5	242.09	0.840354	-0.250932	0.2734	0.63	0.746141
Com_29090_pos	Flavin??adenine??dinucleotide	C27 H33 N9 O15 P2	785.157	1.36438	0.448243	0.191246	0.66	1.30176
Com_2913_pos	2-Ethyl-2-phenylmalonamide	C11 H14 N2 O2	206.106	0.973068	-0.0393873	0.932439	0.54	0.330797
Com_2917_pos	2-Methoxybenzaldehyde	C8 H8 O2	136.053	1.05776	0.0810073	0.629093	0.61	0.941115
Com_2943_pos	5-amino-2-(dimethylamino)benzoic acid	C9 H12 N2 O2	180.09	1.731	0.791608	0.422021	0.46	1.07206
Com_2945_neg	N-Methylthreonine	C5 H11 N O3	133.074	0.723985	-0.465968	0.360727	0.61	0.597858
Com_295_pos	N8-Acetylspermidine	C9 H21 N3 O	187.169	0.918381	-0.122835	0.667864	0.54	0.972015
Com_29507_pos	3-(4,5-diphenyl-1H-imidazol-2-yl)pyridine	C20 H15 N3	297.127	1.16189	0.216473	0.505967	0.6	1.0884
Com_2957_neg	Erucic acid	C22 H42 O2	338.319	1.05872	0.0823266	0.592908	0.58	0.31691
Com_296_neg	PG (16:0/14:1)	C36 H69 O10 P	692.464	0.684543	-0.546787	0.0684897	0.7	1.17065
Com_2977_pos	3-amino-2-phenyl-2H-pyrazolo[4,3-c]pyridine-4,6-diol	C12 H10 N4 O2	242.081	1.55182	0.63396	0.00838071	0.84	1.58582
Com_30_neg	Lauric acid ethyl ester	C14 H28 O2	228.209	0.867694	-0.204742	0.252755	0.66	0.716473
Com_3027_pos	PE (16:1/16:1)	C37 H70 N O8 P	687.486	0.875625	-0.191615	0.81398	0.45	0.667134
Com_3036_pos	Quinoline	C9 H7 N	129.058	1.26624	0.340548	0.503061	0.58	0.642739
Com_3039_neg	3-Indoxyl sulphate	C8 H7 N O4 S	213.01	2.23144	1.15798	0.216834	0.57	1.36166
Com_3043_pos	Pyridoxamine	C8 H12 N2 O2	168.09	0.919584	-0.120946	0.343001	0.66	0.643297
Com_3045_pos	N-Acetyl-L-glutamine	C7 H12 N2 O4	188.08	0.880155	-0.184171	0.379749	0.61	0.969804
Com_3099_neg	N-Acetylsphingosine	C20 H39 N O3	341.293	1.05513	0.0774235	0.498588	0.59	0.39673
Com_312_neg	Oleoyl-L-α-lysophosphatidic acid	C21 H41 O7 P	436.259	0.990543	-0.0137087	0.915468	0.51	0.56196
Com_3124_pos	Pyridoxine	C8 H11 N O3	169.074	0.841636	-0.248732	0.29115	0.71	0.841485
Com_3129_pos	Paracetamol	C8 H9 N O2	151.064	0.919197	-0.121554	0.349056	0.65	0.630494
Com_31291_pos	7-hydroxy-6-nitro-2,3-dihydro-1H,5H-pyrido[3,2,1-ij]quinolin-5-one	C12 H10 N2 O4	246.065	1.14051	0.189673	0.282246	0.59	1.12218
Com_313_neg	Tyrosylalanine	C12 H16 N2 O4	252.111	0.821102	-0.284366	0.257589	0.62	0.798514
Com_3133_neg	PE (4:0/16:0)	C25 H50 N O8 P	523.328	1.21206	0.27746	0.467266	0.59	0.521122
Com_3137_pos	Stearoyl ethanolamide	C20 H41 N O2	327.315	1.37077	0.454987	0.0276664	0.81	1.27349
Com_3160_pos	2-Oxindole	C8 H7 N O	133.053	1.48145	0.567015	0.0378805	0.74	1.37757
Com_3176_neg	PE (8:0/17:1)	C30 H58 N O8 P	591.391	1.04586	0.0646953	0.501268	0.43	0.44759
Com_32_pos	Indole-3-acrylic acid	C11 H9 N O2	187.064	0.809987	-0.30403	0.423457	0.58	0.752428
Com_32007_pos	NPK	C15 H27 N5 O5	357.202	0.990467	-0.013819	0.77581	0.52	0.9397
Com_3205_pos	Glutamic acid	C5 H9 N O4	147.054	0.92815	-0.10757	0.394543	0.6	0.822283
Com_3210_pos	(2E,4E)-N-(2-methylpropyl)dodeca-2,4-dienamide	C16 H29 N O	251.225	1.32173	0.402431	0.301104	0.67	0.459116
Com_3215_pos	PE (13:0/13:0)	C31 H62 N O8 P	607.423	1.18035	0.239214	0.334184	0.6	0.792325
Com_3223_pos	7-(1H-pyrrol-1-yl)-5H-chromeno[2,3-b]pyridin-5-one	C16 H10 N2 O2	262.075	0.987781	-0.0177362	0.665551	0.53	0.802771
Com_330_neg	LPE 14:0	C19 H40 N O7 P	425.255	1.02444	0.0348312	0.698593	0.61	1.01791
Com_3321_neg	3'-Dephosphocoenzyme A	C21 H35 N7 O13 P2 S	687.15	1.01614	0.0231009	0.770026	0.51	0.456266
Com_334_neg	PE (16:0/14:1)	C35 H68 N O8 P	661.47	0.825254	-0.277089	0.137261	0.65	1.28606
Com_3351_neg	4-(octyloxy)benzoic acid	C15 H22 O3	250.157	1.14187	0.191404	0.79269	0.53	0.340104
Com_3375_neg	Υ-Aminobutyric acid (GABA)	C4 H9 N O2	103.063	0.779182	-0.359968	0.0182563	0.84	1.44623
Com_33816_pos	TLK	C16 H32 N4 O5	360.239	1.10959	0.150022	0.307279	0.65	0.695696
Com_3439_pos	PE (3:0/15:0)	C23 H46 N O8 P	495.297	1.74876	0.806334	0.260918	0.63	1.00228
Com_3458_neg	Verbascose	C30 H52 O26	828.276	1.18969	0.250581	0.703432	0.57	0.632525
Com_350_neg	Butyryl-coenzyme A	C25 H42 N7 O17 P3 S	837.158	7.19867	2.84773	0.167804	0.64	0.940379
Com_3521_pos	PE (14:0/15:0)	C34 H68 N O8 P	649.47	0.661278	-0.596671	0.675833	0.72	0.591577
Com_358_pos	Coumarin	C9 H6 O2	146.037	0.981818	-0.0264723	0.936728	0.61	0.578701
Com_36_pos	DL-Tryptophan	C11 H12 N2 O2	204.09	0.810311	-0.303453	0.424743	0.58	0.75143
Com_360_neg	PE (14:0/17:1)	C36 H70 N O8 P	675.486	0.935931	-0.0955254	0.917411	0.44	0.198872
Com_3634_neg	5-(tert-butyl)-2-methyl-N-(5-methyl-3-isoxazolyl)-3-furamide	C14 H18 N2 O3	262.132	1.40234	0.487833	0.746651	0.56	0.71137
Com_3656_neg	cis-5,8,11,14,17-Eicosapentaenoic acid	C20 H30 O2	302.225	1.10959	0.150022	0.657113	0.62	0.575211
Com_3673_pos	D-Pantethine	C22 H42 N4 O8 S2	554.246	0.548755	-0.865767	0.0247704	0.77	1.5313
Com_3687_pos	PPK	C16 H28 N4 O4	340.212	12.6013	3.6555	0.192054	0.47	1.07535
Com_3712_pos	N-Acetylmethionine	C7 H13 N O3 S	191.062	1.03717	0.052656	0.963984	0.55	1.00838
Com_37356_pos	PE (13:0/16:4)	C34 H60 N O8 P	641.408	0.979743	-0.0295247	0.95249	0.56	0.755554
Com_38_neg	Elaidic acid	C18 H34 O2	282.256	0.862425	-0.21353	0.158602	0.67	0.921199
Com_3804_pos	Indirubin	C16 H10 N2 O2	262.075	2.53836	1.34389	0.293483	0.44	1.24244
Com_3843_neg	(5ξ,9ξ)-17-Hydroxykaur-15-en-19-oic acid	C20 H30 O3	318.22	1.06391	0.0893736	0.678352	0.51	0.917195
Com_3909_neg	Cytidine-5'-monophosphate	C9 H14 N3 O8 P	323.052	3.21961	1.68689	0.608306	0.58	0.97894
Com_39245_pos	MQH	C16 H26 N6 O5 S	414.17	1.13478	0.182412	0.289348	0.59	1.52118
Com_394_pos	PE (16:0/16:1)	C37 H72 N O8 P	689.502	0.814619	-0.295802	0.885977	0.68	0.569045
Com_3988_pos	PE (16:2/16:2)	C37 H66 N O8 P	683.452	0.754155	-0.407068	0.882413	0.61	0.680297
Com_401_pos	2-Aminopimelic acid	C7 H13 N O4	175.085	0.922601	-0.116221	0.533219	0.58	0.478237
Com_40365_pos	SM (d14:0/14:1)	C33 H67 N2 O6 P	618.475	1.88182	0.912129	0.0699504	0.69	1.11671
Com_4064_pos	2-(4-methoxyphenyl)-3-(1H-pyrazol-4-yl)acrylonitrile	C13 H11 N3 O	225.091	0.99421	-0.00837782	0.966853	0.5	0.0473429
Com_41_pos	N-Benzylformamide	C8 H9 N O	135.069	1.01541	0.022056	0.738266	0.56	0.449526
Com_41214_pos	7H-benzo[de]benzo[4,5]imidazo[2,1-a]isoquinolin-7-one	C18 H10 N2 O	270.08	1.0208	0.0297051	0.95432	0.5	0.0500332
Com_413_neg	N-Acetyl-D-alloisoleucine	C8 H15 N O3	173.105	0.900856	-0.150631	0.122095	0.7	1.03503
Com_4132_neg	FAHFA (16:0/18:2)	C34 H62 O4	534.463	0.784579	-0.35001	0.149973	0.71	0.88993
Com_4140_neg	Isopentenyladenine	C10 H13 N5	203.117	0.956767	-0.0637606	0.633881	0.59	0.581647
Com_4155_pos	PE (16:0/17:2)	C38 H72 N O8 P	701.502	0.869934	-0.201022	0.957197	0.6	0.71702
Com_4175_neg	Isorhamnetin	C16 H12 O7	316.057	0.85214	-0.230838	0.247439	0.64	0.835323
Com_4237_pos	Argininosuccinic acid	C10 H18 N4 O6	290.123	0.929325	-0.105745	0.742299	0.46	0.877922
Com_4241_pos	2-methyl-1H-benzimidazole-5-carboxylic acid	C9 H8 N2 O2	176.059	1.43163	0.517659	0.954146	0.52	0.114199
Com_4262_neg	1,3-diazaspiro[4.5]decane-2,4-dione	C8 H12 N2 O2	168.09	1.05721	0.0802636	0.458173	0.51	0.710387
Com_428_pos	Pipecolic acid	C6 H11 N O2	129.079	1.09811	0.135017	0.550629	0.49	1.02272
Com_4303_pos	2-Aminoacetophenone	C8 H9 N O	135.069	1.13125	0.177918	0.59862	0.59	0.470102
Com_4324_pos	LPE 18:3	C23 H42 N O7 P	475.272	1.0393	0.0556074	0.562074	0.45	1.23698
Com_4350_neg	(+/-)11(12)-EET	C20 H32 O3	320.235	1.02937	0.0417619	0.951752	0.54	0.923319
Com_44_neg	Nicotinamide adenine dinucleotide	C21 H27 N7 O14 P2	663.11	1.13896	0.187723	0.545067	0.63	0.564041
Com_441_pos	cinnoline-3,4-diol	C8 H6 N2 O2	162.043	1.23736	0.307268	0.773118	0.53	0.215069
Com_4470_pos	LPE 18:0	C23 H48 N O7 P	481.318	1.14044	0.189592	0.235225	0.65	1.03283
Com_4485_neg	Pyridoxal	C8 H9 N O3	167.058	1.1222	0.166326	0.503387	0.57	0.446166
Com_4493_pos	SLH	C15 H25 N5 O5	355.187	1.03617	0.051255	0.609854	0.5	0.391383
Com_4503_pos	PE (17:1/17:1)	C39 H74 N O8 P	715.517	0.906671	-0.141349	0.778469	0.54	0.384364
Com_4531_pos	5-methyl-N'-[3-(trifluoromethyl)benzoyl]-3-isoxazolecarbohydrazide	C13 H10 F3 N3 O3	313.068	1.12175	0.165747	0.543261	0.57	1.02153
Com_454_pos	DL-Arginine	C6 H14 N4 O2	174.112	1.00959	0.0137709	0.996856	0.48	0.0822249
Com_46_neg	Picolinic acid	C6 H5 N O2	123.032	0.839196	-0.25292	0.0550206	0.74	1.31428
Com_4606_neg	cis-2-Decenoic acid	C10 H18 O2	170.131	0.759245	-0.397363	0.0816727	0.75	1.45307
Com_461_neg	LPG 15:0	C21 H43 O9 P	470.265	1.03317	0.0470727	0.960268	0.61	1.00278
Com_462_neg	Thiamine pyrophosphate	C12 H18 N4 O7 P2 S	424.038	0.947605	-0.0776424	0.470949	0.43	1.13204
Com_4640_pos	Cysteinylglycine	C5 H10 N2 O3 S	178.042	2.48827	1.31514	0.188911	0.64	1.4909
Com_4698_pos	ethyl 4-methyl-2-(1H-pyrrol-1-yl)-1,3-thiazole-5-carboxylate	C11 H12 N2 O2 S	236.063	1.11163	0.152672	0.169795	0.66	0.937324
Com_4709_pos	PE (18:0/19:2)	C42 H80 N O8 P	757.564	0.754504	-0.4064	0.840624	0.47	0.699822
Com_471_neg	Phenylacetaldehyde	C8 H8 O	120.058	0.915133	-0.127947	0.168326	0.68	0.904734
Com_4720_pos	2-(1,3-dimethyl-1H-pyrazol-5-yl)-1H-isoindole-1,3(2H)-dione	C13 H11 N3 O2	241.086	1.19495	0.256944	0.212772	0.67	0.917005
Com_473_neg	L-Aspartic acid	C4 H7 N O4	133.038	0.825719	-0.276278	0.0819496	0.73	1.55069
Com_474_neg	LPG 19:1	C25 H49 O9 P	524.312	1.27086	0.345803	0.309364	0.64	0.896161
Com_4766_pos	Eicosapentaenoic acid	C20 H30 O2	302.225	1.1742	0.231681	0.325743	0.65	0.603308
Com_4844_neg	7-Methyladenine	C6 H7 N5	149.07	0.744957	-0.424772	0.178513	0.65	0.951653
Com_4878_neg	Docosahexaenoic acid	C22 H32 O2	328.24	1.6047	0.682306	0.00826087	0.82	1.4263
Com_49_neg	Thymidine 5'-monophosphate	C10 H15 N2 O8 P	322.057	5.15405	2.36571	0.212675	0.42	1.0585
Com_490_neg	(R)-3-Hydroxy myristic acid	C14 H28 O3	244.204	0.893797	-0.161982	0.278162	0.56	1.35568
Com_496_pos	Nicotinamide	C6 H6 N2 O	122.049	1.10214	0.140307	0.556417	0.57	0.458597
Com_4985_pos	4,5-diphenyl-1,3-oxazole-2-thiol	C15 H11 N O S	253.057	0.866534	-0.206672	0.959066	0.5	0.305949
Com_5_pos	Oleamide	C18 H35 N O	281.272	1.37711	0.461643	0.0297526	0.77	0.711492
Com_5030_neg	12-oxo Phytodienoic Acid	C18 H28 O3	292.204	0.71574	-0.482492	0.114951	0.7	1.23469
Com_5044_pos	3-(3-methylbut-2-en-1-yl)-3H-purin-6-amine	C10 H13 N5	203.118	1.17976	0.238491	0.296746	0.57	0.698245
Com_5086_pos	2-(3,5-dimethyl-1H-pyrazol-4-yl)-5-methoxybenzoic acid	C13 H14 N2 O3	246.101	1.19223	0.253666	0.1205	0.73	1.0907
Com_5097_pos	4-cyclopropyl-6-methoxy-1,3,5-triazin-2-amine	C7 H10 N4 O	166.086	1.37266	0.456971	0.190152	0.7	0.888303
Com_5103_pos	N6-Methyladenine	C6 H7 N5	149.07	0.811244	-0.301792	0.646105	0.58	0.317505
Com_5171_pos	N3,N4-Dimethyl-L-arginine	C8 H18 N4 O2	202.144	1.10963	0.150079	0.332181	0.62	0.732844
Com_5174_neg	Adrenic acid	C22 H36 O2	332.272	1.45555	0.541561	0.0246518	0.79	0.976288
Com_52_pos	LPE 16:1	C21 H42 N O7 P	451.271	1.1728	0.22996	0.337946	0.62	1.18387
Com_5213_neg	LPS 18:1	C24 H46 N O9 P	523.292	1.16506	0.220409	0.450113	0.57	0.508928
Com_531_pos	Flavin mononucleotide (FMN)	C17 H21 N4 O9 P	456.106	0.958015	-0.0618797	0.871761	0.52	0.880646
Com_534_neg	Glycyl-L-leucine	C8 H16 N2 O3	188.116	0.785093	-0.349064	0.261332	0.7	0.999847
Com_5341_pos	2-(1H-indol-3-yl)acetic acid	C10 H9 N O2	175.064	1.10134	0.139264	0.490229	0.57	0.937054
Com_538_neg	Hippuric acid	C9 H9 N O3	179.058	1.02535	0.0361167	0.89048	0.51	0.54307
Com_54_pos	Hexadecanamide	C16 H33 N O	255.257	1.30397	0.382908	0.032132	0.79	0.516515
Com_5421_pos	IQH	C17 H28 N6 O5	396.213	2.52904	1.33859	0.347769	0.51	0.987337
Com_5423_pos	Actrarit	C10 H11 N O3	193.074	1.02031	0.0290049	0.521932	0.52	0.474408
Com_5464_pos	DL-Carnitine	C7 H15 N O3	161.106	1.00601	0.00863825	0.998123	0.6	0.204174
Com_551_neg	Decanoic acid	C10 H20 O2	172.146	0.736074	-0.442076	0.00471471	0.83	2.07045
Com_5538_pos	Cholest-4-en-3-one	C27 H44 O	384.34	1.91778	0.939438	0.00582327	0.83	1.48971
Com_56_neg	Cyclic ADP-ribose	C15 H21 N5 O13 P2	541.062	1.06701	0.09357	0.751596	0.6	0.567253
Com_5615_neg	PG (16:0/17:0)	C39 H77 O10 P	736.528	12.7227	3.66933	0.00139985	0.88	2.15763
Com_5640_neg	5-(1-azepanyl)-2,4(1H,3H)-pyrimidinedione	C10 H15 N3 O2	209.116	0.96734	-0.0479056	0.444411	0.59	0.643261
Com_571_pos	gamma-Glutamyltyrosine	C14 H18 N2 O6	310.117	1.21722	0.283593	0.0812923	0.72	1.43505
Com_5740_neg	Reduced nicotinamide adenine dinucleotide	C21 H29 N7 O14 P2	665.126	1.02383	0.0339705	0.979281	0.46	0.732253
Com_58_neg	L-Phenylalanine	C9 H11 N O2	165.079	0.775662	-0.366501	0.00320163	0.93	2.01456
Com_583_pos	N6-(2-furylmethyl)-9H-purin-6-amine	C10 H9 N5 O	215.08	2.07904	1.05592	0.621959	0.53	1.14441
Com_585_neg	Citric acid	C6 H8 O7	192.027	1.1318	0.178615	0.724112	0.54	0.373114
Com_5854_pos	PLH	C17 H27 N5 O4	365.207	1.46819	0.554041	0.0352938	0.76	1.37252
Com_5866_neg	LPG 13:0	C19 H39 O9 P	442.234	1.25839	0.331579	0.122029	0.73	1.04976
Com_5915_neg	PG (6:0/16:0)	C28 H55 O10 P	582.354	1.48619	0.571616	0.698319	0.56	1.04731
Com_5928_pos	1-Methyltryptophan	C12 H14 N2 O2	218.106	0.738134	-0.438045	0.389298	0.64	0.596272
Com_593_neg	Glycerol 3-phosphate	C3 H9 O6 P	172.014	0.794037	-0.332722	0.0561446	0.79	1.27519
Com_5949_neg	N1-tetrahydrofuran-2-ylmethyl-2-cyanoacetamide	C8 H12 N2 O2	168.09	0.932905	-0.100199	0.244697	0.68	0.832718
Com_596_neg	LPA 15:0	C18 H37 O7 P	396.228	1.21806	0.284589	0.75248	0.55	0.315855
Com_5971_neg	3-Hydroxydecanoic acid	C10 H20 O3	188.141	1.1156	0.157819	0.576378	0.48	0.789259
Com_5993_pos	LPE 16:2	C21 H40 N O7 P	449.255	1.18758	0.248019	0.243088	0.72	1.13091
Com_6_neg	Ethyl myristate	C16 H32 O2	256.24	0.82986	-0.269061	0.0586986	0.72	1.22335
Com_6108_neg	PE (8:0/14:0)	C27 H54 N O8 P	551.36	1.01303	0.0186783	0.934178	0.47	0.599828
Com_612_pos	gamma-Glutamylmethionine	C10 H18 N2 O5 S	278.094	1.29128	0.3688	0.0592301	0.71	1.31082
Com_6222_pos	8-Hydroxyquinoline	C9 H7 N O	145.053	1.22243	0.289751	0.888714	0.59	0.875024
Com_6223_neg	LPG 10:0	C16 H33 O9 P	400.187	0.727659	-0.458665	0.598596	0.47	0.921483
Com_623_pos	Leucylproline	C11 H20 N2 O3	228.148	1.24256	0.313319	0.61258	0.48	0.959374
Com_6254_pos	1,3-dipyridin-3-ylpropane-1,3-dione	C13 H10 N2 O2	226.075	1.09516	0.131147	0.351405	0.58	0.76632
Com_630_neg	Xanthosine	C10 H12 N4 O6	284.076	0.946494	-0.0793354	0.491804	0.5	0.96318
Com_6310_pos	4-(1H-imidazol-1-yl)benzoic acid	C10 H8 N2 O2	188.059	1.64333	0.716626	0.00445737	0.9	1.77227
Com_6332_neg	UDP-N-acetylglucosamine	C17 H27 N3 O17 P2	607.083	1.93883	0.955184	0.18288	0.62	1.13054
Com_64_neg	Succinic acid	C4 H6 O4	118.027	0.864782	-0.209591	0.0716191	0.69	1.23917
Com_6433_pos	S-Adenosylmethionine	C15 H22 N6 O5 S	398.138	1.22442	0.292095	0.0137076	0.85	1.78374
Com_645_neg	PE (17:1/18:1)	C40 H76 N O8 P	729.532	0.809418	-0.305043	0.0945372	0.67	1.16218
Com_65_pos	Nicotinamide adenine dinucleotide (NAD+)	C21 H27 N7 O14 P2	663.111	1.1961	0.258342	0.236917	0.65	0.987393
Com_650_neg	Arachidic acid	C20 H40 O2	312.303	1.1539	0.206519	0.302361	0.62	0.465071
Com_652_pos	3-(propan-2-yl)-octahydropyrrolo[1,2-a]pyrazine-1,4-dione	C10 H16 N2 O2	196.122	1.7993	0.847434	0.215869	0.6	0.978373
Com_658_pos	PE (17:0/18:1)	C40 H78 N O8 P	731.549	0.630148	-0.666238	0.711894	0.63	0.713194
Com_663_neg	PE (12:0/16:0)	C33 H66 N O8 P	635.454	0.819457	-0.287261	0.193608	0.65	0.982282
Com_6687_neg	4-Hydroxymandelonitrile	C8 H7 N O2	149.048	1.10267	0.141004	0.734026	0.49	0.398651
Com_67_neg	Stearic acid	C18 H36 O2	284.272	0.862781	-0.212934	0.039314	0.76	1.32539
Com_6778_pos	3-(2-Hydroxyethyl)indole	C10 H11 N O	161.085	0.966776	-0.0487466	0.877489	0.56	0.434179
Com_68_neg	5-Aminovaleric acid	C5 H11 N O2	117.079	0.987185	-0.0186074	0.705212	0.59	0.684901
Com_6820_pos	4-methyl-2-oxo-1,2-dihydroquinoline-3-carbonitrile	C11 H8 N2 O	184.064	0.985448	-0.0211487	0.857441	0.52	0.250758
Com_684_pos	D-Alanyl-D-alanine	C6 H12 N2 O3	160.085	1.09896	0.136135	0.574852	0.6	0.93635
Com_685_pos	LPE 15:0	C20 H42 N O7 P	439.271	0.911725	-0.133329	0.687753	0.62	1.01096
Com_6867_pos	PE (12:0/13:0)	C30 H60 N O8 P	593.408	1.42958	0.515587	0.105587	0.71	1.05678
Com_6871_pos	LPE 20:4	C25 H44 N O7 P	501.287	1.50642	0.591125	0.0320583	0.76	1.43019
Com_6878_pos	1-Methyladenosine	C11 H15 N5 O4	281.113	1.49016	0.575466	0.171586	0.69	1.192
Com_6879_neg	LPA 18:0	C21 H43 O7 P	438.275	1.14308	0.192923	0.521877	0.56	0.503864
Com_69_neg	LPE 18:1	C23 H46 N O7 P	479.301	0.943193	-0.0843748	0.520843	0.58	0.530388
Com_69_pos	N-Acetylputrescine	C6 H14 N2 O	130.111	1.09809	0.135001	0.24971	0.64	0.791307
Com_6976_neg	2-{2-oxo-2-[(2-oxo-3-azepanyl)amino]ethoxy}acetic acid	C10 H16 N2 O5	244.106	0.853382	-0.228736	0.0851301	0.75	1.13619
Com_7_pos	2-Hydroxycinnamic acid	C9 H8 O3	164.048	1.003	0.0043214	0.778756	0.65	0.656111
Com_70_neg	Glycerophospho-N-palmitoyl ethanolamine	C21 H44 N O7 P	453.286	0.938201	-0.0920306	0.489675	0.55	1.05685
Com_70_pos	Caprolactam	C6 H11 N O	113.085	1.0983	0.135267	0.248729	0.64	0.792906
Com_7013_pos	Alanyltyrosine	C12 H16 N2 O4	252.112	0.932736	-0.100459	0.640813	0.51	0.648047
Com_702_neg	Glu-Gln	C10 H17 N3 O6	275.112	1.16988	0.22636	0.695589	0.55	0.831824
Com_7030_pos	Valylproline	C10 H18 N2 O3	214.133	1.35718	0.44061	0.0456652	0.71	1.4442
Com_7039_pos	LPE 16:4	C21 H36 N O7 P	445.224	0.845205	-0.242627	0.965677	0.56	1.23092
Com_708_pos	Palmitoyl ethanolamide	C18 H37 N O2	299.283	1.2436	0.314517	0.0765282	0.69	1.01955
Com_7091_pos	Indole-3-lactic acid	C11 H11 N O3	205.075	1.11159	0.152621	0.211731	0.67	0.863591
Com_7158_pos	PE (4:0/15:0)	C24 H48 N O8 P	509.313	1.6711	0.7408	0.146263	0.67	1.18463
Com_717_pos	Ala-Ile	C9 H18 N2 O3	202.132	1.00504	0.00724644	0.900613	0.53	0.268266
Com_7171_pos	PE (5:0/13:1)	C23 H44 N O8 P	493.281	0.851766	-0.231472	0.30108	0.58	0.687262
Com_7183_pos	2-((Dimethylamino)methyl)phenol	C9 H13 N O	151.1	1.26143	0.335064	0.165947	0.37	1.00017
Com_7197_pos	L-Dopa	C9 H11 N O4	197.07	1.12848	0.174377	0.450248	0.49	0.585543
Com_7301_pos	Thiamine monophosphate	C12 H17 N4 O4 P S	344.072	0.851942	-0.231173	0.071207	0.73	1.18105
Com_739_neg	LPG 17:0	C23 H47 O9 P	498.296	1.03601	0.0510426	0.887208	0.55	0.981283
Com_74_pos	5'-S-Methyl-5'-thioadenosine	C11 H15 N5 O3 S	297.09	1.20648	0.270799	0.102872	0.73	1.21619
Com_741_pos	Acetophenone	C8 H8 O	120.058	1.02373	0.0338322	0.78675	0.58	0.20132
Com_742_pos	Norharman	C11 H8 N2	168.069	1.093	0.128292	0.36824	0.58	0.755091
Com_749_pos	LPE 14:1	C19 H38 N O7 P	423.239	1.15712	0.210541	0.301338	0.68	1.17691
Com_7494_neg	2-Hydroxymyristic acid	C14 H28 O3	244.204	1.03703	0.0524544	0.79988	0.53	0.813129
Com_7514_neg	4-Methylphenol	C7 H8 O	108.058	1.07853	0.109072	0.558612	0.56	0.617882
Com_7538_pos	N-Acetyl-L-tyrosine	C11 H13 N O4	223.085	2.0735	1.05206	0.00820415	0.86	1.63668
Com_754_neg	Caprylic acid	C8 H16 O2	144.115	0.715939	-0.482092	0.000388637	0.95	2.31621
Com_76_pos	2'-Deoxyadenosine	C10 H13 N5 O3	251.102	0.821015	-0.284519	0.486695	0.59	0.57205
Com_7610_pos	4-(allyloxy)-1,2-dihydroquinolin-2-one	C12 H11 N O2	201.08	1.26031	0.333783	0.249047	0.62	0.798833
Com_7637_pos	Eucalyptol	C10 H18 O	154.136	1.20808	0.27271	0.164924	0.7	1.19396
Com_7719_pos	LPE 16:3	C21 H38 N O7 P	447.239	1.11968	0.163091	0.4032	0.68	1.17249
Com_775_pos	5-hydroxy-4-methoxy-5,6-dihydro-2H-pyran-2-one	C6 H8 O4	144.043	0.754159	-0.40706	0.171608	0.64	1.02767
Com_7772_pos	PE (15:0/16:0)	C36 H72 N O8 P	677.502	0.661318	-0.596585	0.375257	0.72	0.608885
Com_78_neg	Lauric acid	C12 H24 O2	200.178	0.790755	-0.338697	0.365322	0.72	0.869545
Com_7849_pos	Docosatrienoic acid	C22 H38 O2	334.286	1.4569	0.542905	0.0528558	0.78	1.15283
Com_785_neg	Undecanoic acid	C11 H22 O2	186.162	0.741148	-0.432166	0.000766655	0.88	2.32541
Com_7902_neg	6-methyl-5-nitroquinoline	C10 H8 N2 O2	188.059	0.808991	-0.305804	0.220484	0.64	0.84111
Com_794_neg	D-Sedoheptulose 7-phosphate	C7 H15 O10 P	290.04	0.780682	-0.357193	0.0651228	0.71	1.27876
Com_7955_pos	N-Acetyl-DL-valine	C7 H13 N O3	159.09	1.07748	0.107665	0.263437	0.64	0.834571
Com_8049_pos	PE (18:0/18:1)	C41 H80 N O8 P	745.564	0.751019	-0.413079	0.724635	0.59	0.88908
Com_805_pos	N,N-dimethyl-9H-purin-6-amine	C7 H9 N5	163.086	0.916532	-0.125743	0.787315	0.61	0.22727
Com_8057_pos	PE (4:0/17:1)	C26 H50 N O8 P	535.329	1.0528	0.0742254	0.429021	0.63	0.686499
Com_8085_neg	Benzyl 6-O-beta-D-glucopyranosyl-beta-D-glucopyranoside	C19 H28 O11	432.163	0.983612	-0.0238385	0.850212	0.49	0.363779
Com_81_neg	Pentadecanoic acid	C15 H30 O2	242.225	0.758039	-0.399656	0.012324	0.79	1.36868
Com_811_neg	Dehydrocholic acid	C24 H34 O5	402.24	0.68812	-0.539267	0.0485522	0.68	1.92531
Com_811_pos	3-hydroxy-2-[5-nitro-2-(1-pyrrolidinyl)benzyl]propanenitrile	C14 H17 N3 O3	275.128	1.21274	0.278267	0.0284133	0.8	1.47457
Com_8175_pos	1-Methylguanine	C6 H7 N5 O	165.066	1.65158	0.72385	0.0613715	0.74	1.27844
Com_82_neg	LPG 16:0	C22 H45 O9 P	484.28	1.19091	0.252065	0.36773	0.64	1.02484
Com_821_neg	5-Hydroxytryptophan	C11 H12 N2 O3	220.085	0.893787	-0.161997	0.298376	0.8	0.691721
Com_8220_pos	α-Linolenoyl ethanolamide	C20 H35 N O2	321.267	1.29329	0.371047	0.112732	0.72	1.19951
Com_824_neg	N-(2-oxo-3-azepanyl)-4-(phenylsulfonyl)-2-thiophenesulfonamide	C16 H18 N2 O5 S3	414.037	1.53486	0.618111	0.910616	0.54	0.616863
Com_8290_pos	10-methoxy-4H-benzo[4,5]cyclohepta[b]thiophen-4-one	C14 H10 O2 S	242.041	1.05239	0.0736703	0.443342	0.5	0.719555
Com_83_pos	Oleoyl ethylamide	C20 H39 N O	309.304	0.747373	-0.420099	0.116185	0.66	0.590207
Com_8340_pos	(2E,4E)-N-(2-methylpropyl)deca-2,4-dienamide	C14 H25 N O	223.194	1.58457	0.664093	0.00455434	0.89	0.943164
Com_840_pos	Pilocarpine	C11 H16 N2 O2	208.122	1.27317	0.34843	0.205085	0.68	0.844942
Com_8421_pos	trans,trans-2,4-Heptadienal	C7 H10 O	110.074	1.25064	0.322667	0.0115443	0.83	0.800802
Com_8430_neg	PG (15:0/18:4)	C39 H69 O10 P	728.462	0.554517	-0.850697	0.50912	0.42	1.2342
Com_844_neg	3-Coumaric acid	C9 H8 O3	164.047	0.865321	-0.208693	0.0343876	0.79	1.37721
Com_8461_pos	N1-{4-[2-cyano-2-(4-nitrophenyl)vinyl]phenyl}acetamide	C17 H13 N3 O3	307.097	1.34556	0.428203	0.0510066	0.9	1.31822
Com_847_neg	Porphobilinogen	C10 H14 N2 O4	226.095	1.44256	0.52863	0.0350156	0.73	1.36802
Com_8524_pos	3-Methylcrotonylglycine	C7 H11 N O3	157.074	1.13579	0.183693	0.282073	0.67	0.93871
Com_854_pos	Adenosine 5'-monophosphate	C10 H14 N5 O7 P	347.064	3.36043	1.74865	0.239877	0.62	1.00335
Com_857_pos	N2-(2,4-dimethylphenyl)-1,3-benzothiazol-2-amine	C15 H14 N2 S	254.088	0.960708	-0.0578296	0.942462	0.48	0.0856739
Com_8595_pos	tert-Butyl N-[1-(aminocarbonyl)-3-methylbutyl]carbamate	C11 H22 N2 O3	230.164	1.16399	0.219076	0.190131	0.65	0.91658
Com_8599_pos	methyl 2-(1-[1,1'-biphenyl]-4-ylethylidene)hydrazine-1-carboxylate	C16 H16 N2 O2	268.122	1.41016	0.495861	0.44861	0.6	0.992605
Com_863_neg	S-Lactoylglutathione	C13 H21 N3 O8 S	379.105	3.62354	1.8574	0.346091	0.58	0.8536
Com_8639_pos	Serotonin	C10 H12 N2 O	176.096	1.62655	0.701819	0.0311053	0.71	1.37168
Com_873_neg	LPI 18:1	C27 H51 O12 P	598.313	1.2722	0.347328	0.160651	0.66	0.943875
Com_8773_pos	PE (6:0/13:1)	C24 H46 N O8 P	507.297	0.918996	-0.12187	0.861616	0.47	0.173469
Com_88_pos	Thymine	C5 H6 N2 O2	126.043	1.01384	0.0198338	0.853987	0.52	0.188353
Com_8931_pos	Prolylglycine	C7 H12 N2 O3	172.085	0.732347	-0.449402	0.371826	0.6	0.66282
Com_900_neg	1-(4-fluorophenyl)-2-(4-methoxyphenyl)-4-(2-naphthyl)butane-1,4-dione	C27 H21 F O3	412.149	0.871345	-0.198684	0.186329	0.68	0.812467
Com_902_pos	quinoxaline-2,3-diol	C8 H6 N2 O2	162.043	1.21797	0.284475	0.967739	0.5	0.496568
Com_909_pos	Nicotinic acid mononucleotide	C11 H14 N O9 P	335.041	0.97686	-0.0337758	0.721851	0.5	1.08837
Com_916_neg	D-Mannose 6-phosphate	C6 H13 O9 P	260.03	0.852331	-0.230515	0.254277	0.64	0.796124
Com_919_pos	1-Phenyl-3-methyl-5-pyrazolone	C10 H10 N2 O	174.08	1.09125	0.125979	0.30645	0.45	0.730983
Com_920_pos	Ornithine	C5 H12 N2 O2	132.09	1.02015	0.0287818	0.59337	0.54	1.08696
Com_9277_pos	Acetyl-N-formyl-5-methoxykynurenamine	C13 H16 N2 O4	264.112	1.18619	0.246331	0.0785693	0.78	1.18747
Com_93_pos	Valine	C5 H11 N O2	117.079	0.986651	-0.0193877	0.949051	0.54	1.05818
Com_9328_pos	Ecgonine	C9 H15 N O3	185.106	1.26341	0.337319	0.576212	0.6	1.09292
Com_934_neg	4-Acetamidobutyric acid	C6 H11 N O3	145.074	1.15603	0.209177	0.501677	0.6	0.463211
Com_9343_pos	2'-O-Methyl-5-methylcytidine	C11 H17 N3 O5	271.117	1.16439	0.219577	0.238235	0.65	0.831676
Com_95_pos	Guanine	C5 H5 N5 O	151.05	1.54903	0.631367	0.162332	0.71	1.14304
Com_9553_pos	Sphingosine (d18:1)	C18 H37 N O2	299.283	0.974559	-0.0371789	0.885808	0.5	0.0979799
Com_9642_pos	N1-Acetylspermine	C12 H28 N4 O	244.227	0.285844	-1.8067	0.261311	0.64	1.00164
Com_9709_pos	5-(3-chloro-4-methylanilino)-1-methyl-1H-pyrazol-3-ol	C11 H12 Cl N3 O	237.068	1.01218	0.017472	0.556898	0.52	0.556284
Com_9741_neg	Uric acid	C5 H4 N4 O3	168.028	1.22508	0.292878	0.705831	0.56	0.668123
Com_9761_pos	PE (8:0/16:1)	C29 H56 N O8 P	577.376	1.53721	0.620318	0.0466403	0.76	1.11795
Com_9898_pos	PE (12:0/13:1)	C30 H58 N O8 P	591.392	1.40934	0.495022	0.0533009	0.72	1.11544
Com_994_neg	PG (10:0/15:0)	C31 H61 O10 P	624.401	1.24038	0.31078	0.793336	0.58	0.702517
Com_999_pos	4-(3,4-dihydro-2H-1,5-benzodioxepin-7-ylamino)-4-oxobutanoic acid	C13 H15 N O5	265.096	1.13039	0.176817	0.63816	0.57	1.24938
