# Supplementary material for: Static Magnetic Field Inhibits Growth of Escherichia coli Colonies via Restriction of Carbon Source Utilization
Source: Cells. 2022 Feb 27;11(5):827. doi: 10.3390/cells11050827 (PMC8909705; doi:10.3390/cells11050827)
Supplement: Supplementary file 1 [file cells-11-00827-s001.zip › Supplementary Table S7.xlsx]

## Sheet: M.vs.CK_all_Diff
Supplementary Table S7. The 55 differentially accumulated metabolites (DAMs) were selected by the criteria with the significant level (P-value ≤ 0.05 and VIP ≥ 1) between SMF-treated and control bacteria
ID	Name	Formula	FC	P-value	VIP	Up_Down
Phospholipids
Com_5615_neg	PG (16:0/17:0)	C39 H77 O10 P	12.7227	0.00139985	2.15763	up
Com_13018_pos	PE (11:0/11:0)	C27 H54 N O8 P	1.43807	0.033412	1.16972	up
Com_9761_pos	PE (8:0/16:1)	C29 H56 N O8 P	1.53721	0.0466403	1.11795	up
Com_2011_neg	PEtOH (17:1/18:1)	C40 H75 O8 P	5.20158	0.0204595	1.81199	up
Com_17108_pos	LPE 22:6	C27 H44 N O7 P	4.29816	0.00435223	2.15434	up
Com_15_neg	LPE 17:1	C22 H44 N O7 P	1.70983	0.0487845	1.2902	up
Com_6871_pos	LPE 20:4	C25 H44 N O7 P	1.50642	0.0320583	1.43019	up
Com_1016_pos	LPE 19:1	C24 H48 N O7 P	1.58681	0.00985492	1.65088	up
Com_1184_neg	PG (16:1/17:1)	C39 H73 O10 P	0.464802	0.00811233	1.80653	down
Com_1144_neg	PMeOH (14:0-15:0)	C33 H65 O8 P	0.325609	0.000711591	2.23837	down
Long chain fatty acids
Com_3137_pos	Stearoyl ethanolamide	C20 H41 N O2	1.37077	0.0276664	1.27349	up
Com_1104_pos	Oleoyl ethanolamide	C20 H39 N O2	1.35575	0.048516	1.27828	up
Com_17564_pos	2-Arachidonyl Glycerol ether	C23 H40 O3	1.37711	0.0287915	1.19259	up
Com_2424_neg	Arachidonic acid	C20 H32 O2	1.63484	0.00645849	1.66221	up
Com_4878_neg	Docosahexaenoic acid	C22 H32 O2	1.6047	0.00826087	1.4263	up
Com_18640_pos	Ethyl oleate	C20 H38 O2	1.62922	0.0108268	1.5557	up
Com_67_neg	Stearic acid	C18 H36 O2	0.862781	0.039314	1.32539	down
Middle chain fatty acids and short chain fatty acids
Com_81_neg	Pentadecanoic acid	C15 H30 O2	0.758039	0.012324	1.36868	down
Com_785_neg	Undecanoic acid	C11 H22 O2	0.741148	0.000766655	2.32541	down
Com_551_neg	Decanoic acid	C10 H20 O2	0.736074	0.00471471	2.07045	down
Com_754_neg	Caprylic acid	C8 H16 O2	0.715939	0.000388637	2.31621	down
Com_119_neg	Mevalonic acid	C6 H12 O4	0.788869	0.000232626	2.21916	down
Com_2617_pos	4-Acetylbutyric acid	C6 H10 O3	0.878359	0.0272646	1.42394	down
Amino acids and their derivatives
Com_7538_pos	N-Acetyl-L-tyrosine	C11 H13 N O4	2.0735	0.00820415	1.63668	up
Com_8639_pos	Serotonin	C10 H12 N2 O	1.62655	0.0311053	1.37168	up
Com_3160_pos	2-Oxindole	C8 H7 N O	1.48145	0.0378805	1.37757	up
Com_6433_pos	S-Adenosylmethionine	C15 H22 N6 O5 S	1.22442	0.0137076	1.78374	up
Com_7030_pos	Valylproline	C10 H18 N2 O3	1.35718	0.0456652	1.4442	up
Com_14187_pos	Nicotinuric acid	C8 H8 N2 O3	1.20891	0.00246041	1.85938	up
Com_1644_pos	L-Pyroglutamic acid	C5 H7 N O3	1.32605	0.0153513	1.52323	up
Com_58_neg	L-Phenylalanine	C9 H11 N O2	0.775662	0.00320163	2.01456	down
Com_3375_neg	Υ-Aminobutyric acid (GABA)	C4 H9 N O2	0.779182	0.0182563	1.44623	down
Com_2328_neg	N-Acetylvaline	C7 H13 N O3	0.843949	0.0242885	1.34757	down
Com_21_neg	L-Tyrosine	C9 H11 N O3	0.868343	0.0485907	1.2861	down
Others
Com_3673_pos	D-Pantethine	C22 H42 N4 O8 S2	0.548755	0.0247704	1.5313	down
Com_811_neg	Dehydrocholic acid	C24 H34 O5	0.68812	0.0485522	1.92531	down
Com_5538_pos	Cholest-4-en-3-one	C27 H44 O	1.91778	0.00582327	1.48971	up
Com_2845_pos	Desthiobiotin	C10 H18 N2 O3	1.18039	0.0258323	1.50306	up
Com_5854_pos	PLH	C17 H27 N5 O4	1.46819	0.0352938	1.37252	up
Com_847_neg	Porphobilinogen	C10 H14 N2 O4	1.44256	0.0350156	1.36802	up
Com_6310_pos	4-(1H-imidazol-1-yl)benzoic acid	C10 H8 N2 O2	1.64333	0.00445737	1.77227	up
Com_262_pos	3-[(4-hydroxyphenyl)methyl]-octahydropyrrolo[1,2-a]pyrazine-1,4-dione	C14 H16 N2 O3	1.4053	0.00100319	2.00021	up
Com_13874_pos	2-methyl-1,2-dihydrophthalazin-1-one	C9 H8 N2 O	1.38013	0.0133987	1.59162	up
Com_18268_pos	3-[1-(dimethylamino)-1H-pyrrol-2-yl]-2-(2-furylcarbonyl)acrylonitrile	C14 H13 N3 O2	1.8661	0.0222244	1.52143	up
Com_10202_pos	4-chloro-5-morpholino-2-quinoxalin-2-ylpyridazin-3(2H)-one	C16 H14 Cl N5 O2	1.57567	0.0249991	1.4679	up
Com_2977_pos	3-amino-2-phenyl-2H-pyrazolo[4,3-c]pyridine-4,6-diol	C12 H10 N4 O2	1.55182	0.00838071	1.58582	up
Com_11004_pos	4-methoxyphenyl 3,5-dimethyl-1-phenyl-1H-pyrazole-4-carboxylate	C19 H18 N2 O3	1.33465	0.0480769	1.45696	up
Com_811_pos	3-hydroxy-2-[5-nitro-2-(1-pyrrolidinyl)benzyl]propanenitrile	C14 H17 N3 O3	1.21274	0.0284133	1.47457	up
Com_1384_neg	9-(3-O-Methylpentofuranosyl)-1,9-dihydro-6H-purin-6-one (肌苷)	C11 H14 N4 O5	0.781521	0.0030237	1.80364	down
Com_1020_neg	2'-O-Methyluridine	C10 H14 N2 O6	0.779404	0.00556927	1.75996	down
Com_11213_pos	N-Acetylcaprolactam	C8 H13 N O2	1.33679	0.00341809	1.70544	up
Com_166_neg	trans-Cinnamic acid	C9 H8 O2	0.893716	0.0276608	1.3195	down
Com_844_neg	3-Coumaric acid	C9 H8 O3	0.865321	0.0343876	1.37721	down
Com_14_neg	Hypoxanthine	C5 H4 N4 O	0.853358	0.0325573	1.25247	down
Com_1317_neg	β-D-Glucopyranuronic acid	C6 H10 O7	0.783391	0.0197493	1.52668	down
