# Supplementary material for: Static Magnetic Field Inhibits Growth of Escherichia coli Colonies via Restriction of Carbon Source Utilization
Source: Cells. 2022 Feb 27;11(5):827. doi: 10.3390/cells11050827 (PMC8909705; doi:10.3390/cells11050827)
Supplement: Supplementary file 1 [file cells-11-00827-s001.zip › Supplementary Table S8.xlsx]

## Sheet: All Lipids detected
Supplementary Table S8. Contents of all phospholipid components detected by metabolomic analysis.
ID	Name	Formula	Molecular Weight	FC	log2FC	P value	ROC	VIP
Com_12285_neg	LPA 10:0	C13 H27 O7 P	326.15	1.23597	0.30564	0.74023	0.53	0.653866
Com_2500_neg	LPA 14:0	C17 H35 O7 P	382.212	1.48697	0.572377	0.591539	0.55	0.731516
Com_596_neg	LPA 15:0	C18 H37 O7 P	396.228	1.21806	0.284589	0.75248	0.55	0.315855
Com_136_neg	LPA 16:0	C19 H39 O7 P	410.244	1.18639	0.246575	0.634993	0.46	0.588464
Com_1635_neg	LPA 16:1	C19 H37 O7 P	408.228	1.10213	0.140296	0.746461	0.53	0.871023
Com_2051_neg	LPA 17:0	C20 H41 O7 P	424.26	1.17413	0.231594	0.63964	0.49	0.34425
Com_6879_neg	LPA 18:0	C21 H43 O7 P	438.275	1.14308	0.192923	0.521877	0.56	0.503864
Com_1205_neg	LPE 10:0	C15 H32 N O7 P	369.192	0.793011	-0.334587	0.629569	0.53	0.966477
Com_1397_neg	LPE 11:0	C16 H34 N O7 P	383.208	0.706483	-0.501274	0.511941	0.61	1.00216
Com_1035_pos	LPE 12:0	C17 H36 N O7 P	397.224	1.0305	0.0433399	0.481194	0.61	1.2356
Com_2181_pos	LPE 13:0	C18 H38 N O7 P	411.239	0.917626	-0.124022	0.552169	0.63	1.0648
Com_11451_pos	LPE 13:1	C18 H36 N O7 P	409.223	0.809188	-0.305454	0.907552	0.52	1.07697
Com_330_neg	LPE 14:0	C19 H40 N O7 P	425.255	1.02444	0.0348312	0.698593	0.61	1.01791
Com_749_pos	LPE 14:1	C19 H38 N O7 P	423.239	1.15712	0.210541	0.301338	0.68	1.17691
Com_685_pos	LPE 15:0	C20 H42 N O7 P	439.271	0.911725	-0.133329	0.687753	0.62	1.01096
Com_52_pos	LPE 16:1	C21 H42 N O7 P	451.271	1.1728	0.22996	0.337946	0.62	1.18387
Com_5993_pos	LPE 16:2	C21 H40 N O7 P	449.255	1.18758	0.248019	0.243088	0.72	1.13091
Com_7719_pos	LPE 16:3	C21 H38 N O7 P	447.239	1.11968	0.163091	0.4032	0.68	1.17249
Com_7039_pos	LPE 16:4	C21 H36 N O7 P	445.224	0.845205	-0.242627	0.965677	0.56	1.23092
Com_2174_pos	LPE 17:0	C22 H46 N O7 P	467.302	0.961208	-0.0570794	0.854519	0.5	1.10749
Com_15_neg	LPE 17:1	C22 H44 N O7 P	465.286	1.70983	0.773849	0.0487845	0.71	1.2902
Com_4470_pos	LPE 18:0	C23 H48 N O7 P	481.318	1.14044	0.189592	0.235225	0.65	1.03283
Com_69_neg	LPE 18:1	C23 H46 N O7 P	479.301	0.943193	-0.0843748	0.520843	0.58	0.530388
Com_2297_pos	LPE 18:2	C23 H44 N O7 P	477.286	1.11698	0.159606	0.372708	0.64	1.14901
Com_4324_pos	LPE 18:3	C23 H42 N O7 P	475.272	1.0393	0.0556074	0.562074	0.45	1.23698
Com_16590_pos	LPE 18:4	C23 H40 N O7 P	473.255	0.879977	-0.184462	0.964609	0.52	0.968998
Com_1016_pos	LPE 19:1	C24 H48 N O7 P	493.318	1.58681	0.666125	0.00985492	0.88	1.65088
Com_6871_pos	LPE 20:4	C25 H44 N O7 P	501.287	1.50642	0.591125	0.0320583	0.76	1.43019
Com_11278_pos	LPE 20:5	C25 H42 N O7 P	499.272	1.12448	0.169264	0.384392	0.64	1.02927
Com_17108_pos	LPE 22:6	C27 H44 N O7 P	525.287	4.29816	2.10372	0.00435223	0.9	2.15434
Com_26674_pos	LPE 8:0	C13 H28 N O7 P	341.161	1.12331	0.167757	0.539853	0.45	0.420516
Com_6223_neg	LPG 10:0	C16 H33 O9 P	400.187	0.727659	-0.458665	0.598596	0.47	0.921483
Com_5866_neg	LPG 13:0	C19 H39 O9 P	442.234	1.25839	0.331579	0.122029	0.73	1.04976
Com_461_neg	LPG 15:0	C21 H43 O9 P	470.265	1.03317	0.0470727	0.960268	0.61	1.00278
Com_1675_neg	LPG 15:1	C21 H41 O9 P	468.249	0.829379	-0.269896	0.718083	0.46	0.902553
Com_82_neg	LPG 16:0	C22 H45 O9 P	484.28	1.19091	0.252065	0.36773	0.64	1.02484
Com_10617_neg	LPG 16:4	C22 H37 O9 P	476.218	0.759035	-0.397761	0.369936	0.62	1.33414
Com_739_neg	LPG 17:0	C23 H47 O9 P	498.296	1.03601	0.0510426	0.887208	0.55	0.981283
Com_111_neg	LPG 17:1	C23 H45 O9 P	496.281	1.76525	0.819874	0.126341	0.7	1.15769
Com_1497_neg	LPG 18:0	C24 H49 O9 P	512.312	1.06509	0.0909693	0.914961	0.54	1.02468
Com_127_neg	LPG 18:1	C24 H47 O9 P	510.296	1.58005	0.659969	0.151306	0.68	1.1213
Com_474_neg	LPG 19:1	C25 H49 O9 P	524.312	1.27086	0.345803	0.309364	0.64	0.896161
Com_873_neg	LPI 18:1	C27 H51 O12 P	598.313	1.2722	0.347328	0.160651	0.66	0.943875
Com_5213_neg	LPS 18:1	C24 H46 N O9 P	523.292	1.16506	0.220409	0.450113	0.57	0.508928
Com_1520_neg	PA (12:0/16:0)	C31 H61 O8 P	592.412	1.05348	0.0751615	0.990645	0.49	0.160778
Com_13018_pos	PE (11:0/11:0)	C27 H54 N O8 P	551.36	1.43807	0.524137	0.033412	0.76	1.16972
Com_12457_pos	PE (12:0/12:0)	C29 H58 N O8 P	579.392	1.42987	0.515886	0.0611928	0.72	1.13333
Com_6867_pos	PE (12:0/13:0)	C30 H60 N O8 P	593.408	1.42958	0.515587	0.105587	0.71	1.05678
Com_9898_pos	PE (12:0/13:1)	C30 H58 N O8 P	591.392	1.40934	0.495022	0.0533009	0.72	1.11544
Com_663_neg	PE (12:0/16:0)	C33 H66 N O8 P	635.454	0.819457	-0.287261	0.193608	0.65	0.982282
Com_1829_neg	PE (12:0/17:1)	C34 H66 N O8 P	647.454	0.97931	-0.030162	0.687805	0.65	0.315846
Com_3215_pos	PE (13:0/13:0)	C31 H62 N O8 P	607.423	1.18035	0.239214	0.334184	0.6	0.792325
Com_16855_pos	PE (13:0/13:1)	C31 H60 N O8 P	605.408	0.758554	-0.398677	0.789516	0.54	1.01923
Com_37356_pos	PE (13:0/16:4)	C34 H60 N O8 P	641.408	0.979743	-0.0295247	0.95249	0.56	0.755554
Com_1459_pos	PE (14:0/14:0)	C33 H66 N O8 P	635.454	0.745566	-0.423592	0.857803	0.61	0.627111
Com_11429_pos	PE (14:0/14:1)	C33 H64 N O8 P	633.438	1.40158	0.487056	0.133762	0.64	0.965654
Com_3521_pos	PE (14:0/15:0)	C34 H68 N O8 P	649.47	0.661278	-0.596671	0.675833	0.72	0.591577
Com_2458_pos	PE (14:0/15:1)	C34 H66 N O8 P	647.455	1.18831	0.248908	0.607163	0.5	0.348879
Com_360_neg	PE (14:0/17:1)	C36 H70 N O8 P	675.486	0.935931	-0.0955254	0.917411	0.44	0.198872
Com_1011_pos	PE (15:0/15:0)	C35 H70 N O8 P	663.486	0.695992	-0.522857	0.658091	0.66	0.648735
Com_1175_pos	PE (15:0/15:1)	C35 H68 N O8 P	661.47	0.836938	-0.256807	0.958848	0.61	0.768937
Com_7772_pos	PE (15:0/16:0)	C36 H72 N O8 P	677.502	0.661318	-0.596585	0.375257	0.72	0.608885
Com_1908_pos	PE (15:0/16:1)	C36 H70 N O8 P	675.486	0.94119	-0.0874421	0.82649	0.57	0.592726
Com_17332_pos	PE (15:0/16:2)	C36 H68 N O8 P	673.47	0.976519	-0.0342801	0.736582	0.51	0.400479
Com_24234_pos	PE (15:0/16:4)	C36 H64 N O8 P	669.439	1.20528	0.269372	0.220386	0.65	0.792691
Com_22693_pos	PE (15:1/15:1)	C35 H66 N O8 P	659.452	1.24078	0.311246	0.503296	0.48	0.462183
Com_334_neg	PE (16:0/14:1)	C35 H68 N O8 P	661.47	0.825254	-0.277089	0.137261	0.65	1.28606
Com_394_pos	PE (16:0/16:1)	C37 H72 N O8 P	689.502	0.814619	-0.295802	0.885977	0.68	0.569045
Com_133_pos	PE (16:0/17:1)	C38 H74 N O8 P	703.517	0.780827	-0.356925	0.703171	0.72	0.316911
Com_4155_pos	PE (16:0/17:2)	C38 H72 N O8 P	701.502	0.869934	-0.201022	0.957197	0.6	0.71702
Com_130_neg	PE (16:0/18:1)	C39 H76 N O8 P	717.532	0.88945	-0.169015	0.460021	0.59	0.541696
Com_3027_pos	PE (16:1/16:1)	C37 H70 N O8 P	687.486	0.875625	-0.191615	0.81398	0.45	0.667134
Com_3988_pos	PE (16:2/16:2)	C37 H66 N O8 P	683.452	0.754155	-0.407068	0.882413	0.61	0.680297
Com_658_pos	PE (17:0/18:1)	C40 H78 N O8 P	731.549	0.630148	-0.666238	0.711894	0.63	0.713194
Com_1841_pos	PE (17:0/18:2)	C40 H76 N O8 P	729.533	0.797781	-0.325935	0.821003	0.65	0.19279
Com_4503_pos	PE (17:1/17:1)	C39 H74 N O8 P	715.517	0.906671	-0.141349	0.778469	0.54	0.384364
Com_645_neg	PE (17:1/18:1)	C40 H76 N O8 P	729.532	0.809418	-0.305043	0.0945372	0.67	1.16218
Com_8049_pos	PE (18:0/18:1)	C41 H80 N O8 P	745.564	0.751019	-0.413079	0.724635	0.59	0.88908
Com_4709_pos	PE (18:0/19:2)	C42 H80 N O8 P	757.564	0.754504	-0.4064	0.840624	0.47	0.699822
Com_2367_pos	PE (18:1/18:1)	C41 H78 N O8 P	743.548	0.634525	-0.656252	0.564547	0.58	0.555007
Com_2530_neg	PE (18:1/19:1)	C42 H80 N O8 P	757.563	1.103	0.141433	0.825544	0.58	0.494369
Com_2556_pos	PE (18:2/19:2)	C42 H76 N O8 P	753.53	0.666288	-0.585782	0.788885	0.59	0.728692
Com_3439_pos	PE (3:0/15:0)	C23 H46 N O8 P	495.297	1.74876	0.806334	0.260918	0.63	1.00228
Com_7158_pos	PE (4:0/15:0)	C24 H48 N O8 P	509.313	1.6711	0.7408	0.146263	0.67	1.18463
Com_3133_neg	PE (4:0/16:0)	C25 H50 N O8 P	523.328	1.21206	0.27746	0.467266	0.59	0.521122
Com_23404_pos	PE (4:0/17:0)	C26 H52 N O8 P	537.345	1.4387	0.524762	0.074592	0.71	1.18063
Com_8057_pos	PE (4:0/17:1)	C26 H50 N O8 P	535.329	1.0528	0.0742254	0.429021	0.63	0.686499
Com_7171_pos	PE (5:0/13:1)	C23 H44 N O8 P	493.281	0.851766	-0.231472	0.30108	0.58	0.687262
Com_8773_pos	PE (6:0/13:1)	C24 H46 N O8 P	507.297	0.918996	-0.12187	0.861616	0.47	0.173469
Com_14186_pos	PE (6:0/16:1)	C27 H52 N O8 P	549.344	1.39108	0.47621	0.0508754	0.74	1.1781
Com_6108_neg	PE (8:0/14:0)	C27 H54 N O8 P	551.36	1.01303	0.0186783	0.934178	0.47	0.599828
Com_9761_pos	PE (8:0/16:1)	C29 H56 N O8 P	577.376	1.53721	0.620318	0.0466403	0.76	1.11795
Com_3176_neg	PE (8:0/17:1)	C30 H58 N O8 P	591.391	1.04586	0.0646953	0.501268	0.43	0.44759
Com_2011_neg	PEtOH (17:1-18:1)	C40 H75 O8 P	714.521	5.20158	2.37895	0.0204595	0.8	1.81199
Com_994_neg	PG (10:0/15:0)	C31 H61 O10 P	624.401	1.24038	0.31078	0.793336	0.58	0.702517
Com_11746_neg	PG (12:0/15:0)	C33 H65 O10 P	652.433	0.998381	-0.0023381	0.918989	0.5	0.353699
Com_173_neg	PG (15:0/16:1)	C37 H71 O10 P	706.48	0.678137	-0.560351	0.051218	0.73	1.28588
Com_8430_neg	PG (15:0/18:4)	C39 H69 O10 P	728.462	0.554517	-0.850697	0.50912	0.42	1.2342
Com_296_neg	PG (16:0/14:1)	C36 H69 O10 P	692.464	0.684543	-0.546787	0.0684897	0.7	1.17065
Com_5615_neg	PG (16:0/17:0)	C39 H77 O10 P	736.528	12.7227	3.66933	0.00139985	0.88	2.15763
Com_1206_neg	PG (16:1/16:1)	C38 H71 O10 P	718.48	0.930633	-0.103715	0.822101	0.49	0.483916
Com_1184_neg	PG (16:1/17:1)	C39 H73 O10 P	732.495	0.464802	-1.10531	0.00811233	0.81	1.80653
Com_5915_neg	PG (6:0/16:0)	C28 H55 O10 P	582.354	1.48619	0.571616	0.698319	0.56	1.04731
Com_2777_neg	PG (8:0/16:0)	C30 H59 O10 P	610.386	1.10067	0.138388	0.934253	0.52	1.08391
Com_1144_neg	PMeOH (14:0-15:0)	C33 H65 O8 P	620.443	0.325609	-1.61879	0.000711591	0.88	2.23837

## Sheet: Analysis of five phospholipids
Supplementary Table S8. Effect of SMF on phospholipid contents.
Name	FC	log2FC	P value
Total_LPA	1.19079	0.251917	0.372416
Total_LPE	1.23489	0.304385	0.283184
Total_LPG	1.33046	0.411922	0.308469
Total_PE	0.802305	-0.317777	0.179894
Total_PG	0.708654	-0.496847	0.046731
