# Supplementary material for: Static Magnetic Field Inhibits Growth of Escherichia coli Colonies via Restriction of Carbon Source Utilization
Source: Cells. 2022 Feb 27;11(5):827. doi: 10.3390/cells11050827 (PMC8909705; doi:10.3390/cells11050827)
Supplement: Supplementary file 1 [file cells-11-00827-s001.zip › Supplementary Table S9.xlsx]

## Sheet: Sheet1
Gene	Forward	Reverse
cspI	CCGAAAGATGGCAGCAAAGATGT	GCCACTACATGAACAGCGGC
glcE	GCGTTTTGGTGGCGAAGTGA	GTGAGCACGCCAAGACAACC
glcD	TGCCAACGTCTTTCATGCCG	ATCTTCCCGCCCAGCTCTTC
ykgJ	GACGTGTGGTGCCTGTTGTG	CATGCATCGGTGAAAAGGGGA
unknown	TCGCCGAGCTGAACAAGAAT	ACATCATAACTTTCAAGCCCGGT
yciH	TCAGCGTCAGACCAGTGGAC	ATCTTTAACTGCTCCGCCGC
yddG	TCGGCGTCTGTTGGGTGTTA	GCTGCCCAGATAAACGCACC
trpD	GCAACCATATTCCGGCGCAA	GCATACAACCGGCTTCGCTC
trpE	CGCCGAAAGTACGCGCTATG	GAAATAACCTACCGCGCCGC
ddpB	GTATTGGGTTTGGCGCTGGG	GGGAAGTCGAGCGCCTGTAT
ddpA	ATCCACAAACCCTCGACCCG	AGATCGCCTTCAACGTCGGT
yojI	GCTGTTTCTGATTGGCGGCA	CCAGCAAGATTTCGCCGCTT
GlcG	GGTCAGGAAGAGGCGCAGAA	GTACGCGCTTTCTCCTGGGA
glcF	CGGCGCGTTTGTCAAAGAGT	GTTCCTCGCGCAGAAGTTCG
fadI	ACGTGCTTGGCGGTTCGATT	TAAACCAAATCCACCGCCGC
fadJ	TGACGTTGTTCCGCACTCCA	AACAGCAGCGCACGACCTAA
16s	TGTCGACTTGGAGGTTGTGC	AACCACATGCTCCACCGCTT
